# Supplementary material for: Reduced PRC2 function alters male germline epigenetic programming and paternal inheritance
Source: BMC Biol. 2018 Sep 20;16:104. doi: 10.1186/s12915-018-0569-5 (PMC6149058; doi:10.1186/s12915-018-0569-5)
Supplement: Supplementary file 3 — Table S2. Eedhypo/hypo germ cell H3K27me3 ChIP-seq peaks. (XLSX 8636 kb) [file 12915_2018_569_MOESM3_ESM.xlsx]

## Sheet: Sup table 2
Table S2: Eedhypo/hypo germ cell H3K27me3 ChIP-seq peaks.
PeakID	Chr	Start	End	Strand	Peak Score	Focus Ratio/ Region Size	Annotation	Detailed Annotation	Distance to TSS	Nearest PromoterID	Entrez ID	Nearest Unigene	Nearest Refseq	Nearest Ensembl	Gene Name	Gene Description	Gene Type
chr2-6	chr2	98661821	98670332	+	214098	8511	Intergenic	PB1|SINE|Alu	1198419	NM_001289744	241568	Mm.241682	NM_178725	ENSMUSG00000050587	Lrrc4c	leucine rich repeat containing 4C	protein-coding
chr11-1881	chr11	3125380	3200424	+	13156.7	75044	intron (NM_030207, intron 9 of 32)	intron (NM_030207, intron 9 of 32)	30561	NM_030207	78887	Mm.485866	NM_030207	ENSMUSG00000023764	Sfi1	Sfi1 homolog, spindle assembly associated (yeast)	protein-coding
chr14-8570	chr14	19411934	19419980	+	10027.9	8046	Intergenic	GSAT_MM|Satellite|Satellite	186630	NM_001024706	432825	Mm.327147	NM_001024706	ENSMUSG00000095024	Gm5458	predicted gene 5458	protein-coding
chrM-11	chrM	92	6915	+	8771.7	6823	NA	Intergenic	NA	NA
chrM-38	chrM	9128	16299	+	7381.2	7171	NA	Intergenic	NA	NA
chr9-1	chr9	35304879	35306129	+	6107.4	1250	Intergenic	GSAT_MM|Satellite|Satellite	24399	NR_040715	71133	Mm.158577	NR_040715		4933422A05Rik	RIKEN cDNA 4933422A05 gene	ncRNA
chr17-16179	chr17	39810261	39854157	+	2395.8	43896	Intergenic	MTC-int|LTR|ERVL-MaLR	-10788	NR_046233	100861531		NR_046233		Rn45s	45S pre-ribosomal RNA	rRNA
chr13-6273	chr13	12795666	12944948	+	2389.9	149282	Intergenic	Intergenic	-70228	NM_011118	18812	Mm.457984	NM_011118	ENSMUSG00000056457	Prl2c3	prolactin family 2, subfamily c, member 3	protein-coding
chr3-17259	chr3	106139814	106266365	+	1905	126551	intron (NM_145126, intron 8 of 10)	intron (NM_145126, intron 8 of 10)	16390	NM_145126	104183	Mm.425140	NM_145126	ENSMUSG00000063779	Chil4	chitinase-like 4	protein-coding
chr11-11332	chr11	96245483	96377647	+	1834.8	132164	Intergenic	CT-rich|Low_complexity|Low_complexity	-5600	NR_029784	723893		NR_029784	miRBase:MI0000685	Mir10a	microRNA 10a	ncRNA
chr1-994	chr1	85230860	85300871	+	1822.6	70011	intron (NM_001037909, intron 1 of 6)	(GA)n|Simple_repeat|Simple_repeat	4701	NM_001037909	620078	Mm.386456	NM_175219	ENSMUSG00000052477	C130026I21Rik	RIKEN cDNA C130026I21 gene	protein-coding
chr15-2557	chr15	102922519	103047251	+	1724.2	124732	TTS (NM_008272)	TTS (NM_008272)	-5654	NM_010466	15426	Mm.6167	NM_010466	ENSMUSG00000001657	Hoxc8	homeobox C8	protein-coding
chr1-12922	chr1	88209430	88276408	+	1231	66978	intron (NM_001281466, intron 21 of 41)	intron (NM_001281466, intron 21 of 41)	15899	NM_001281466	100040766	Mm.386915	NM_001177364	ENSMUSG00000079429	Mroh2a	maestro heat-like repeat family member 2A	protein-coding
chr6-14106	chr6	83359563	83440556	+	1005.7	80993	TTS (NR_105793)	TTS (NR_105793)	1043	NR_105793	102465194		NR_105793		Mir6374	microRNA mir-6374	ncRNA
chr16-115	chr16	3231674	3284971	+	1005.7	53297	Intergenic	Intergenic	-334076	NM_146860	258859	Mm.377723	NM_146860	ENSMUSG00000051003	Olfr161	olfactory receptor 161	protein-coding
chr17-613	chr17	35497435	35515623	+	955	18188	intron (NM_013633, intron 1 of 4)	intron (NM_013633, intron 1 of 4)	497	NM_013633	18999	Mm.17031	NM_013633	ENSMUSG00000024406	Pou5f1	POU domain, class 5, transcription factor 1	protein-coding
chr6-10780	chr6	52192710	52256810	+	934.4	64100	intron (NM_001277238, intron 2 of 2)	intron (NM_001277238, intron 2 of 2)	2610	NM_010456	15405	Mm.4694	NM_010456	ENSMUSG00000038227	Hoxa9	homeobox A9	protein-coding
chr18-3269	chr18	37675190	37749898	+	852.7	74708	intron (NM_033589, intron 1 of 3)	RMER1A|Other|Other	-2290	NM_033590	93715	Mm.247203	NM_033590		Pcdhga7	protocadherin gamma subfamily A, 7	protein-coding
chr2-13811	chr2	74644690	74704272	+	834	59582	promoter-TSS (NM_008274)	promoter-TSS (NM_008274)	-532	NM_008274	15432	Mm.57124	NM_008274	ENSMUSG00000001823	Hoxd12	homeobox D12	protein-coding
chr9-13932	chr9	91348445	91410554	+	818.4	62109	intron (NM_009576, intron 3 of 4)	intron (NM_009576, intron 3 of 4)	10527	NM_009576	22774	Mm.8062	NM_009576		Zic4	zinc finger protein of the cerebellum 4	protein-coding
chr5-19720	chr5	118359040	118434360	+	723	75320	Intergenic	Intergenic	151473	NM_001081236	76792	Mm.103428	NM_001081236		2410131K14Rik	RIKEN cDNA 2410131K14 gene	protein-coding
chr5-22276	chr5	145620708	145681211	+	719.8	60503	Intergenic	Intergenic	-66229	NM_017396	53973	Mm.379071	NM_017396	ENSMUSG00000075551	Cyp3a41a	cytochrome P450, family 3, subfamily a, polypeptide 41A	protein-coding
chr1-2261	chr1	85582533	85598919	+	687.3	16386	intron (NM_175397, intron 5 of 12)	L1_Mus3|LINE|L1	8084	NM_030194	109032	Mm.335802	NM_030194	ENSMUSG00000070034	Sp110	Sp110 nuclear body protein	protein-coding
chr2-19354	chr2	74707079	74762119	+	682.4	55040	intron (NM_010468, intron 1 of 2)	intron (NM_010468, intron 1 of 2)	8529	NR_029566	387144		NR_029566	miRBase:MI0000221	Mir10b	microRNA 10b	ncRNA
chrY-23	chrY	90797443	90813720	+	638.1	16277	intron (NM_133362, intron 2 of 2)	L1_Mm|LINE|L1	20139	NM_133362	170942	Mm.391385	NM_133362	ENSMUSG00000096768	Erdr1	erythroid differentiation regulator 1	protein-coding
chr17-15409	chr17	13204956	13239841	+	614.5	34885	intron (NM_013741, intron 1 of 2)	Lx5|LINE|L1	1210	NM_013741	27263	Mm.371809	NM_013741	ENSMUSG00000073458	Smok2a	sperm motility kinase 2A	protein-coding
chr5-26962	chr5	116372314	116431881	+	610.6	59567	Intergenic	MER74A|LTR|ERVL	20767	NM_030704	80888	Mm.21549	NM_030704	ENSMUSG00000041548	Hspb8	heat shock protein 8	protein-coding
chr13-6176	chr13	119608546	119620456	+	588.3	11910	Intergenic	Intergenic	-9318	NM_020279	56838	Mm.143745	NM_020279	ENSMUSG00000074715	Ccl28	chemokine (C-C motif) ligand 28	protein-coding
chr7-18655	chr7	10235554	10302569	+	580.5	67015	Intergenic	Lx3B|LINE|L1	6290	NM_134230	171264	Mm.222637	NM_134230	ENSMUSG00000043066	Vmn1r66	vomeronasal 1 receptor 66	protein-coding
chr5-11590	chr5	139527630	139570506	+	554.9	42876	TTS (NM_013702)	TTS (NM_013702)	5170	NM_013702	22255	Mm.42190	NM_013702	ENSMUSG00000029546	Uncx	UNC homeobox	protein-coding
chr2-18803	chr2	33605181	33652298	+	533	47117	intron (NM_010725, intron 2 of 7)	intron (NM_010725, intron 2 of 7)	11772	NM_010725	16917	Mm.39825	NM_010725	ENSMUSG00000038765	Lmx1b	LIM homeobox transcription factor 1 beta	protein-coding
chr1-2467	chr1	85313943	85347398	+	531.1	33455	Intergenic	Intergenic	-60104	NM_175219	620078	Mm.386456	NM_175219	ENSMUSG00000052477	C130026I21Rik	RIKEN cDNA C130026I21 gene	protein-coding
chr1-535	chr1	85074669	85094468	+	528.8	19799	Intergenic	Intergenic	25285	NM_213615	381287	Mm.487565	NM_213615	ENSMUSG00000089844	A530032D15Rik	RIKEN cDNA A530032D15Rik gene	protein-coding
chr13-100	chr13	119595756	119606862	+	524.8	11106	intron (NM_001039244, intron 2 of 2)	intron (NM_001039244, intron 2 of 2)	-22510	NM_020279	56838	Mm.143745	NM_020279	ENSMUSG00000074715	Ccl28	chemokine (C-C motif) ligand 28	protein-coding
chr17-3575	chr17	38543039	38600344	+	515.3	57305	Intergenic	L1_Mus2|LINE|L1	17499	NM_001177585	100126773	Mm.471587	NM_001177585	ENSMUSG00000092244	Esp34	exocrine gland secreted peptide 34	protein-coding
chr1-18397	chr1	42679146	42720451	+	498.1	41305	promoter-TSS (NR_027891)	promoter-TSS (NR_027891)	-538	NR_027891	73100	Mm.467885	NR_027891		2900092D14Rik	RIKEN cDNA 2900092D14 gene	ncRNA
chr1-17639	chr1	152919193	152962898	+	483.2	43705	Intergenic	Intergenic	-14056	NM_175460	226518	Mm.40548	NM_175460	ENSMUSG00000042751	Nmnat2	nicotinamide nucleotide adenylyltransferase 2	protein-coding
chr11-10258	chr11	96157918	96198327	+	477.3	40409	Intergenic	Intergenic	-16239	NM_008267	15408	Mm.57221	NM_008267		Hoxb13	homeobox B13	protein-coding
chr8-2623	chr8	57322721	57357593	+	461.8	34872	Intergenic	Intergenic	19174	NM_010402	15111	Mm.430844	NM_010402	ENSMUSG00000038193	Hand2	heart and neural crest derivatives expressed transcript 2	protein-coding
chr5-25661	chr5	57306008	57346856	+	459.6	40848	Intergenic	Intergenic	391487	NR_015588	319216	Mm.332387	NR_015588	ENSMUSG00000097216	4932441J04Rik	RIKEN cDNA 4932441J04 gene	ncRNA
chr11-12137	chr11	58183846	58224938	+	459.2	41092	intron (NM_018738, intron 2 of 2)	intron (NM_018738, intron 2 of 2)	4836	NM_018738	16145	Mm.33902	NM_018738	ENSMUSG00000078853	Igtp	interferon gamma induced GTPase	protein-coding
chr6-8859	chr6	129864002	129919772	+	457.8	55770	Intergenic	L1_Mus3|LINE|L1	-15215	NM_133203	170733	Mm.155514	NM_133203	ENSMUSG00000014543	Klra17	killer cell lectin-like receptor, subfamily A, member 17	protein-coding
chr11-7537	chr11	73754987	73807992	+	453.1	53005	promoter-TSS (NM_147009)	promoter-TSS (NM_147009)	-900	NM_147009	259011	Mm.340930	NM_147009	ENSMUSG00000070383	Olfr389	olfactory receptor 389	protein-coding
chr12-1034	chr12	114759485	114798379	+	452.9	38894	Intergenic	ORR1A1-int|LTR|ERVL-MaLR	-265238	NR_106063	102465664		NR_106063	miRBase:MI0022945	Mir7094-2	microRNA mir-7094-2	ncRNA
chr9-6331	chr9	92908001	92951243	+	451.4	43242	Intergenic	Intergenic	76111	NR_040756	78349	Mm.52612	NR_040756		1700034K08Rik	RIKEN cDNA 1700034K08 gene	ncRNA
chr3-21780	chr3	87783458	87824800	+	449.3	41342	exon (NM_011832, exon 6 of 22)	exon (NM_011832, exon 6 of 22)	7178	NM_011832	23920	Mm.42041	NM_011832	ENSMUSG00000005640	Insrr	insulin receptor-related receptor	protein-coding
chr6-9507	chr6	52159398	52191101	+	446.6	31703	intron (NM_010452, intron 3 of 4)	intron (NM_010452, intron 3 of 4)	-10418	NM_010451	15399	Mm.131	NM_010451		Hoxa2	homeobox A2	protein-coding
chr5-15024	chr5	57707848	57749822	+	445.8	41974	3' UTR (NM_018764, exon 2 of 2)	3' UTR (NM_018764, exon 2 of 2)	10814	NM_001122758	54216	Mm.332387	NM_018764	ENSMUSG00000029108	Pcdh7	protocadherin 7	protein-coding
chr1-5283	chr1	88278380	88310982	+	441.6	32602	Intergenic	Intergenic	-12031	NM_134252	171382	Mm.218753	NM_134252	ENSMUSG00000036251	Trpm8	transient receptor potential cation channel, subfamily M, member 8	protein-coding
chr4-13816	chr4	147514765	147544253	+	438	29488	Intergenic	L1_Mur2|LINE|L1	-23768	NM_001014397	433804	Mm.332047	NM_001014397	ENSMUSG00000065999	Gm13154	predicted gene 13154	protein-coding
chr9-12402	chr9	74838901	74870521	+	436.1	31620	Intergenic	Intergenic	6274	NR_045284	100503019	Mm.482658	NR_045284	ENSMUSG00000066477	Gm16551	predicted gene 16551	ncRNA
chr10-11341	chr10	115440837	115483592	+	434	42755	intron (NM_010195, intron 12 of 17)	intron (NM_010195, intron 12 of 17)	77255	NM_001033261	216345	Mm.207621	NM_001033261	ENSMUSG00000034163	Zfc3h1	zinc finger, C3H1-type containing	protein-coding
chr17-11199	chr17	14667843	14707273	+	430.9	39430	intron (NM_011581, intron 4 of 21)	intron (NM_011581, intron 4 of 21)	6704	NM_011581	21826	Mm.26688	NM_011581	ENSMUSG00000023885	Thbs2	thrombospondin 2	protein-coding
chr7-18053	chr7	70313418	70350422	+	428.3	37004	Intergenic	CpG	28673	NM_009697	11819	Mm.158143	NM_009697	ENSMUSG00000030551	Nr2f2	nuclear receptor subfamily 2, group F, member 2	protein-coding
chr7-12625	chr7	30492873	30525242	+	422	32369	intron (NM_019546, intron 7 of 9)	B3|SINE|B2	-6065	NR_036630	100504207	Mm.297831	NM_001004161	ENSMUSG00000062132	Arhgap33os	Rho GTPase activating protein 33, opposite strand	ncRNA
chr11-7858	chr11	119033111	119067938	+	420.6	34827	Intergenic	(TG)n|Simple_repeat|Simple_repeat	-9611	NM_013926	30951	Mm.99953	NM_013926	ENSMUSG00000025578	Cbx8	chromobox 8	protein-coding
chr17-15956	chr17	37047674	37081848	+	420.1	34174	intron (NM_019439, intron 14 of 22)	intron (NM_019439, intron 14 of 22)	18795	NM_019439	54393	Mm.32191	NM_019439	ENSMUSG00000024462	Gabbr1	gamma-aminobutyric acid (GABA) B receptor, 1	protein-coding
chr5-27151	chr5	120412138	120451545	+	416.3	39407	promoter-TSS (NM_008499)	promoter-TSS (NM_008499)	-45	NM_008499	16873	Mm.5151	NM_008499	ENSMUSG00000029595	Lhx5	LIM homeobox protein 5	protein-coding
chr4-10073	chr4	22473635	22506419	+	408.4	32784	Intergenic	CpG	-1661	NM_008899	18992	Mm.129387	NM_008899	ENSMUSG00000095139	Pou3f2	POU domain, class 3, transcription factor 2	protein-coding
chr17-16933	chr17	85597564	85631072	+	408.2	33508	intron (NR_038082, intron 3 of 3)	intron (NR_038082, intron 3 of 3)	4078	NR_038085	100043902	Mm.150838	NR_015385	ENSMUSG00000093460	Six3os1	SIX homeobox 3, opposite strand 1	ncRNA
chr7-15251	chr7	10570267	10618116	+	403.3	47849	Intergenic	Lx2B2|LINE|L1	-12704	NM_145842	252904	Mm.222635	NM_145842	ENSMUSG00000091662	Vmn1r69	vomeronasal 1 receptor 69	protein-coding
chr7-18864	chr7	14435030	14486144	+	400	51114	Intergenic	Intergenic	-14000	NM_175250	76971	Mm.290727	NM_175250	ENSMUSG00000030378	2810007J24Rik	RIKEN cDNA 2810007J24 gene	protein-coding
chr19-1908	chr19	43592871	43625021	+	397.9	32150	Intergenic	Intergenic	-3379	NM_008699	18089	Mm.56994	NM_008699	ENSMUSG00000044220	Nkx2-3	NK2 homeobox 3	protein-coding
chr8-14610	chr8	84760772	84797646	+	397	36874	intron (NM_001081982, intron 1 of 9)	intron (NM_001081982, intron 1 of 9)	-4840	NM_001297601	18032	Mm.9394	NM_010906	ENSMUSG00000001911	Nfix	nuclear factor I/X	protein-coding
chr5-15815	chr5	116463535	116504228	+	394.9	40693	intron (NM_026886, intron 1 of 12)	B4A|SINE|B4	45159	NR_015595	76798	Mm.444322	NR_015595	ENSMUSG00000086219	Srrm4os	serine/arginine repetitive matrix 4, opposite strand	ncRNA
chr6-5228	chr6	83692009	83724299	+	393.7	32290	intron (NR_075094, intron 1 of 2)	intron (NR_075094, intron 1 of 2)	2652	NR_075094	574519	Mm.487605	NR_002871	ENSMUSG00000085794	Vax2os	ventral anterior homeobox 2, opposite strand	ncRNA
chr12-5116	chr12	104454315	104485050	+	388	30735	Intergenic	Intergenic	3554	NM_010351	14836	Mm.129	NM_010351	ENSMUSG00000021095	Gsc	goosecoid homeobox	protein-coding
chr9-1192	chr9	26103486	26147709	+	387.6	44223	Intergenic	Intergenic	-625965	NM_029792	76898	Mm.218788	NM_029792	ENSMUSG00000045994	B3gat1	beta-1,3-glucuronyltransferase 1 (glucuronosyltransferase P)	protein-coding
chr19-182	chr19	44747832	44779393	+	386.5	31561	intron (NM_011037, intron 3 of 9)	intron (NM_011037, intron 3 of 9)	6218	NM_011037	18504	Mm.192158	NM_011037	ENSMUSG00000004231	Pax2	paired box 2	protein-coding
chr7-19541	chr7	47692191	47738062	+	385.4	45871	Intergenic	Intergenic	-113754	NM_153067	233222	Mm.240142	NM_153067	ENSMUSG00000078698	Mrgpra3	MAS-related GPR, member A3	protein-coding
chr3-11479	chr3	74492328	74539195	+	381.9	46867	Intergenic	Intergenic	-498484	NR_040450	100504692	Mm.394454	NR_040450		Gm20356	predicted gene, 20356	ncRNA
chr2-13169	chr2	9867672	9898693	+	381.3	31021	non-coding (NR_040511, exon 4 of 4)	non-coding (NR_040511, exon 4 of 4)	1936	NR_024257	381347	Mm.441450	NR_024257		4930412O13Rik	RIKEN cDNA 4930412O13 gene	ncRNA
chr1-13352	chr1	113229178	113275320	+	375.8	46142	Intergenic	Lx|LINE|L1	-1387331	NM_001081316	319901	Mm.103468	NM_001081316	ENSMUSG00000038702	Dsel	dermatan sulfate epimerase-like	protein-coding
chr13-10071	chr13	40723723	40752289	+	369.5	28566	Intergenic	CpG	-4183	NM_011547	21418	Mm.85544	NM_011547	ENSMUSG00000021359	Tfap2a	transcription factor AP-2, alpha	protein-coding
chr5-24725	chr5	145986895	146031876	+	368.9	44981	intron (NR_030782, intron 1 of 11)	intron (NR_030782, intron 1 of 11)	232	NM_019792	56388	Mm.301900	NM_019792	ENSMUSG00000029630	Cyp3a25	cytochrome P450, family 3, subfamily a, polypeptide 25	protein-coding
chr1-18688	chr1	74785692	74816071	+	367.8	30379	exon (NM_009518, exon 3 of 4)	exon (NM_009518, exon 3 of 4)	8862	NM_009518	22409	Mm.5130	NM_009518		Wnt10a	wingless-type MMTV integration site family, member 10A	protein-coding
chr7-14100	chr7	33422036	33468175	+	366.3	46139	Intergenic	Intergenic	71871	NM_001270543	545948	Mm.349644	NM_001270543		Scgb1b20	secretoglobin, family 1B, member 20	protein-coding
chr19-5328	chr19	59446702	59475973	+	364.9	29271	intron (NM_010132, intron 1 of 2)	intron (NM_010132, intron 1 of 2)	2647	NM_010132	13797	Mm.245394	NM_010132	ENSMUSG00000043969	Emx2	empty spiracles homeobox 2	protein-coding
chr4-12115	chr4	115921173	115952534	+	363.8	31361	intron (NM_001025567, intron 1 of 4)	intron (NM_001025567, intron 1 of 4)	3073	NM_130865	140477	Mm.213206	NM_130865	ENSMUSG00000028707	Dmbx1	diencephalon/mesencephalon homeobox 1	protein-coding
chr1-19504	chr1	120590550	120619082	+	363.6	28532	intron (NM_010133, intron 1 of 1)	intron (NM_010133, intron 1 of 1)	2329	NM_010133	13798	Mm.2657	NM_010133		En1	engrailed 1	protein-coding
chr10-6044	chr10	78355054	78391126	+	362.5	36072	Intergenic	Intergenic	-21390	NM_053014	28169	Mm.141230	NM_053014	ENSMUSG00000001211	Agpat3	1-acylglycerol-3-phosphate O-acyltransferase 3	protein-coding
chr17-225	chr17	13540043	13553555	+	359	13512	intron (NR_045436, intron 2 of 4)	intron (NR_045436, intron 2 of 4)	7295	NR_045437	72578	Mm.46549	NR_045436	ENSMUSG00000038347	2700054A10Rik	RIKEN cDNA 2700054A10 gene	ncRNA
chr8-11560	chr8	100553089	100596051	+	358.6	42962	Intergenic	Lx5c|LINE|L1	-1158099	NM_007667	12564	Mm.441131	NM_007667	ENSMUSG00000036510	Cdh8	cadherin 8	protein-coding
chr5-21574	chr5	101640901	101671002	+	356.7	30101	Intergenic	Intergenic	8760	NM_144955	18096	Mm.193072	NM_144955		Nkx6-1	NK6 homeobox 1	protein-coding
chr11-10287	chr11	98314739	98341033	+	355.8	26294	exon (NM_010895, exon 2 of 2)	exon (NM_010895, exon 2 of 2)	1759	NM_010895	18013	Mm.4814	NM_010895	ENSMUSG00000038255	Neurod2	neurogenic differentiation 2	protein-coding
chr7-21831	chr7	60493011	60529178	+	351.4	36167	Intergenic	MYSERV6-int|LTR|ERVK	-370875	NM_001082962	20646	Mm.274995	NM_013670	ENSMUSG00000000948	Snrpn	small nuclear ribonucleoprotein N	protein-coding
chr12-9425	chr12	56513957	56545240	+	351.2	31283	promoter-TSS (NR_045082)	promoter-TSS (NR_045082)	-178	NR_045082	104798	Mm.310950	NR_045082		E030019B13Rik	RIKEN cDNA E030019B13 gene	ncRNA
chr7-14424	chr7	48494310	48533672	+	349.5	39362	Intergenic	L1_Mus3|LINE|L1	-14721	NM_001034868	243978	Mm.333873	NM_001034868	ENSMUSG00000074109	Mrgprx2	MAS-related GPR, member X2	protein-coding
chr4-8497	chr4	96899775	96939236	+	344.5	39461	Intergenic	L1MC|LINE|L1	-134345	NM_001081284	620779	Mm.439625	NM_001081284	ENSMUSG00000078639	Gm12695	predicted gene 12695	protein-coding
chr3-17228	chr3	99233040	99261115	+	343.6	28075	Intergenic	Intergenic	-6683	NM_009323	21384	Mm.88761	NM_009323	ENSMUSG00000027868	Tbx15	T-box 15	protein-coding
chr4-19312	chr4	136929258	136959761	+	338.2	30503	intron (NM_007939, intron 3 of 16)	intron (NM_007939, intron 3 of 16)	12307	NM_007939	13842	Mm.1390	NM_007939	ENSMUSG00000028661	Epha8	Eph receptor A8	protein-coding
chr1-7237	chr1	172325203	172355411	+	331.7	30208	promoter-TSS (NM_001039484)	promoter-TSS (NM_001039484)	-903	NM_001039484	16513	Mm.254563	NM_020269	ENSMUSG00000044708	Kcnj10	potassium inwardly-rectifying channel, subfamily J, member 10	protein-coding
chr9-15626	chr9	99857724	99884330	+	331.2	26606	Intergenic	Intergenic	5143	NM_011440	20669	Mm.261595	NM_011440	ENSMUSG00000053747	Sox14	SRY (sex determining region Y)-box 14	protein-coding
chr2-12954	chr2	149092057	149130650	+	331	38593	Intergenic	Intergenic	-235885	NM_009976	13010	Mm.4263	NM_009976	ENSMUSG00000027447	Cst3	cystatin C	protein-coding
chr4-16286	chr4	44693525	44721197	+	330.2	27672	intron (NM_008782, intron 1 of 9)	RLTR31D_MM|LTR|ERVK	3079	NM_008782	18507	Mm.439659	NM_008782	ENSMUSG00000014030	Pax5	paired box 5	protein-coding
chr3-26645	chr3	43574440	43614880	+	327.9	40440	Intergenic	Intergenic	1783600	NR_045172	72511	Mm.140700	NR_045172	ENSMUSG00000097040	2610316D01Rik	RIKEN cDNA 2610316D01 gene	ncRNA
chr9-14720	chr9	20144624	20183460	+	327.9	38836	Intergenic	L1_Mus2|LINE|L1	7527	NM_146904	57251	Mm.377130	NM_146904	ENSMUSG00000066899	Olfr870	olfactory receptor 870	protein-coding
chr3-22607	chr3	3964016	4003901	+	326.6	39885	Intergenic	Lx6|LINE|L1	475928	NM_013920	30942	Mm.330897	NM_013920	ENSMUSG00000017688	Hnf4g	hepatocyte nuclear factor 4, gamma	protein-coding
chr7-2447	chr7	48257057	48292650	+	326.2	35593	Intergenic	Intergenic	-75675	NM_205795	233230	Mm.377250	NM_205795	ENSMUSG00000070550	Mrgprb4	MAS-related GPR, member B4	protein-coding
chr3-24616	chr3	88193320	88220444	+	325.8	27124	Intergenic	Intergenic	-8289	NR_037276	100526540		NR_037276	miRBase:MI0014086	Mir3093	microRNA 3093	ncRNA
chr4-4381	chr4	139819144	139843078	+	324.3	23934	intron (NM_011039, intron 1 of 8)	(TG)n|Simple_repeat|Simple_repeat	1857	NM_011039	18509	Mm.218760	NM_011039	ENSMUSG00000028736	Pax7	paired box 7	protein-coding
chr8-1291	chr8	121114049	121140212	+	324.1	26163	promoter-TSS (NM_008024)	promoter-TSS (NM_008024)	-555	NM_008024	14241	Mm.5111	NM_008024	ENSMUSG00000097084	Foxl1	forkhead box L1	protein-coding
chr16-12279	chr16	94076105	94098537	+	323.5	22432	intron (NM_011377, intron 1 of 10)	intron (NM_011377, intron 1 of 10)	2061	NM_011377	20465	Mm.4775	NM_011377	ENSMUSG00000062713	Sim2	single-minded homolog 2 (Drosophila)	protein-coding
chr5-12508	chr5	93649985	93685500	+	319.3	35515	intron (NM_001164284, intron 2 of 5)	Lx5b|LINE|L1	3721	NM_001164284	381654	Mm.326591	NM_001164284	ENSMUSG00000070686	C87414	expressed sequence C87414	protein-coding
chr9-14039	chr9	93554772	93592367	+	317.4	37595	Intergenic	L1_Mus3|LINE|L1	-567836	NR_040756	78349	Mm.52612	NR_040756		1700034K08Rik	RIKEN cDNA 1700034K08 gene	ncRNA
chr15-796	chr15	75084926	75087485	+	316.5	2559	Intergenic	CT-rich|Low_complexity|Low_complexity	25744	NM_001099217	100041546	Mm.482110	NM_001099217	ENSMUSG00000022584	Ly6c2	lymphocyte antigen 6 complex, locus C2	protein-coding
chr7-17628	chr7	45164170	45190715	+	315.5	26545	intron (NM_001195255, intron 3 of 4)	intron (NM_001195255, intron 3 of 4)	2155	NM_001195255	100039953	Mm.300663	NM_001195255	ENSMUSG00000095276	Gfy	golgi-associated olfactory signaling regulator	protein-coding
chr3-311	chr3	106291940	106311435	+	315	19495	Intergenic	L1Md_F2|LINE|L1	-82208	NM_145126	104183	Mm.425140	NM_145126	ENSMUSG00000063779	Chil4	chitinase-like 4	protein-coding
chr19-6396	chr19	45221876	45243816	+	314	21940	TTS (NM_010691)	TTS (NM_010691)	2390	NM_010691	16814	Mm.116815	NM_010691		Lbx1	ladybird homeobox homolog 1 (Drosophila)	protein-coding
chr7-9987	chr7	27312843	27341555	+	312.1	28712	intron (NM_175641, intron 12 of 32)	intron (NM_175641, intron 12 of 32)	6449	NM_001113549	108075	Mm.272251	NM_175641	ENSMUSG00000040488	Ltbp4	latent transforming growth factor beta binding protein 4	protein-coding
chr17-14095	chr17	19742388	19782358	+	311.1	39970	Intergenic	L1_Mus3|LINE|L1	-10990	NM_001104565	627636	Mm.469855	NM_001104565	ENSMUSG00000091771	Vmn2r103	vomeronasal 2, receptor 103	protein-coding
chr14-13357	chr14	63257538	63285438	+	311	27900	Intergenic	Intergenic	-26228	NM_008092	14463	Mm.247669	NM_008092	ENSMUSG00000021944	Gata4	GATA binding protein 4	protein-coding
chr7-19265	chr7	33775980	33810801	+	311	34821	Intergenic	Intergenic	49591	NM_001099329	100043860	Mm.389875	NM_001099329	ENSMUSG00000078753	Scgb1b24	secretoglobin, family 1B, member 24	protein-coding
chr7-15888	chr7	44331021	44358742	+	310.6	27721	intron (NM_001034115, intron 21 of 24)	intron (NM_001034115, intron 21 of 24)	30149	NM_027049	69349	Mm.358922	NM_027049	ENSMUSG00000008028	1700008O03Rik	RIKEN cDNA 1700008O03 gene	protein-coding
chr7-13637	chr7	5723509	5758518	+	309.2	35009	Intergenic	MERVK26-int|LTR|ERVK	62618	NM_001167568	100039499	Mm.160382	NM_001167568	ENSMUSG00000096244	Vmn1r187	vomeronasal 1 receptor Vmn1r187	protein-coding
chr1-21121	chr1	63246299	63271975	+	307.9	25676	intron (NM_001285937, intron 2 of 5)	intron (NM_001285937, intron 2 of 5)	-14132	NM_001267872	73884	Mm.86986	NM_028673	ENSMUSG00000027520	Zdbf2	zinc finger, DBF-type containing 2	protein-coding
chr2-16832	chr2	36471460	36508522	+	307.7	37062	Intergenic	L1_Mus3|LINE|L1	-9863	NM_146950	258952	Mm.377767	NM_146950	ENSMUSG00000075387	Olfr341	olfactory receptor 341	protein-coding
chr7-11123	chr7	19804057	19835159	+	306	31102	intron (NM_033601, intron 2 of 8)	B1_Mus1|SINE|Alu	3147	NM_033601	12051	Mm.439658	NM_033601	ENSMUSG00000053175	Bcl3	B cell leukemia/lymphoma 3	protein-coding
chr7-14117	chr7	33572280	33606747	+	305.2	34467	Intergenic	ERVB4_1B-I_MM-int|LTR|ERVK	63768	NR_045685	353109	Mm.63867	NR_045685		Scgb2b23-ps	secretoglobin, family 2B, member 23, pseudogene	pseudo
chr10-112	chr10	58205836	58229141	+	304.5	23305	Intergenic	MTB_Mm|LTR|ERVL-MaLR	15187	NM_001081954	664783	Mm.482575	NM_001081954		Dux	double homeobox	protein-coding
chr1-9934	chr1	78190615	78215449	+	303.3	24834	Intergenic	Intergenic	-5896	NM_001159520	18505	Mm.1371	NM_008781	ENSMUSG00000004872	Pax3	paired box 3	protein-coding
chr5-14483	chr5	147300228	147323158	+	298.9	22930	Intergenic	Intergenic	-4444	NM_007673	12591	Mm.20358	NM_007673	ENSMUSG00000029646	Cdx2	caudal type homeobox 2	protein-coding
chr4-15491	chr4	145431140	145456386	+	297.2	25246	Intergenic	L1Md_F2|LINE|L1	-20447	NR_002888	545700	Mm.389595	NR_002888	ENSMUSG00000052912	Smarca5-ps	SWI/SNF related, matrix associated, actin depenent ragulator of chromatin, subfamily a, member 5, pseudogene	pseudo
chr7-16008	chr7	48449964	48486936	+	296.8	36972	Intergenic	MYSERV16_I-int|LTR|ERVK	-12108	NM_205810	233231	Mm.297430	NM_205810	ENSMUSG00000070547	Mrgprb1	MAS-related GPR, member B1	protein-coding
chr6-19691	chr6	60032106	60066265	+	296.5	34159	Intergenic	Lx2|LINE|L1	354522	NR_015565	208079	Mm.131226	NM_177329		A530053G22Rik	RIKEN cDNA A530053G22 gene	ncRNA
chr10-12455	chr10	81572486	81597367	+	294.5	24881	intron (NM_001252401, intron 12 of 19)	RLTR25B|LTR|ERVK	9639	NM_001252401	21886	Mm.38608	NM_019725	ENSMUSG00000034771	Tle2	transducin-like enhancer of split 2, homolog of Drosophila E(spl)	protein-coding
chr1-26054	chr1	19203250	19229859	+	291.3	26609	intron (NM_001025305, intron 2 of 6)	intron (NM_001025305, intron 2 of 6)	4500	NM_001025305	21419	Mm.137021	NM_009334	ENSMUSG00000025927	Tfap2b	transcription factor AP-2 beta	protein-coding
chr5-7277	chr5	92087279	92111483	+	290.7	24204	Intergenic	B1_Mm|SINE|Alu	-15646	NM_011816	23881	Mm.290530	NM_011816	ENSMUSG00000029405	G3bp2	GTPase activating protein (SH3 domain) binding protein 2	protein-coding
chr2-16784	chr2	31629356	31653424	+	290.2	24068	intron (NM_001123362, intron 1 of 4)	CpG	1353	NM_001123362	381359	Mm.379512	NM_001123362	ENSMUSG00000079466	Prdm12	PR domain containing 12	protein-coding
chr13-5691	chr13	27642520	27678140	+	290	35620	intron (NM_011168, intron 5 of 5)	AT_rich|Low_complexity|Low_complexity	7706	NM_011168	19114	Mm.153999	NM_011168	ENSMUSG00000046899	Prl7a2	prolactin family 7, subfamily a, member 2	protein-coding
chr18-1330	chr18	3000077	3016898	+	289.8	16821	Intergenic	G-rich|Low_complexity|Low_complexity	114925	NM_001167539	100312476	Mm.480293	NM_001167539	ENSMUSG00000091539	Vmn1r238	vomeronasal 1 receptor, 238	protein-coding
chr11-11341	chr11	96532063	96561347	+	289.6	29284	intron (NM_001177898, intron 4 of 10)	intron (NM_001177898, intron 4 of 10)	82114	NM_001177899	78473	Mm.395840	NM_001033186	ENSMUSG00000057058	Skap1	src family associated phosphoprotein 1	protein-coding
chr5-23894	chr5	92113595	92137669	+	288.6	24074	Intergenic	L1MC4|LINE|L1	-12306	NM_019490	56041	Mm.15868	NM_019490	ENSMUSG00000029407	Uso1	USO1 vesicle docking factor	protein-coding
chr5-19777	chr5	119793226	119818972	+	288.4	25746	Intergenic	Intergenic	-28564	NM_011537	21388	Mm.103636	NM_011537	ENSMUSG00000018263	Tbx5	T-box 5	protein-coding
chr1-254	chr1	85614136	85631807	+	288.2	17671	intron (NM_001013817, intron 7 of 16)	L1ME2z|LINE|L1	-19080	NM_175397	109032	Mm.335802	NM_030194	ENSMUSG00000070034	Sp110	Sp110 nuclear body protein	protein-coding
chr14-13376	chr14	67222952	67244570	+	287.3	21618	5' UTR (NM_001276387, exon 1 of 17)	5' UTR (NM_001276387, exon 1 of 17)	469	NM_010095	13592	Mm.319947	NM_010095	ENSMUSG00000022053	Ebf2	early B cell factor 2	protein-coding
chr18-8427	chr18	64326769	64350755	+	286.5	23986	Intergenic	Intergenic	-1602	NM_194268	225631	Mm.234723	NM_194268	ENSMUSG00000045991	Onecut2	one cut domain, family member 2	protein-coding
chr17-12856	chr17	26832752	26858249	+	286.3	25497	Intergenic	Intergenic	-3935	NM_008700	18091	Mm.41974	NM_008700	ENSMUSG00000015579	Nkx2-5	NK2 homeobox 5	protein-coding
chr7-23445	chr7	33910821	33945331	+	286.2	34510	Intergenic	Intergenic	16909	NM_178308	110187	Mm.155750	NM_178308	ENSMUSG00000066586	Scgb2b26	secretoglobin, family 2B, member 26	protein-coding
chr13-5918	chr13	78172091	78194860	+	285.4	22769	Intergenic	Intergenic	-14542	NR_045195	320174	Mm.393122	NR_045195		A830082K12Rik	RIKEN cDNA A830082K12 gene	ncRNA
chr5-20085	chr5	145852517	145886033	+	285.2	33516	intron (NM_007818, intron 4 of 12)	intron (NM_007818, intron 4 of 12)	10579	NM_007818	13112	Mm.332844	NM_007818	ENSMUSG00000056035	Cyp3a11	cytochrome P450, family 3, subfamily a, polypeptide 11	protein-coding
chr2-16869	chr2	36696197	36728307	+	284.6	32110	Intergenic	RMER16-int|LTR|ERVK	-22071	NM_146943	258945	Mm.377764	NM_146943	ENSMUSG00000057351	Olfr347	olfactory receptor 347	protein-coding
chr5-8305	chr5	119827850	119850842	+	282.7	22992	intron (NM_011537, intron 3 of 8)	intron (NM_011537, intron 3 of 8)	4683	NM_011537	21388	Mm.103636	NM_011537	ENSMUSG00000018263	Tbx5	T-box 5	protein-coding
chr14-4505	chr14	63229982	63254517	+	282.5	24535	intron (NM_008092, intron 1 of 6)	intron (NM_008092, intron 1 of 6)	3011	NM_008092	14463	Mm.247669	NM_008092	ENSMUSG00000021944	Gata4	GATA binding protein 4	protein-coding
chr5-9101	chr5	111417607	111438245	+	282.3	20638	intron (NM_001081235, intron 1 of 1)	intron (NM_001081235, intron 1 of 1)	9760	NM_001081235	433938	Mm.332576	NM_001081235	ENSMUSG00000070576	Mn1	meningioma 1	protein-coding
chr7-22380	chr7	98743351	98767899	+	281.8	24548	Intergenic	Intergenic	52262	NM_028410	72981	Mm.4428	NM_028410	ENSMUSG00000030753	Prkrir	protein-kinase, interferon-inducible double stranded RNA dependent inhibitor, repressor of (P58 repressor)	protein-coding
chr7-18872	chr7	14500132	14535418	+	281.4	35286	Intergenic	Intergenic	-24849	NM_001184981	638251	Mm.482063	NM_001184981	ENSMUSG00000094156	Sult2a7	sulfotransferase family 2A, dehydroepiandrosterone (DHEA)-preferring, member 7	protein-coding
chr6-3291	chr6	6864808	6884900	+	279.7	20092	Intergenic	(GA)n|Simple_repeat|Simple_repeat	-5321	NR_015388	320038	Mm.94021	NR_015388		Dlx6os1	distal-less homeobox 6, opposite strand 1	ncRNA
chr7-6085	chr7	5909905	5944182	+	279.3	34277	Intergenic	RMER6A|LTR|ERVK	-42501	NM_207544	404285	Mm.377929	NM_207544	ENSMUSG00000058399	Vmn1r64	vomeronasal 1 receptor 64	protein-coding
chr5-2538	chr5	119671449	119691069	+	278.9	19620	intron (NM_198052, intron 7 of 7)	intron (NM_198052, intron 7 of 7)	9959	NR_040416	433944	Mm.491053	NR_040416	ENSMUSG00000086847	Tbx3os2	T-box 3, opposite strand 2	ncRNA
chr7-15949	chr7	47761574	47791456	+	278.9	29882	Intergenic	Lx|LINE|L1	-175143	NM_153067	233222	Mm.240142	NM_153067	ENSMUSG00000078698	Mrgpra3	MAS-related GPR, member A3	protein-coding
chr12-12999	chr12	115002628	115036100	+	278.3	33472	Intergenic	Intergenic	-505670	NR_106063	102465664		NR_106063	miRBase:MI0022945	Mir7094-2	microRNA mir-7094-2	ncRNA
chr1-24641	chr1	112658511	112693827	+	277.4	35316	Intergenic	Intergenic	-811251	NM_001081316	319901	Mm.103468	NM_001081316	ENSMUSG00000038702	Dsel	dermatan sulfate epimerase-like	protein-coding
chr5-19852	chr5	126725972	126754351	+	277.2	28379	Intergenic	Intergenic	-290628	NR_040685	71247	Mm.399586	NR_040685		4933438B17Rik	RIKEN cDNA 4933438B17 gene	ncRNA
chr4-13721	chr4	134715284	134743245	+	276.8	27961	Intergenic	Intergenic	-24974	NM_207237	230815	Mm.18905	NM_207237	ENSMUSG00000037306	Man1c1	mannosidase, alpha, class 1C, member 1	protein-coding
chr13-5266	chr13	61342898	61373977	+	276.2	31079	promoter-TSS (NM_019539)	promoter-TSS (NM_019539)	-267	NM_019539	56092	Mm.3692	NM_019539	ENSMUSG00000021440	Cts7	cathepsin 7	protein-coding
chr1-19122	chr1	107295360	107326890	+	275.8	31530	Intergenic	MTC-int|LTR|ERVL-MaLR	-32754	NM_201363	381286	Mm.337362	NM_201363	ENSMUSG00000073601	Serpinb3c	serine (or cysteine) peptidase inhibitor, clade B, member 3C	protein-coding
chr17-14506	chr17	38804386	38837925	+	274.9	33539	Intergenic	MTC-int|LTR|ERVL-MaLR	181708	NM_001177586	100126768	Mm.471528	NM_001177586	ENSMUSG00000092342	Esp31	exocrine gland secreted peptide 31	protein-coding
chr1-21796	chr1	112763663	112797948	+	274.7	34285	Intergenic	Intergenic	-915887	NM_001081316	319901	Mm.103468	NM_001081316	ENSMUSG00000038702	Dsel	dermatan sulfate epimerase-like	protein-coding
chr5-15689	chr5	109319759	109350430	+	274.7	30671	intron (NM_001104627, intron 1 of 5)	intron (NM_001104627, intron 1 of 5)	4713	NM_001104627	384220	Mm.469880	NM_001104627	ENSMUSG00000092080	Vmn2r16	vomeronasal 2, receptor 16	protein-coding
chr6-9278	chr6	19595553	19626687	+	274.1	31134	Intergenic	L1_Mus1|LINE|L1	55778	NR_105789	102465192		NR_105789	miRBase:MI0021899	Mir6370	microRNA mir-6370	ncRNA
chr3-22532	chr3	3046667	3080230	+	273.4	33563	Intergenic	MuRRS-int|LTR|ERV1	-444582	NM_013920	30942	Mm.330897	NM_013920	ENSMUSG00000017688	Hnf4g	hepatocyte nuclear factor 4, gamma	protein-coding
chr3-25446	chr3	159250190	159280996	+	272.8	30806	intron (NR_040750, intron 4 of 4)	Lx4A|LINE|L1	189229	NR_040750	624759	Mm.491054	NR_040750		Gm20752	predicted gene, 20752	ncRNA
chr7-22890	chr7	11837832	11869164	+	272.6	31332	Intergenic	Intergenic	6723	NM_134206	171240	Mm.377196	NM_134206	ENSMUSG00000047655	Vmn1r74	vomeronasal 1 receptor 74	protein-coding
chr17-1561	chr17	35192682	35218437	+	272.2	25755	promoter-TSS (NM_010735)	promoter-TSS (NM_010735)	-208	NM_010735	16992	Mm.87787	NM_010735	ENSMUSG00000024402	Lta	lymphotoxin A	protein-coding
chrY-12	chrY	90737672	90744797	+	272	7125	Intergenic	CpG	-44208	NM_133362	170942	Mm.391385	NM_133362	ENSMUSG00000096768	Erdr1	erythroid differentiation regulator 1	protein-coding
chr10-14355	chr10	115577874	115601962	+	271.3	24088	Intergenic	Intergenic	-2138	NM_010195	14160	Mm.42103	NM_010195	ENSMUSG00000020140	Lgr5	leucine rich repeat containing G protein coupled receptor 5	protein-coding
chr13-14079	chr13	61157050	61189567	+	270.5	32517	Intergenic	(GAGAA)n|Simple_repeat|Simple_repeat	-9120	NM_020284	56835	Mm.315715	NM_020284	ENSMUSG00000055679	Ctsr	cathepsin R	protein-coding
chr12-8317	chr12	56682094	56703519	+	270.5	21425	Intergenic	Intergenic	-2833	NM_011041	18511	Mm.5035	NM_011041	ENSMUSG00000001497	Pax9	paired box 9	protein-coding
chr4-17359	chr4	146476276	146500361	+	269.6	24085	Intergenic	Intergenic	-13682	NM_001243138	100041433	Mm.441741	NM_001243138	ENSMUSG00000056300	Gm13247	predicted gene 13247	protein-coding
chr5-14815	chr5	41746073	41768649	+	269.2	22576	Intergenic	Intergenic	6859	NM_007524	12020	Mm.2530	NM_007524	ENSMUSG00000049691	Nkx3-2	NK3 homeobox 2	protein-coding
chr11-6221	chr11	73579660	73610428	+	269.2	30768	Intergenic	Intergenic	-5308	NM_147023	259025	Mm.377795	NM_147023	ENSMUSG00000095095	Olfr385	olfactory receptor 385	protein-coding
chr12-6771	chr12	114905817	114940725	+	269.2	34908	Intergenic	Lx|LINE|L1	-409577	NR_106063	102465664		NR_106063	miRBase:MI0022945	Mir7094-2	microRNA mir-7094-2	ncRNA
chr2-20400	chr2	147350201	147376034	+	268.6	25833	promoter-TSS (NR_040330)	promoter-TSS (NR_040330)	-324	NR_040330	99041	Mm.373081	NR_040330		AI646519	expressed sequence AI646519	ncRNA
chr6-23137	chr6	131809092	131842327	+	267.5	33235	Intergenic	L1_Mus3|LINE|L1	-135646	NM_207019	387346	Mm.377908	NM_207019	ENSMUSG00000063478	Tas2r114	taste receptor, type 2, member 114	protein-coding
chr9-13500	chr9	35776220	35806610	+	266.5	30390	Intergenic	ORR1A4|LTR|ERVL-MaLR	-1303	NM_026593	68171	Mm.99495	NM_026593	ENSMUSG00000032108	D730048I06Rik	RIKEN cDNA D730048I06 gene	protein-coding
chr5-4428	chr5	115375264	115403713	+	265.7	28449	Intergenic	Intergenic	-40197	NM_008629	17690	Mm.5077	NM_008629	ENSMUSG00000054256	Msi1	musashi RNA-binding protein 1	protein-coding
chr12-9789	chr12	94302158	94335190	+	265.2	33032	Intergenic	IAP1-MM_LTR|LTR|ERVK	391336	NR_106175	102465890		NR_106175	miRBase:MI0026027	Mir8099-1	microRNA mir-8099-1	ncRNA
chr17-4416	chr17	20396967	20426945	+	264	29978	Intergenic	ORR1D-int|LTR|ERVL-MaLR	-7207	NM_001166735	665525	Mm.480265	NM_001166735	ENSMUSG00000091151	Vmn1r224	vomeronasal 1 receptor 224	protein-coding
chr1-27472	chr1	102781552	102811535	+	264	29983	Intergenic	MTA_Mm-int|LTR|ERVL-MaLR	1640775	NR_037989	100504525	Mm.87065	NR_037989		Gm20268	predicted gene, 20268	ncRNA
chr2-15034	chr2	33697457	33721850	+	263.1	24393	Intergenic	Tigger7|DNA|TcMar-Tigger	68460	NR_046275	100504399	Mm.72070	NM_177842		C130021I20Rik	Riken cDNA C130021I20 gene	ncRNA
chr7-20504	chr7	131538120	131559750	+	262.3	21630	Intergenic	Intergenic	-5127	NM_145998	15372	Mm.303357	NM_145998	ENSMUSG00000050100	Hmx2	H6 homeobox 2	protein-coding
chr10-6606	chr10	50895841	50914753	+	262.3	18912	intron (NM_011376, intron 2 of 10)	intron (NM_011376, intron 2 of 10)	9646	NM_011376	20464	Mm.4774	NM_011376	ENSMUSG00000019913	Sim1	single-minded homolog 1 (Drosophila)	protein-coding
chr4-249	chr4	146049989	146065294	+	262.1	15305	Intergenic	MYSERV6-int|LTR|ERVK	-9883	NR_030771	627585	Mm.424988	NM_001039233	ENSMUSG00000082195	Gm13034	SWI/SNF related, matrix associated, actin dependent regulator of chromatin, subfamily a, member 5 pseudogene	pseudo
chr4-1555	chr4	96269485	96300874	+	261.5	31389	Intergenic	ERVB4_1B-I_MM-int|LTR|ERVK	63501	NM_001004141	100066	Mm.26915	NM_001004141	ENSMUSG00000066097	Cyp2j11	cytochrome P450, family 2, subfamily j, polypeptide 11	protein-coding
chr4-4934	chr4	147416145	147434823	+	260.4	18678	intron (NM_001039209, intron 1 of 2)	L2|LINE|L2	-127793	NM_001014397	433804	Mm.332047	NM_001014397	ENSMUSG00000065999	Gm13154	predicted gene 13154	protein-coding
chr7-21474	chr7	42249684	42281065	+	260.2	31381	intron (NM_001105058, intron 1 of 5)	intron (NM_001105058, intron 1 of 5)	5321	NM_001105058	637873	Mm.469899	NM_001105058	ENSMUSG00000090967	Vmn2r61	vomeronasal 2, receptor 61	protein-coding
chr7-19251	chr7	33614735	33644334	+	258.3	29599	intron (NR_045685, intron 1 of 2)	MMERVK10C-int|LTR|ERVK	23747	NR_045685	353109	Mm.63867	NR_045685		Scgb2b23-ps	secretoglobin, family 2B, member 23, pseudogene	pseudo
chr5-24164	chr5	113284066	113313556	+	257.7	29490	intron (NM_172718, intron 2 of 24)	intron (NM_172718, intron 2 of 24)	11975	NM_001254731	52850	Mm.200203	NM_172718	ENSMUSG00000042216	Sgsm1	small G protein signaling modulator 1	protein-coding
chr7-21693	chr7	49627476	49649594	+	257	22118	Intergenic	Intergenic	-1700	NM_001005232	13172	Mm.307176	NM_001005232	ENSMUSG00000030507	Dbx1	developing brain homeobox 1	protein-coding
chr2-10621	chr2	36627077	36657559	+	256.8	30482	Intergenic	RMER19B|LTR|ERVK	2277	NM_146945	258947	Mm.271540	NM_146945	ENSMUSG00000059251	Olfr345	olfactory receptor 345	protein-coding
chr7-19254	chr7	33649721	33681302	+	256.6	31581	Intergenic	RLTR20B3|LTR|ERVK	-12230	NR_045685	353109	Mm.63867	NR_045685		Scgb2b23-ps	secretoglobin, family 2B, member 23, pseudogene	pseudo
chr1-25727	chr1	184713080	184731152	+	256	18072	Intergenic	Intergenic	9619	NR_040627	74971	Mm.410816	NR_040627	ENSMUSG00000092578	4930488B22Rik	RIKEN cDNA 4930488B22 gene	ncRNA
chr3-25983	chr3	14201929	14230615	+	254.9	28686	Intergenic	Intergenic	-146845	NR_033591	622229	Mm.486084	NR_033591		Gm6300	solute carrier family 7 (cationic amino acid transporter, y+ system), member pseudogene	pseudo
chr18-6831	chr18	76842220	76865939	+	254.7	23719	Intergenic	Intergenic	-2326	NM_001109743	664805	Mm.329543	NM_001109743	ENSMUSG00000091519	Skor2	SKI family transcriptional corepressor 2	protein-coding
chr7-15268	chr7	10718005	10749573	+	254.5	31568	Intergenic	Intergenic	15749	NM_145848	252910	Mm.451639	NM_145848	ENSMUSG00000059206	Vmn1r71	vomeronasal 1 receptor 71	protein-coding
chr5-27041	chr5	118158240	118181933	+	254.3	23693	3' UTR (NM_007545, exon 1 of 2)	3' UTR (NM_007545, exon 1 of 2)	322	NM_007545	12123	Mm.384468	NM_007545	ENSMUSG00000046607	Hrk	harakiri, BCL2 interacting protein (contains only BH3 domain)	protein-coding
chr3-19990	chr3	3146089	3174095	+	254.3	28006	Intergenic	Lx2|LINE|L1	-347938	NM_013920	30942	Mm.330897	NM_013920	ENSMUSG00000017688	Hnf4g	hepatocyte nuclear factor 4, gamma	protein-coding
chr7-23813	chr7	48650723	48679480	+	254.3	28757	Intergenic	Intergenic	-21300	NM_207537	404238	Mm.377926	NM_207537	ENSMUSG00000070546	Mrgprb3	MAS-related GPR, member B3	protein-coding
chr5-22293	chr5	145894313	145922681	+	254.1	28368	Intergenic	ORR1D1|LTR|ERVL-MaLR	-28643	NM_007818	13112	Mm.332844	NM_007818	ENSMUSG00000056035	Cyp3a11	cytochrome P450, family 3, subfamily a, polypeptide 11	protein-coding
chr8-11302	chr8	70480469	70499066	+	253.9	18597	Intergenic	CpG	-2409	NM_182991	67937	Mm.23002	NM_182991	ENSMUSG00000035964	Tmem59l	transmembrane protein 59-like	protein-coding
chr15-3997	chr15	98786956	98810379	+	253.3	23423	Intergenic	Intergenic	8810	NM_021279	22408	Mm.1123	NM_021279	ENSMUSG00000022997	Wnt1	wingless-type MMTV integration site family, member 1	protein-coding
chr11-7019	chr11	98460073	98487361	+	253	27288	intron (NM_011771, intron 7 of 7)	RLTR31D_MM|LTR|ERVK	26883	NM_010346	14786	Mm.276702	NM_010346	ENSMUSG00000019312	Grb7	growth factor receptor bound protein 7	protein-coding
chr5-9848	chr5	75067994	75087432	+	252.8	19438	3' UTR (NM_133256, exon 2 of 2)	3' UTR (NM_133256, exon 2 of 2)	2112	NM_133256	14843	Mm.218752	NM_133256	ENSMUSG00000035946	Gsx2	GS homeobox 2	protein-coding
chr10-13722	chr10	65608104	65638671	+	252.4	30567	Intergenic	MTE2b|LTR|ERVL-MaLR	500677	NR_038039	69433	Mm.23366	NR_038039		1700023F02Rik	RIKEN cDNA 1700023F02 gene	ncRNA
chr13-2744	chr13	77644169	77670696	+	250.7	26527	Intergenic	L1_Mus3|LINE|L1	-51258	NM_001163420	68675	Mm.343005	NM_138312	ENSMUSG00000064138	Fam172a	family with sequence similarity 172, member A	protein-coding
chr5-13921	chr5	98164371	98184515	+	250.7	20144	Intergenic	Intergenic	-6426	NM_029947	77630	Mm.332511	NM_029947	ENSMUSG00000035456	Prdm8	PR domain containing 8	protein-coding
chr7-16902	chr7	11697257	11726168	+	250.3	28911	Intergenic	Lx4A|LINE|L1	-41193	NM_145843	252905	Mm.377264	NM_145843	ENSMUSG00000095430	Vmn1r72	vomeronasal 1 receptor 72	protein-coding
chr2-2403	chr2	71530300	71546579	+	250.3	16279	promoter-TSS (NR_002854)	promoter-TSS (NR_002854)	-548	NR_002854	111970	Mm.4543	NR_002854		Dlx1as	distal-less homeobox 1, antisense	ncRNA
chr1-5272	chr1	85096482	85118244	+	250.3	21762	intron (NM_213615, intron 1 of 6)	MERVL-int|LTR|ERVL	2490	NM_213615	381287	Mm.487565	NM_213615	ENSMUSG00000089844	A530032D15Rik	RIKEN cDNA A530032D15Rik gene	protein-coding
chr4-16716	chr4	80265498	80294286	+	249.1	28788	Intergenic	MERVL-int|LTR|ERVL	-554321	NM_031202	22178	Mm.30438	NM_031202	ENSMUSG00000005994	Tyrp1	tyrosinase-related protein 1	protein-coding
chr7-11396	chr7	38355703	38381800	+	249	26097	Intergenic	L1Md_T|LINE|L1	-97403	NM_025390	66161	Mm.22284	NM_025390	ENSMUSG00000030423	Pop4	processing of precursor 4, ribonuclease P/MRP family, (S. cerevisiae)	protein-coding
chr5-24335	chr5	119651625	119669895	+	248.8	18270	Intergenic	Intergenic	-10102	NM_198052	21386	Mm.219139	NM_011535	ENSMUSG00000018604	Tbx3	T-box 3	protein-coding
chr10-6816	chr10	80297228	80317748	+	248.2	20520	exon (NM_011789, exon 10 of 14)	exon (NM_011789, exon 10 of 14)	5668	NM_011789	23805	Mm.57247	NM_011789	ENSMUSG00000020135	Apc2	adenomatosis polyposis coli 2	protein-coding
chr7-17875	chr7	60539215	60565609	+	248.2	26394	Intergenic	Intergenic	-412193	NM_001082962	20646	Mm.274995	NM_013670	ENSMUSG00000000948	Snrpn	small nuclear ribonucleoprotein N	protein-coding
chr6-21235	chr6	14272052	14302185	+	248.2	30133	Intergenic	Intergenic	415549	NR_045995	76311	Mm.367129	NR_045995	ENSMUSG00000097616	1110019D14Rik	RIKEN cDNA 1110019D14 gene	ncRNA
chr3-17159	chr3	91460089	91491013	+	247.4	30924	Intergenic	L1VL2|LINE|L1	-384746	NM_001101461	229550	Mm.98335	NM_001101461	ENSMUSG00000091175	9130204L05Rik	RIKEN cDNA 9130204L05 gene	protein-coding
chr3-6910	chr3	107579779	107602087	+	247.2	22308	Intergenic	Intergenic	-4098	NM_007441	11694	Mm.10112	NM_007441	ENSMUSG00000014603	Alx3	aristaless-like homeobox 3	protein-coding
chr7-9553	chr7	106235273	106253778	+	247	18505	Intergenic	L1_Mus2|LINE|L1	-29185	NM_001039160	74558	Mm.458429	NM_029000	ENSMUSG00000045868	Gvin1	GTPase, very large interferon inducible 1	protein-coding
chr9-7653	chr9	26174675	26202924	+	246.9	28249	Intergenic	Intergenic	-562763	NM_029792	76898	Mm.218788	NM_029792	ENSMUSG00000045994	B3gat1	beta-1,3-glucuronyltransferase 1 (glucuronosyltransferase P)	protein-coding
chr12-9595	chr12	65814385	65842669	+	246.7	28284	Intergenic	Lx|LINE|L1	455874	NM_001162933	238217	Mm.188575	NM_001162933	ENSMUSG00000060499	Rpl10l	ribosomal protein L10-like	protein-coding
chr17-5061	chr17	34663131	34689292	+	244.9	26161	intron (NM_031176, intron 3 of 32)	intron (NM_031176, intron 3 of 32)	5676	NM_031176	81877	Mm.290527	NM_031176	ENSMUSG00000033327	Tnxb	tenascin XB	protein-coding
chr3-10965	chr3	22572810	22600261	+	244.2	27451	Intergenic	L1_Mus4|LINE|L1	335165	NR_004439	19784		NR_004439		Rprl2	ribonuclease P RNA-like 2	ncRNA
chr6-19443	chr6	43253819	43278505	+	244	24686	intron (NM_133674, intron 1 of 14)	intron (NM_133674, intron 1 of 14)	518	NM_133674	54324	Mm.320978	NM_133674	ENSMUSG00000033542	Arhgef5	Rho guanine nucleotide exchange factor (GEF) 5	protein-coding
chr2-1727	chr2	36730016	36759670	+	244	29654	Intergenic	L1_Mus3|LINE|L1	10520	NM_146943	258945	Mm.377764	NM_146943	ENSMUSG00000057351	Olfr347	olfactory receptor 347	protein-coding
chr11-6829	chr11	73701418	73729107	+	243.8	27689	Intergenic	Lx8|LINE|L1	26484	NM_001126489	76390	Mm.267142	NM_001126489	ENSMUSG00000060630	Zfp735	zinc finger protein 735	protein-coding
chr7-5509	chr7	19754709	19776841	+	243.6	22132	intron (NM_020486, intron 4 of 14)	intron (NM_020486, intron 4 of 14)	4757	NM_020486	57278	Mm.29236	NM_020486	ENSMUSG00000002980	Bcam	basal cell adhesion molecule	protein-coding
chr11-1478	chr11	74136040	74159850	+	243.2	23810	Intergenic	MERVK26-int|LTR|ERVK	-7211	NM_146708	258703	Mm.377644	NM_146708	ENSMUSG00000070379	Olfr402	olfactory receptor 402	protein-coding
chr9-12132	chr9	36038433	36066366	+	242.1	27933	Intergenic	MMERVK9E_I-int|LTR|ERVK	76380	NM_001167587	546123	Mm.445255	NM_001167587	ENSMUSG00000091411	Gm5916	predicted gene 5916	protein-coding
chr13-12457	chr13	48654059	48674472	+	240.4	20413	intron (NM_007526, intron 1 of 3)	intron (NM_007526, intron 1 of 3)	1229	NM_007526	12022	Mm.42241	NM_007526	ENSMUSG00000021381	Barx1	BarH-like homeobox 1	protein-coding
chr13-13147	chr13	107538403	107561630	+	237.5	23227	Intergenic	(GGAAA)n|Simple_repeat|Simple_repeat	80194	NR_045084	105120	Mm.417700	NR_045083		AI197445	expressed sequence AI197445	ncRNA
chr6-16454	chr6	131978508	132005980	+	237.3	27472	Intergenic	Intergenic	218277	NM_198669	381833	Mm.7982	NM_198669	ENSMUSG00000067543	Prb1	proline-rich protein BstNI subfamily 1	protein-coding
chr7-15599	chr7	27362571	27381854	+	236	19283	exon (NM_001199235, exon 5 of 18)	exon (NM_001199235, exon 5 of 18)	-16204	NM_138676	192192	Mm.21297	NM_138676	ENSMUSG00000089832	Shkbp1	Sh3kbp1 binding protein 1	protein-coding
chr13-4127	chr13	36720079	36736193	+	235.4	16114	intron (NM_153529, intron 2 of 2)	intron (NM_153529, intron 2 of 2)	6341	NM_153529	68404	Mm.232930	NM_153529	ENSMUSG00000039114	Nrn1	neuritin 1	protein-coding
chr10-14596	chr10	129522553	129550694	+	234.8	28141	Intergenic	Lx2|LINE|L1	-3916	NM_001011849	258150	Mm.377360	NM_001011849	ENSMUSG00000094496	Olfr792	olfactory receptor 792	protein-coding
chr2-11934	chr2	33558848	33579165	+	234.5	20317	intron (NM_010725, intron 3 of 7)	intron (NM_010725, intron 3 of 7)	71505	NM_010725	16917	Mm.39825	NM_010725	ENSMUSG00000038765	Lmx1b	LIM homeobox transcription factor 1 beta	protein-coding
chr1-16347	chr1	49266749	49295778	+	233.7	29029	Intergenic	Intergenic	-1646260	NM_019790	56363	Mm.245154	NM_019790	ENSMUSG00000026109	Tmeff2	transmembrane protein with EGF-like and two follistatin-like domains 2	protein-coding
chr13-8132	chr13	55822256	55843199	+	233.3	20943	Intergenic	Intergenic	-1302	NM_011097	18740	Mm.135195	NM_011097	ENSMUSG00000021506	Pitx1	paired-like homeodomain transcription factor 1	protein-coding
chr17-14452	chr17	38191881	38220430	+	233.1	28549	Intergenic	Intergenic	-2092	NM_146332	258329	Mm.377438	NM_146332	ENSMUSG00000057801	Olfr135	olfactory receptor 135	protein-coding
chr7-12253	chr7	10345213	10371110	+	232.9	25897	Intergenic	B3A|SINE|B2	-82810	NM_134230	171264	Mm.222637	NM_134230	ENSMUSG00000043066	Vmn1r66	vomeronasal 1 receptor 66	protein-coding
chr17-10582	chr17	39150933	39180750	+	232.9	29817	Intergenic	RLTR17B_Mm|LTR|ERVK	-88804	NM_001177582	100126779	Mm.471589	NM_001177582	ENSMUSG00000096697	Esp23	exocrine gland secreted peptide 23	protein-coding
chr19-549	chr19	7774928	7802852	+	232.4	27924	intron (NM_146232, intron 5 of 9)	intron (NM_146232, intron 5 of 9)	13777	NM_146232	236149	Mm.207060	NM_146232	ENSMUSG00000053303	Slc22a26	solute carrier family 22 (organic cation transporter), member 26	protein-coding
chr3-7823	chr3	90862260	90889810	+	231.6	27550	Intergenic	Intergenic	149129	NM_207263	384997	Mm.316644	NM_207263	ENSMUSG00000042250	Pglyrp4	peptidoglycan recognition protein 4	protein-coding
chr2-15116	chr2	37030798	37056880	+	231.6	26082	Intergenic	MERV1_I-int|LTR|ERV1	-24468	NM_146622	258615	Mm.271468	NM_146622	ENSMUSG00000083361	Olfr360	olfactory receptor 360	protein-coding
chr2-3848	chr2	81356233	81382724	+	231.4	26491	Intergenic	Lx2B|LINE|L1	-684180	NM_175513	241514	Mm.119383	NM_175513	ENSMUSG00000070866	Zfp804a	zinc finger protein 804A	protein-coding
chr6-16878	chr6	14318723	14345957	+	230.4	27234	Intergenic	MTE-int|LTR|ERVL-MaLR	422934	NM_080464	140491	Mm.209429	NM_080464	ENSMUSG00000042717	Ppp1r3a	protein phosphatase 1, regulatory (inhibitor) subunit 3A	protein-coding
chr6-16977	chr6	19429275	19457647	+	230.3	28372	Intergenic	Lx3A|LINE|L1	-111881	NR_105789	102465192		NR_105789	miRBase:MI0021899	Mir6370	microRNA mir-6370	ncRNA
chr11-8622	chr11	115311769	115336142	+	230.3	24373	intron (NM_172801, intron 3 of 7)	intron (NM_172801, intron 3 of 7)	-2037	NM_176847	16470	Mm.451539	NM_176847	ENSMUSG00000045288	Ush1g	Usher syndrome 1G	protein-coding
chr5-3967	chr5	106459864	106479371	+	230.3	19507	Intergenic	Intergenic	-11451	NM_001005477	104382	Mm.271593	NM_001005477	ENSMUSG00000034384	Barhl2	BarH-like 2 (Drosophila)	protein-coding
chr17-897	chr17	3075986	3082966	+	230.1	6980	non-coding (NR_003519, exon 3 of 8)	non-coding (NR_003519, exon 3 of 8)	4707	NR_003519	328734	Mm.335641	NR_003519		Pisd-ps2	phosphatidylserine decarboxylase, pseudogene 2	pseudo
chr9-383	chr9	25780694	25806799	+	229.9	26105	Intergenic	L1_Mus3|LINE|L1	312149	NM_026189	67484	Mm.112977	NM_026189	ENSMUSG00000036611	Eepd1	endonuclease/exonuclease/phosphatase family domain containing 1	protein-coding
chr5-26791	chr5	109354845	109380569	+	229.7	25724	Intergenic	RMER13A1|LTR|ERVK	37326	NM_001104627	384220	Mm.469880	NM_001104627	ENSMUSG00000092080	Vmn2r16	vomeronasal 2, receptor 16	protein-coding
chr13-13699	chr13	27452455	27480930	+	229.7	28475	Intergenic	Intergenic	-28004	NM_001271378	19112	Mm.142728	NM_011167	ENSMUSG00000021345	Prl8a6	prolactin family 8, subfamily a, member 6	protein-coding
chr3-22883	chr3	12377902	12408113	+	229.1	30211	Intergenic	(CATA)n|Simple_repeat|Simple_repeat	-548648	NR_040751	100038545	Mm.388494	NR_040751		Gm10745	predicted gene 10745	ncRNA
chr6-18280	chr6	123902717	123929065	+	228.5	26348	Intergenic	ETnERV2-int|LTR|ERVK	-62701	NM_001104641	545874	Mm.347595	NM_001104641	ENSMUSG00000094672	Vmn2r25	vomeronasal 2, receptor 25	protein-coding
chr3-25650	chr3	4863197	4891664	+	228.5	28467	Intergenic	L1_Mus2|LINE|L1	78722	NR_045272	100503859	Mm.75172	NR_045272	ENSMUSG00000098659	1110015O18Rik	RIKEN cDNA 1110015O18 gene	ncRNA
chr5-23409	chr5	70610978	70639274	+	228	28296	Intergenic	L1_Mur3|LINE|L1	217491	NM_010252	14405	Mm.255292	NM_010252	ENSMUSG00000001260	Gabrg1	gamma-aminobutyric acid (GABA) A receptor, subunit gamma 1	protein-coding
chr13-3654	chr13	33553863	33579458	+	227.4	25595	Intergenic	MMVL30-int|LTR|ERV1	81870	NM_011455	93806	Mm.202781	NM_011455	ENSMUSG00000057726	Serpinb9g	serine (or cysteine) peptidase inhibitor, clade B, member 9g	protein-coding
chr4-9724	chr4	130003756	130025129	+	227	21373	intron (NM_001290714, intron 20 of 27)	intron (NM_001290714, intron 20 of 27)	22388	NM_001290715	230775	Mm.262241	NM_173071	ENSMUSG00000028782	Bai2	brain-specific angiogenesis inhibitor 2	protein-coding
chr1-24360	chr1	102825366	102855541	+	227	30175	Intergenic	(CA)n|Simple_repeat|Simple_repeat	1684685	NR_037989	100504525	Mm.87065	NR_037989		Gm20268	predicted gene, 20268	ncRNA
chr7-21593	chr7	47651451	47678803	+	226.3	27352	Intergenic	L1_Mus1|LINE|L1	-63755	NM_153067	233222	Mm.240142	NM_153067	ENSMUSG00000078698	Mrgpra3	MAS-related GPR, member A3	protein-coding
chr11-7050	chr11	101161332	101180548	+	226.1	19216	5' UTR (NM_146030, exon 1 of 13)	5' UTR (NM_146030, exon 1 of 13)	362	NM_146030	217198	Mm.273254	NM_146030	ENSMUSG00000035172	Plekhh3	pleckstrin homology domain containing, family H (with MyTH4 domain) member 3	protein-coding
chr19-4075	chr19	13158245	13188771	+	225.9	30526	Intergenic	Lx3A|LINE|L1	8492	NM_146302	258299	Mm.329752	NM_146302	ENSMUSG00000045883	Olfr1461	olfactory receptor 1461	protein-coding
chr17-15731	chr17	20645748	20672974	+	225.9	27226	Intergenic	Intergenic	-28147	NM_134191	171225	Mm.377184	NM_134191	ENSMUSG00000042848	Vmn1r226	vomeronasal 1 receptor 226	protein-coding
chr9-7165	chr9	93296656	93322348	+	225.5	25692	Intergenic	L1MA6|LINE|L1	-303769	NR_040756	78349	Mm.52612	NR_040756		1700034K08Rik	RIKEN cDNA 1700034K08 gene	ncRNA
chr6-4455	chr6	59599209	59624607	+	224.9	25398	Intergenic	ORR1C1|LTR|ERVL-MaLR	-185618	NM_183183	243385	Mm.138080	NM_183183	ENSMUSG00000045441	Gprin3	GPRIN family member 3	protein-coding
chr7-10445	chr7	61401384	61426529	+	224.7	25145	Intergenic	(GA)n|Simple_repeat|Simple_repeat	201371	NR_045727	319752	Mm.294476	NR_045727		B230209E15Rik	RIKEN cDNA B230209E15 gene	ncRNA
chr3-22541	chr3	3118257	3144505	+	224.5	26248	Intergenic	Lx2B|LINE|L1	-376649	NM_013920	30942	Mm.330897	NM_013920	ENSMUSG00000017688	Hnf4g	hepatocyte nuclear factor 4, gamma	protein-coding
chr3-9293	chr3	3198651	3222868	+	224.3	24217	Intergenic	RLTR43C|LTR|ERVK	-297271	NM_013920	30942	Mm.330897	NM_013920	ENSMUSG00000017688	Hnf4g	hepatocyte nuclear factor 4, gamma	protein-coding
chr15-8068	chr15	85517834	85542099	+	223.2	24265	Intergenic	Intergenic	-26739	NM_001256072	328577	Mm.212960	NM_001256072	ENSMUSG00000096607	7530416G11Rik	RIKEN cDNA 7530416G11 gene	protein-coding
chr16-10790	chr16	92511159	92531981	+	223.2	20822	intron (NM_172469, intron 1 of 5)	intron (NM_172469, intron 1 of 5)	23423	NM_172469	209195	Mm.44747	NM_172469	ENSMUSG00000022949	Clic6	chloride intracellular channel 6	protein-coding
chr4-20310	chr4	39056378	39086076	+	223.2	29698	Intergenic	Intergenic	-379066	NM_001081095	75471	Mm.23522	NM_001081095	ENSMUSG00000028287	1700009N14Rik	RIKEN cDNA 1700009N14 gene	protein-coding
chr5-26792	chr5	109384319	109409666	+	223	25347	Intergenic	Intergenic	-23021	NM_001104628	384221	Mm.469879	NM_001104628	ENSMUSG00000091879	Vmn2r17	vomeronasal 2, receptor 17	protein-coding
chr17-11674	chr17	38471332	38497063	+	222.6	25731	Intergenic	L1VL4|LINE|L1	-64012	NM_001177587	100126765	Mm.471586	NM_001177587	ENSMUSG00000092322	Esp36	exocrine gland secreted peptide 36	protein-coding
chr7-17577	chr7	42285636	42312284	+	222.6	26648	intron (NM_001105058, intron 5 of 5)	intron (NM_001105058, intron 5 of 5)	38907	NM_001105058	637873	Mm.469899	NM_001105058	ENSMUSG00000090967	Vmn2r61	vomeronasal 2, receptor 61	protein-coding
chr6-20618	chr6	129823600	129850116	+	221.9	26516	intron (NM_133203, intron 6 of 7)	LTR102_Mam|LTR|ERVL	39814	NM_133203	170733	Mm.155514	NM_133203	ENSMUSG00000014543	Klra17	killer cell lectin-like receptor, subfamily A, member 17	protein-coding
chr3-25552	chr3	3882285	3910035	+	220.5	27750	Intergenic	Lx7|LINE|L1	388130	NM_013920	30942	Mm.330897	NM_013920	ENSMUSG00000017688	Hnf4g	hepatocyte nuclear factor 4, gamma	protein-coding
chrX-275	chrX	31730394	31752099	+	220.1	21705	Intergenic	L1Md_F2|LINE|L1	-220798	NM_001270685	100862314	Mm.431329	NM_001270685	ENSMUSG00000095770	Gm21637	predicted gene, 21637	protein-coding
chr2-20409	chr2	148027470	148048380	+	219.6	20910	Intergenic	Intergenic	7539	NM_001291067	15376	Mm.938	NM_010446	ENSMUSG00000037025	Foxa2	forkhead box A2	protein-coding
chr19-5930	chr19	6402540	6425296	+	219.6	22756	exon (NM_011242, exon 15 of 17)	exon (NM_011242, exon 15 of 17)	-4820	NM_001205234	18190	Mm.329616	NM_020253	ENSMUSG00000033768	Nrxn2	neurexin II	protein-coding
chr13-10524	chr13	95513139	95533140	+	219.2	20001	intron (NM_007974, intron 1 of 1)	B1_Mur2|SINE|Alu	2101	NM_007974	14063	Mm.1614	NM_007974	ENSMUSG00000021678	F2rl1	coagulation factor II (thrombin) receptor-like 1	protein-coding
chr5-7995	chr5	73466437	73489144	+	219	22707	Intergenic	B4|SINE|B4	-3265	NM_001190734	100737	Mm.220312	NM_178896	ENSMUSG00000051674	Dcun1d4	DCN1, defective in cullin neddylation 1, domain containing 4 (S. cerevisiae)	protein-coding
chr8-6863	chr8	100221328	100248522	+	218.8	27194	Intergenic	Intergenic	-818454	NM_007667	12564	Mm.441131	NM_007667	ENSMUSG00000036510	Cdh8	cadherin 8	protein-coding
chr4-15289	chr4	123179078	123199852	+	218.6	20774	intron (NM_174998, intron 4 of 4)	intron (NM_174998, intron 4 of 4)	5961	NM_174998	170638	Mm.270641	NM_174998	ENSMUSG00000046093	Hpcal4	hippocalcin-like 4	protein-coding
chr1-26050	chr1	19099216	19121207	+	218.6	21991	intron (NM_153154, intron 3 of 7)	intron (NM_153154, intron 3 of 7)	7189	NM_153154	226896	Mm.244858	NM_153154	ENSMUSG00000042596	Tfap2d	transcription factor AP-2, delta	protein-coding
chr2-15095	chr2	36782692	36807749	+	218.4	25057	Intergenic	Intergenic	1982	NM_146946	18350	Mm.246540	NM_146946	ENSMUSG00000094949	Olfr50	olfactory receptor 50	protein-coding
chr9-15439	chr9	92654824	92679054	+	218.4	24230	Intergenic	Intergenic	-51777	NR_040770	331003	Mm.50805	NR_040770		4933400C23Rik	RIKEN cDNA 4933400C23 gene	ncRNA
chr2-12788	chr2	115849117	115869131	+	218.2	20014	Intergenic	Intergenic	205497	NM_001159569	17536	Mm.247566	NM_010825	ENSMUSG00000027210	Meis2	Meis homeobox 2	protein-coding
chr1-10352	chr1	117649468	117676855	+	218.2	27387	Intergenic	Intergenic	647971	NM_011650	22099	Mm.426637	NM_011650	ENSMUSG00000026374	Tsn	translin	protein-coding
chr5-22910	chr5	50341333	50367641	+	218	26308	Intergenic	Intergenic	203154	NR_040696	73965	Mm.243823	NR_040696		4930448I18Rik	RIKEN cDNA 4930448I18 gene	ncRNA
chr7-19204	chr7	31441359	31466456	+	218	25097	Intergenic	L1Md_F2|LINE|L1	78315	NM_001256073	384585	Mm.305164	NM_001256073	ENSMUSG00000095257	Scgb1b3	secretoglobin, family 1B, member 3	protein-coding
chr7-12951	chr7	48305628	48328699	+	217.9	23071	Intergenic	Lx|LINE|L1	-71363	NM_207539	404240	Mm.357942	NM_207539	ENSMUSG00000050870	Mrgprb8	MAS-related GPR, member B8	protein-coding
chr4-464	chr4	3078894	3091728	+	217.3	12834	Intergenic	Intergenic	-86772	NM_001167534	100312470	Mm.480297	NM_001167534	ENSMUSG00000094798	Vmn1r2	vomeronasal 1 receptor 2	protein-coding
chr7-15982	chr7	48226419	48250675	+	216.9	24256	Intergenic	Intergenic	-39369	NM_205795	233230	Mm.377250	NM_205795	ENSMUSG00000070550	Mrgprb4	MAS-related GPR, member B4	protein-coding
chr6-15974	chr6	89799530	89825146	+	216.5	25616	Intergenic	Intergenic	33277	NM_053221	113848	Mm.349358	NM_053221	ENSMUSG00000068232	Vmn1r42	vomeronasal 1 receptor 42	protein-coding
chr2-4651	chr2	36092272	36109797	+	216.3	17525	intron (NM_008500, intron 4 of 9)	intron (NM_008500, intron 4 of 9)	3026	NM_001083126	16874	Mm.12881	NM_008500	ENSMUSG00000026890	Lhx6	LIM homeobox protein 6	protein-coding
chr7-10915	chr7	10446784	10470904	+	216.3	24120	Intergenic	Lx9|LINE|L1	12055	NM_134229	171263	Mm.377216	NM_134229	ENSMUSG00000046716	Vmn1r67	vomeronasal 1 receptor 67	protein-coding
chr17-8173	chr17	20765269	20791255	+	215.9	25986	promoter-TSS (NM_134192)	promoter-TSS (NM_134192)	-761	NM_134192	171226	Mm.222639	NM_134192	ENSMUSG00000060245	Vmn1r228	vomeronasal 1 receptor 228	protein-coding
chr3-27394	chr3	74896056	74921421	+	215.9	25365	Intergenic	L1_Mus1|LINE|L1	234985	NM_172515	213234	Mm.80075	NM_172515	ENSMUSG00000034151	Zbbx	zinc finger, B-box domain containing	protein-coding
chr13-5778	chr13	40700266	40716032	+	215.4	15766	Intergenic	Intergenic	22294	NM_001122948	21418	Mm.85544	NM_011547	ENSMUSG00000021359	Tfap2a	transcription factor AP-2, alpha	protein-coding
chr6-19170	chr6	20214176	20241128	+	215	26952	Intergenic	RLTR1C|LTR|ERV1	672310	NR_105789	102465192		NR_105789	miRBase:MI0021899	Mir6370	microRNA mir-6370	ncRNA
chr17-5145	chr17	38939314	38964889	+	214.4	25575	Intergenic	L1_Mur1|LINE|L1	-84594	NM_001256050	100126776	Mm.471588	NM_001256050		Esp24	exocrine gland secreted peptide 24	protein-coding
chr3-17137	chr3	91215585	91240044	+	213.1	24459	Intergenic	Intergenic	-137009	NM_001101461	229550	Mm.98335	NM_001101461	ENSMUSG00000091175	9130204L05Rik	RIKEN cDNA 9130204L05 gene	protein-coding
chr4-1631	chr4	9844742	9863638	+	212.5	18896	intron (NM_013526, intron 1 of 1)	intron (NM_013526, intron 1 of 1)	9818	NM_013526	242316	Mm.302555	NM_013526	ENSMUSG00000051279	Gdf6	growth differentiation factor 6	protein-coding
chr19-4754	chr19	46130068	46151184	+	212.5	21116	intron (NM_008852, intron 1 of 3)	intron (NM_008852, intron 1 of 3)	7699	NM_008852	18742	Mm.6255	NM_008852	ENSMUSG00000025229	Pitx3	paired-like homeodomain transcription factor 3	protein-coding
chr16-1323	chr16	62036643	62064045	+	212.3	27402	Intergenic	Intergenic	736372	NM_178925	106338	Mm.26321	NM_178925		Nsun3	NOL1/NOP2/Sun domain family member 3	protein-coding
chr16-13081	chr16	62104473	62132106	+	212.1	27633	Intergenic	Intergenic	668427	NM_178925	106338	Mm.26321	NM_178925		Nsun3	NOL1/NOP2/Sun domain family member 3	protein-coding
chr4-5304	chr4	79996002	80023402	+	211.9	27400	Intergenic	Intergenic	-824511	NM_031202	22178	Mm.30438	NM_031202	ENSMUSG00000005994	Tyrp1	tyrosinase-related protein 1	protein-coding
chr18-4569	chr18	36907529	36929724	+	211.9	22195	Intergenic	MYSERV6-int|LTR|ERVK	-1679	NR_076393	627427		NR_076393	ENSMUSG00000063514	Gm6756	3-phosphoglycerate dehydrogenase pseudogene	pseudo
chr3-19183	chr3	77201770	77226424	+	211.8	24654	Intergenic	Intergenic	1138514	NM_001253719	213262	Mm.379337	NM_178673	ENSMUSG00000034098	Fstl5	follistatin-like 5	protein-coding
chr17-15905	chr17	34188310	34209199	+	211.6	20889	intron (NM_010724, intron 1 of 5)	intron (NM_010724, intron 1 of 5)	559	NM_010724	16913	Mm.180191	NM_010724		Psmb8	proteasome (prosome, macropain) subunit, beta type 8 (large multifunctional peptidase 7)	protein-coding
chr2-13719	chr2	57096098	57113710	+	211.4	17612	Intergenic	Intergenic	10134	NM_013613	18227	Mm.3507	NM_013613	ENSMUSG00000026826	Nr4a2	nuclear receptor subfamily 4, group A, member 2	protein-coding
chr6-7864	chr6	131875116	131898597	+	211.4	23481	Intergenic	MLTR25C|LTR|ERVK	-196793	NM_207019	387346	Mm.377908	NM_207019	ENSMUSG00000063478	Tas2r114	taste receptor, type 2, member 114	protein-coding
chr1-24630	chr1	112508604	112531978	+	211.4	23374	Intergenic	RMER5|LTR|ERV1	-655373	NM_001081316	319901	Mm.103468	NM_001081316	ENSMUSG00000038702	Dsel	dermatan sulfate epimerase-like	protein-coding
chr9-9837	chr9	46889981	46911198	+	211.4	21217	Intergenic	(CAAA)n|Simple_repeat|Simple_repeat	-13014	NR_015605	73040	Mm.265384	NR_015605		2900052N01Rik	RIKEN cDNA 2900052N01 gene	ncRNA
chr13-12908	chr13	85605430	85628358	+	211.2	22928	Intergenic	RLTR13C2|LTR|ERVK	-327408	NM_145452	218397	Mm.259653	NM_145452	ENSMUSG00000021549	Rasa1	RAS p21 protein activator 1	protein-coding
chr4-20940	chr4	80324259	80351150	+	211.2	26891	Intergenic	Lx5b|LINE|L1	-496509	NM_031202	22178	Mm.30438	NM_031202	ENSMUSG00000005994	Tyrp1	tyrosinase-related protein 1	protein-coding
chr17-8851	chr17	85774386	85798396	+	211	24010	Intergenic	Intergenic	-98137	NM_011380	20472	Mm.5039	NM_011380	ENSMUSG00000024134	Six2	sine oculis-related homeobox 2	protein-coding
chr7-19212	chr7	31495245	31521157	+	210.6	25912	Intergenic	Intergenic	132609	NM_001256073	384585	Mm.305164	NM_001256073	ENSMUSG00000095257	Scgb1b3	secretoglobin, family 1B, member 3	protein-coding
chr12-7739	chr12	114349933	114375896	+	209.8	25963	Intergenic	L1Md_F2|LINE|L1	106552	NR_106062	102465663		NR_106062		Mir7094-1	microRNA mir-7094-1	ncRNA
chr9-9471	chr9	19403573	19428451	+	209.8	24878	Intergenic	ORR1A4-int|LTR|ERVL-MaLR	-24903	NM_146527	258520	Mm.377549	NM_146527	ENSMUSG00000052182	Olfr849	olfactory receptor 849	protein-coding
chr7-21626	chr7	48169977	48197192	+	209.8	27215	Intergenic	Intergenic	-14599	NM_207538	404239	Mm.377927	NM_207538	ENSMUSG00000070551	Mrgprb5	MAS-related GPR, member B5	protein-coding
chr17-13131	chr17	39320216	39342201	+	209.7	21985	Intergenic	Intergenic	-75151	NM_001244763	100126774	Mm.350534	NM_001244763	ENSMUSG00000094024	Esp18	exocrine gland secreted peptide 18	protein-coding
chr17-9067	chr17	19554324	19577775	+	209.3	23451	Intergenic	L1_Mus3|LINE|L1	-11182	NM_001104563	627576	Mm.469857	NM_001104563	ENSMUSG00000094892	Vmn2r101	vomeronasal 2, receptor 101	protein-coding
chr7-17061	chr7	14644829	14669586	+	209.1	24757	Intergenic	Intergenic	-2501	NM_001038676	194588	Mm.389816	NM_001038676	ENSMUSG00000055942	Gm4745	predicted gene 4745	protein-coding
chr16-13092	chr16	62205875	62231020	+	208.9	25145	Intergenic	ORR1F|LTR|ERVL-MaLR	568269	NM_178925	106338	Mm.26321	NM_178925		Nsun3	NOL1/NOP2/Sun domain family member 3	protein-coding
chr13-9589	chr13	116290346	116308480	+	208.5	18134	3' UTR (NM_021459, exon 6 of 6)	3' UTR (NM_021459, exon 6 of 6)	10275	NM_021459	16392	Mm.42242	NM_021459	ENSMUSG00000042258	Isl1	ISL1 transcription factor, LIM/homeodomain	protein-coding
chr19-4833	chr19	55884380	55903390	+	208.5	19010	intron (NM_009333, intron 4 of 12)	intron (NM_009333, intron 4 of 12)	-1436	NM_001142924	21416	Mm.139815	NM_009333	ENSMUSG00000024985	Tcf7l2	transcription factor 7 like 2, T cell specific, HMG box	protein-coding
chr4-7692	chr4	128811809	128833424	+	208.3	21615	Intergenic	Intergenic	-16504	NM_001081098	230761	Mm.22616	NM_001081098	ENSMUSG00000028799	Zfp362	zinc finger protein 362	protein-coding
chr13-14001	chr13	56244129	56263257	+	207.7	19128	Intergenic	Intergenic	-1530	NM_010896	18014	Mm.266665	NM_010896	ENSMUSG00000048904	Neurog1	neurogenin 1	protein-coding
chr17-16416	chr17	57135592	57155293	+	207.2	19701	TTS (NM_011617)	TTS (NM_011617)	4335	NM_011617	21948	Mm.42228	NM_011617	ENSMUSG00000019489	Cd70	CD70 antigen	protein-coding
chr17-11728	chr17	39036901	39063274	+	206.8	26373	Intergenic	Lx5c|LINE|L1	13392	NM_001256050	100126776	Mm.471588	NM_001256050		Esp24	exocrine gland secreted peptide 24	protein-coding
chr6-4819	chr6	4729231	4746064	+	206	16833	intron (NM_001130188, intron 1 of 11)	intron (NM_001130188, intron 1 of 11)	9557	NM_001130189	20392	Mm.8739	NM_011360	ENSMUSG00000004631	Sgce	sarcoglycan, epsilon	protein-coding
chr13-6058	chr13	94869002	94885215	+	205.6	16213	intron (NM_011021, intron 1 of 2)	CpG	1481	NM_011021	18420	Mm.42051	NM_011021		Otp	orthopedia homolog (Drosophila)	protein-coding
chr10-5407	chr10	80340430	80361500	+	205.6	21070	intron (NR_038088, intron 1 of 4)	ID_B1|SINE|B4	-2517	NR_104339	66548	Mm.71891	NM_025629		Adamtsl5	ADAMTS-like 5	protein-coding
chr1-28266	chr1	125323990	125346178	+	205.6	22188	Intergenic	(CA)n|Simple_repeat|Simple_repeat	100643	NM_001205386	74117	Mm.183102	NM_023735	ENSMUSG00000026341	Actr3	ARP3 actin-related protein 3	protein-coding
chr4-15347	chr4	129979503	129999675	+	205.5	20172	intron (NM_001290714, intron 1 of 27)	intron (NM_001290714, intron 1 of 27)	-2465	NM_001290715	230775	Mm.262241	NM_173071	ENSMUSG00000028782	Bai2	brain-specific angiogenesis inhibitor 2	protein-coding
chr3-21984	chr3	106380223	106405569	+	205.3	25346	intron (NM_178412, intron 5 of 10)	Lx8b|LINE|L1	13286	NM_178412	229688	Mm.261645	NM_178412	ENSMUSG00000027902	Chil6	chitinase-like 6	protein-coding
chr16-12297	chr16	3582111	3606093	+	205.1	23982	TTS (NM_146860)	TTS (NM_146860)	1704	NM_146860	258859	Mm.377723	NM_146860	ENSMUSG00000051003	Olfr161	olfactory receptor 161	protein-coding
chr7-24209	chr7	62771481	62794537	+	205.1	23056	Intergenic	Intergenic	-318499	NM_013788	27412	Mm.422745	NM_013788	ENSMUSG00000070526	Peg12	paternally expressed 12	protein-coding
chr3-14118	chr3	16291174	16315217	+	204.9	24043	Intergenic	MERV1_I-int|LTR|ERV1	120012	NM_172677	229096	Mm.23834	NM_172677	ENSMUSG00000047213	Ythdf3	YTH domain family 3	protein-coding
chr1-27883	chr1	112903252	112928074	+	203.9	24822	Intergenic	MYSERV16_I-int|LTR|ERVK	-1050745	NM_001081316	319901	Mm.103468	NM_001081316	ENSMUSG00000038702	Dsel	dermatan sulfate epimerase-like	protein-coding
chr7-19393	chr7	41997240	42020779	+	203.9	23539	Intergenic	L1_Mus3|LINE|L1	49972	NM_001105056	628444	Mm.469901	NM_001105056	ENSMUSG00000092032	Vmn2r59	vomeronasal 2, receptor 59	protein-coding
chr17-9384	chr17	38392207	38418103	+	203.5	25896	Intergenic	Intergenic	15030	NM_001177587	100126765	Mm.471586	NM_001177587	ENSMUSG00000092322	Esp36	exocrine gland secreted peptide 36	protein-coding
chr4-19122	chr4	120693974	120714682	+	203.5	20708	intron (NM_001081142, intron 10 of 13)	intron (NM_001081142, intron 10 of 13)	37765	NM_019563	56222	Mm.272646	NM_019563	ENSMUSG00000070803	Cited4	Cbp/p300-interacting transactivator, with Glu/Asp-rich carboxy-terminal domain, 4	protein-coding
chr19-3685	chr19	12996115	13022439	+	203.5	26324	Intergenic	Lx3A|LINE|L1	10289	NM_146705	258700	Mm.391163	NM_146705	ENSMUSG00000046913	Olfr1451	olfactory receptor 1451	protein-coding
chr2-12630	chr2	98320266	98345118	+	202.8	24852	Intergenic	IAPLTR3-int|LTR|ERVK	865035	NM_001289744	241568	Mm.241682	NM_178725	ENSMUSG00000050587	Lrrc4c	leucine rich repeat containing 4C	protein-coding
chr7-22384	chr7	98829516	98847895	+	202.6	18379	promoter-TSS (NM_001285795)	promoter-TSS (NM_001285795)	-140	NM_009519	22411	Mm.22182	NM_009519	ENSMUSG00000015957	Wnt11	wingless-type MMTV integration site family, member 11	protein-coding
chr6-9271	chr6	19533842	19558613	+	202.6	24771	Intergenic	L1_Mur2|LINE|L1	-9115	NR_105789	102465192		NR_105789	miRBase:MI0021899	Mir6370	microRNA mir-6370	ncRNA
chr6-3407	chr6	44667406	44691184	+	202.6	23778	Intergenic	L1_Mur1|LINE|L1	-380766	NM_001004357	66797	Mm.440084	NM_025771	ENSMUSG00000039419	Cntnap2	contactin associated protein-like 2	protein-coding
chr5-1869	chr5	67227041	67248481	+	202.2	21440	Intergenic	B2_Mm2|SINE|B2	-22804	NM_028975	67878	Mm.23217	NM_028975	ENSMUSG00000037720	Tmem33	transmembrane protein 33	protein-coding
chr3-27896	chr3	106122447	106136186	+	202.2	13739	intron (NM_023186, intron 8 of 10)	L1_Mus4|LINE|L1	15934	NM_023186	81600	Mm.46418	NM_023186	ENSMUSG00000062778	Chia1	chitinase, acidic 1	protein-coding
chr7-19786	chr7	60421560	60445442	+	202	23882	Intergenic	RMER6A|LTR|ERVK	-293282	NM_001082962	20646	Mm.274995	NM_013670	ENSMUSG00000000948	Snrpn	small nuclear ribonucleoprotein N	protein-coding
chrX-181	chrX	31759853	31776798	+	201.1	16945	Intergenic	Intergenic	-193719	NM_001270685	100862314	Mm.431329	NM_001270685	ENSMUSG00000095770	Gm21637	predicted gene, 21637	protein-coding
chr12-13008	chr12	115039696	115064819	+	200.9	25123	Intergenic	L1_Mur3|LINE|L1	-538563	NR_106063	102465664		NR_106063	miRBase:MI0022945	Mir7094-2	microRNA mir-7094-2	ncRNA
chr14-10193	chr14	55768542	55788699	+	200.5	20157	intron (NM_080435, intron 9 of 25)	intron (NM_080435, intron 9 of 25)	5399	NM_080435	104110	Mm.287010	NM_080435	ENSMUSG00000022220	Adcy4	adenylate cyclase 4	protein-coding
chr5-16800	chr5	59186068	59211315	+	200.5	25247	Intergenic	RLTR10|LTR|ERVK	-745693	NR_046190	78163	Mm.243828	NR_046190		4930459L07Rik	RIKEN cDNA 4930459L07 gene	ncRNA
chr1-15047	chr1	112967975	112991387	+	200.3	23412	Intergenic	Intergenic	-1114763	NM_001081316	319901	Mm.103468	NM_001081316	ENSMUSG00000038702	Dsel	dermatan sulfate epimerase-like	protein-coding
chr9-12167	chr9	36502338	36526079	+	200.3	23741	Intergenic	RLTR43C|LTR|ERVK	27755	NM_001033783	434396	Mm.118836	NM_001033783	ENSMUSG00000074448	Gm5615	predicted gene 5615	protein-coding
chrX-224	chrX	31218382	31236995	+	200.1	18613	Intergenic	L1_Mm|LINE|L1	-108681	NM_001085551	668958	Mm.443264	NM_001085551	ENSMUSG00000094558	Gm14346	predicted gene 14346	protein-coding
chr8-6868	chr8	100283935	100309815	+	199.9	25880	Intergenic	Intergenic	-880404	NM_007667	12564	Mm.441131	NM_007667	ENSMUSG00000036510	Cdh8	cadherin 8	protein-coding
chr9-4154	chr9	26305226	26328029	+	199.7	22803	Intergenic	RMER5|LTR|ERV1	-434935	NM_029792	76898	Mm.218788	NM_029792	ENSMUSG00000045994	B3gat1	beta-1,3-glucuronyltransferase 1 (glucuronosyltransferase P)	protein-coding
chr19-3863	chr19	44661917	44682173	+	199.7	20256	Intergenic	CpG	-85349	NM_011037	18504	Mm.192158	NM_011037	ENSMUSG00000004231	Pax2	paired box 2	protein-coding
chr10-6821	chr10	80488273	80504355	+	199.5	16082	intron (NM_139226, intron 1 of 1)	intron (NM_139226, intron 1 of 1)	1408	NM_139226	246086	Mm.250572	NM_139226	ENSMUSG00000045518	Onecut3	one cut domain, family member 3	protein-coding
chr14-11213	chr14	14153947	14178098	+	199.5	24151	Intergenic	L1_Mus3|LINE|L1	10058	NM_146392	258387	Mm.377472	NM_146392	ENSMUSG00000052417	Olfr720	olfactory receptor 720	protein-coding
chr17-9529	chr17	45531771	45551980	+	199.5	20209	TTS (NM_001013749)	TTS (NM_001013749)	7802	NM_001013749	210573	Mm.329064	NM_001013749	ENSMUSG00000096847	Tmem151b	transmembrane protein 151B	protein-coding
chr11-9422	chr11	112769768	112789070	+	199.2	19302	Intergenic	Intergenic	-2791	NM_011448	20682	Mm.286407	NM_011448	ENSMUSG00000000567	Sox9	SRY (sex determining region Y)-box 9	protein-coding
chr2-18418	chr2	180200205	180223797	+	199	23592	intron (NM_001081171, intron 2 of 78)	intron (NM_001081171, intron 2 of 78)	13858	NM_001081171	16776	Mm.4339	NM_001081171	ENSMUSG00000015647	Lama5	laminin, alpha 5	protein-coding
chr10-8058	chr10	128926679	128945907	+	199	19228	intron (NM_008398, intron 1 of 24)	intron (NM_008398, intron 1 of 24)	2480	NM_008398	16404	Mm.179747	NM_008398	ENSMUSG00000025348	Itga7	integrin alpha 7	protein-coding
chr19-3404	chr19	16866312	16880708	+	198.6	14396	exon (NM_008023, exon 1 of 1)	exon (NM_008023, exon 1 of 1)	320	NM_008023	14240	Mm.7971	NM_008023	ENSMUSG00000056829	Foxb2	forkhead box B2	protein-coding
chr5-18891	chr5	67090361	67105763	+	198.4	15402	intron (NM_008888, intron 1 of 2)	intron (NM_008888, intron 1 of 2)	1064	NM_008888	18935	Mm.62505	NM_008888	ENSMUSG00000012520	Phox2b	paired-like homeobox 2b	protein-coding
chr1-5172	chr1	40668053	40688251	+	198.4	20198	Intergenic	Intergenic	-3560	NM_001033289	226999	Mm.256414	NM_001033289	ENSMUSG00000026062	Slc9a2	solute carrier family 9 (sodium/hydrogen exchanger), member 2	protein-coding
chr4-12489	chr4	7316522	7342323	+	198	25801	Intergenic	RLTR10C|LTR|ERVK	-231266	NR_040645	71510	Mm.410775	NR_040645	ENSMUSG00000086070	8430436N08Rik	RIKEN cDNA 8430436N08 gene	ncRNA
chr2-10035	chr2	105656482	105674252	+	197.6	17770	intron (NR_002867, intron 1 of 3)	intron (NR_002867, intron 1 of 3)	-3529	NM_001244198	18508	Mm.3608	NM_013627	ENSMUSG00000027168	Pax6	paired box 6	protein-coding
chr2-13048	chr2	167543865	167564308	+	197.4	20443	Intergenic	Intergenic	15859	NM_011427	20613	Mm.2093	NM_011427	ENSMUSG00000042821	Snai1	snail family zinc finger 1	protein-coding
chr5-17496	chr5	112216252	112233528	+	197.4	17276	intron (NR_033657, intron 3 of 6)	intron (NR_033657, intron 3 of 6)	4058	NR_003718	330166	Mm.44854	NR_003718	ENSMUSG00000097767	Miat	myocardial infarction associated transcript (non-protein coding)	ncRNA
chr17-8056	chr17	19165339	19189686	+	197.4	24347	Intergenic	Intergenic	124019	NM_001104550	224552	Mm.469860	NM_001104550	ENSMUSG00000096717	Vmn2r98	vomeronasal 2, receptor 98	protein-coding
chr7-15662	chr7	31252663	31273518	+	197.3	20855	Intergenic	Intergenic	28726	NM_020563	57426	Mm.6205	NM_020563	ENSMUSG00000062556	Scgb1b2	secretoglobin, family 1B, member 2	protein-coding
chr1-17112	chr1	115048572	115072030	+	197.3	23458	Intergenic	LTRIS_Mus|LTR|ERV1	-624836	NM_001077425	636808	Mm.101576	NM_001077425	ENSMUSG00000070695	Cntnap5a	contactin associated protein-like 5A	protein-coding
chr16-3194	chr16	60973390	60997690	+	196.3	24300	Intergenic	Intergenic	-380009	NM_007938	13840	Mm.455790	NM_007938	ENSMUSG00000055540	Epha6	Eph receptor A6	protein-coding
chr5-11282	chr5	109414655	109438376	+	195.9	23721	intron (NM_001104628, intron 1 of 5)	ORR1A3-int|LTR|ERVL-MaLR	6502	NM_001104628	384221	Mm.469879	NM_001104628	ENSMUSG00000091879	Vmn2r17	vomeronasal 2, receptor 17	protein-coding
chr3-14114	chr3	16240320	16261864	+	195.9	21544	Intergenic	RMER17D|LTR|ERVK	67909	NM_172677	229096	Mm.23834	NM_172677	ENSMUSG00000047213	Ythdf3	YTH domain family 3	protein-coding
chr7-23591	chr7	42053075	42077177	+	195.9	24102	Intergenic	L1_Mus3|LINE|L1	-6145	NM_001105056	628444	Mm.469901	NM_001105056	ENSMUSG00000092032	Vmn2r59	vomeronasal 2, receptor 59	protein-coding
chr8-6297	chr8	12380787	12394475	+	195.7	13688	intron (NR_027975, intron 1 of 7)	intron (NR_027975, intron 1 of 7)	1860	NR_027975	434280	Mm.447484	NM_001013812		Gm5607	predicted gene 5607	ncRNA
chr17-8061	chr17	19229400	19253503	+	195.5	24103	Intergenic	Lx4A|LINE|L1	-120684	NM_001104551	665376	Mm.469859	NM_001104551	ENSMUSG00000090304	Vmn2r99	vomeronasal 2, receptor 99	protein-coding
chr5-8445	chr5	145421816	145443749	+	195.3	21933	Intergenic	Intergenic	36941	NM_007820	13114	Mm.378905	NM_007820	ENSMUSG00000038656	Cyp3a16	cytochrome P450, family 3, subfamily a, polypeptide 16	protein-coding
chr13-9199	chr13	61428943	61452990	+	195.3	24047	Intergenic	Intergenic	-82796	NM_019539	56092	Mm.3692	NM_019539	ENSMUSG00000021440	Cts7	cathepsin 7	protein-coding
chr11-7573	chr11	74107023	74128978	+	195.3	21955	Intergenic	L1_Mus3|LINE|L1	-3291	NM_146706	258701	Mm.377642	NM_146706	ENSMUSG00000070380	Olfr401	olfactory receptor 401	protein-coding
chr11-9280	chr11	95137078	95152556	+	195.2	15478	promoter-TSS (NR_040279)	promoter-TSS (NR_040279)	-236	NR_040279	320453	Mm.442212	NR_040279	ENSMUSG00000086552	A730090H04Rik	RIKEN cDNA A730090H04 gene	ncRNA
chr17-12781	chr17	20887531	20910629	+	194.6	23098	Intergenic	Intergenic	-8429	NM_134196	171230	Mm.222642	NM_134196	ENSMUSG00000050933	Vmn1r231	vomeronasal 1 receptor 231	protein-coding
chr14-11722	chr14	70520691	70541297	+	194.2	20606	5' UTR (NM_145219, exon 1 of 8)	5' UTR (NM_145219, exon 1 of 8)	173	NM_145219	213469	Mm.41708	NM_145219	ENSMUSG00000033595	Lgi3	leucine-rich repeat LGI family, member 3	protein-coding
chr12-5569	chr12	57539765	57556895	+	194	17130	Intergenic	Intergenic	-2209	NM_008259	15375	Mm.4578	NM_008259	ENSMUSG00000035451	Foxa1	forkhead box A1	protein-coding
chr11-10103	chr11	74177446	74199830	+	194	22384	Intergenic	Intergenic	-6867	NM_207622	404316	Mm.246537	NM_207622	ENSMUSG00000070378	Olfr403	olfactory receptor 403	protein-coding
chr6-23352	chr6	142126376	142147438	+	193.8	21062	intron (NM_023718, intron 4 of 14)	L1Md_T|LINE|L1	49242	NM_023718	28254	Mm.38953	NM_023718	ENSMUSG00000079262	Slco1a6	solute carrier organic anion transporter family, member 1a6	protein-coding
chr2-6695	chr2	36518695	36541272	+	193.6	22577	Intergenic	AT_rich|Low_complexity|Low_complexity	2569	NM_146948	258950	Mm.223345	NM_146948	ENSMUSG00000061305	Olfr342	olfactory receptor 342	protein-coding
chr17-12693	chr17	20111934	20137389	+	193.4	25455	Intergenic	MTD|LTR|ERVL-MaLR	58436	NM_177316	321020	Mm.377882	NM_177316	ENSMUSG00000071275	Fpr-rs6	formyl peptide receptor, related sequence 6	protein-coding
chr7-11275	chr7	31345469	31365407	+	193.4	19938	Intergenic	Intergenic	6634	NM_001270541	100043326	Mm.479858	NM_001270541	ENSMUSG00000078754	Scgb2b3	secretoglobin, family 2B, member 3	protein-coding
chr14-11199	chr14	12336483	12351992	+	193.1	15509	intron (NM_080433, intron 2 of 4)	intron (NM_080433, intron 2 of 4)	1628	NM_080433	54713	Mm.34644	NM_080433	ENSMUSG00000021743	Fezf2	Fez family zinc finger 2	protein-coding
chr7-5071	chr7	48426514	48448072	+	192.7	21558	Intergenic	ETnERV2-int|LTR|ERVK	19049	NM_205810	233231	Mm.297430	NM_205810	ENSMUSG00000070547	Mrgprb1	MAS-related GPR, member B1	protein-coding
chr7-22925	chr7	12290539	12311621	+	192.7	21082	Intergenic	Intergenic	-3725	NM_134234	171268	Mm.377220	NM_134234	ENSMUSG00000058132	Vmn1r82	vomeronasal 1 receptor 82	protein-coding
chr3-11499	chr3	74727561	74751270	+	192.7	23709	Intergenic	Intergenic	404308	NM_172515	213234	Mm.80075	NM_172515	ENSMUSG00000034151	Zbbx	zinc finger, B-box domain containing	protein-coding
chr13-14422	chr13	87146655	87169901	+	192.7	23246	Intergenic	ORR1A2-int|LTR|ERVL-MaLR	-1111483	NM_007749	12867	Mm.378898	NM_007749		Cox7c	cytochrome c oxidase subunit VIIc	protein-coding
chr1-20228	chr1	8377986	8400339	+	192.5	22353	intron (NM_001290390, intron 20 of 20)	Lx2|LINE|L1	910715	NM_001290392	71096	Mm.336395	NM_027671		Sntg1	syntrophin, gamma 1	protein-coding
chr7-13655	chr7	5952707	5976385	+	192.3	23678	Intergenic	L1_Mus2|LINE|L1	46464	NM_030738	81013	Mm.160378	NM_030738	ENSMUSG00000066850	Vmn1r65	vomeronasal 1 receptor 65	protein-coding
chr19-2582	chr19	44630936	44651224	+	192.3	20288	Intergenic	Intergenic	78226	NM_176958	319594	Mm.145278	NM_176958	ENSMUSG00000036450	Hif1an	hypoxia-inducible factor 1, alpha subunit inhibitor	protein-coding
chr17-11467	chr17	20837774	20859237	+	191.9	21463	Intergenic	Intergenic	1954	NM_134197	171231	Mm.377188	NM_134197	ENSMUSG00000045417	Vmn1r230	vomeronasal 1 receptor 230	protein-coding
chr1-28333	chr1	131746192	131763191	+	191.7	16999	intron (NM_177243, intron 5 of 20)	L2b|LINE|L2	10669	NM_177243	320718	Mm.482704	NM_177243	ENSMUSG00000042268	Slc26a9	solute carrier family 26, member 9	protein-coding
chr3-14571	chr3	45372102	45388137	+	191.5	16035	exon (NM_001098172, exon 1 of 5)	exon (NM_001098172, exon 1 of 5)	1721	NM_001098172	18526	Mm.242644	NM_011043	ENSMUSG00000049100	Pcdh10	protocadherin 10	protein-coding
chr10-8640	chr10	72110860	72134863	+	191	24003	Intergenic	RLTR13C1|LTR|ERVK	-142171	NR_003644	108950	Mm.212793	NM_175390	ENSMUSG00000043859	1700049L16Rik	hematological and neurological expressed 1-like pseudogene	pseudo
chr12-7210	chr12	48970921	48994412	+	190.8	23491	Intergenic	Lx6|LINE|L1	-400217	NM_001160112	15228	Mm.4704	NM_008241	ENSMUSG00000020950	Foxg1	forkhead box G1	protein-coding
chr4-10964	chr4	146516285	146536704	+	190.6	20419	intron (NR_045468, intron 2 of 2)	intron (NR_045468, intron 2 of 2)	11574	NM_001243139	100041433	Mm.441741	NM_001243138	ENSMUSG00000056300	Gm13247	predicted gene 13247	protein-coding
chr4-8488	chr4	96614605	96636501	+	190.6	21896	Intergenic	Intergenic	-34068	NM_028979	74519	Mm.458387	NM_028979	ENSMUSG00000015224	Cyp2j9	cytochrome P450, family 2, subfamily j, polypeptide 9	protein-coding
chr4-103	chr4	147389747	147406356	+	190.6	16609	intron (NM_001039209, intron 1 of 2)	MLT1B|LTR|ERVL-MaLR	-155226	NM_001014397	433804	Mm.332047	NM_001014397	ENSMUSG00000065999	Gm13154	predicted gene 13154	protein-coding
chr5-16136	chr5	145597469	145618869	+	190.4	21400	Intergenic	ERVB4_2-I_MM-int|LTR|ERVK	-23439	NM_017396	53973	Mm.379071	NM_017396	ENSMUSG00000075551	Cyp3a41a	cytochrome P450, family 3, subfamily a, polypeptide 41A	protein-coding
chr4-1664	chr4	61820168	61840321	+	190.2	20153	Intergenic	Intergenic	4936	NM_008649	17844	Mm.445286	NM_008649	ENSMUSG00000058523	Mup5	major urinary protein 5	protein-coding
chr4-12389	chr4	154336590	154355658	+	190.2	19068	exon (NM_027504, exon 7 of 17)	exon (NM_027504, exon 7 of 17)	-46229	NM_001112744	230972	Mm.38481	NM_001112744	ENSMUSG00000029032	Arhgef16	Rho guanine nucleotide exchange factor (GEF) 16	protein-coding
chr8-5570	chr8	19060182	19080686	+	190	20504	Intergenic	ORR1A3|LTR|ERVL-MaLR	-5624	NM_183038	360214	Mm.271559	NM_183038	ENSMUSG00000061847	Defb39	defensin beta 39	protein-coding
chr7-4907	chr7	31296947	31316914	+	190	19967	Intergenic	RMER10B|LTR|ERVL	4161	NM_207262	381970	Mm.333771	NM_207262	ENSMUSG00000036521	Scgb2b2	secretoglobin, family 2B, member 2	protein-coding
chr3-24043	chr3	64741717	64764820	+	190	23103	intron (NR_003962, intron 2 of 8)	L1_Mur2|LINE|L1	-33666	NM_175674	319217	Mm.246646	NM_175674	ENSMUSG00000099113	Vmn2r7	vomeronasal 2, receptor 7	protein-coding
chr10-13377	chr10	42576096	42591082	+	189.8	14986	promoter-TSS (NM_152229)	promoter-TSS (NM_152229)	-1	NM_152229	21907	Mm.287100	NM_152229	ENSMUSG00000019803	Nr2e1	nuclear receptor subfamily 2, group E, member 1	protein-coding
chr12-64	chr12	20226752	20234831	+	189.4	8079	Intergenic	MMERGLN-int|LTR|ERV1	584988	NR_015521	69513	Mm.273972	NR_015521		1700030C10Rik	RIKEN cDNA 1700030C10 gene	ncRNA
chr13-8165	chr13	61117250	61139205	+	189.2	21955	Intergenic	L1_Mur3|LINE|L1	35961	NM_020284	56835	Mm.315715	NM_020284	ENSMUSG00000055679	Ctsr	cathepsin R	protein-coding
chr17-10587	chr17	39182288	39206400	+	189.1	24112	Intergenic	L1_Mur2|LINE|L1	-117307	NM_001177582	100126779	Mm.471589	NM_001177582	ENSMUSG00000096697	Esp23	exocrine gland secreted peptide 23	protein-coding
chr7-21346	chr7	34050691	34070208	+	188.9	19517	Intergenic	BGLII|LTR|ERVK	-34982	NM_001099330	100043868	Mm.465197	NM_001099330	ENSMUSG00000078752	Scgb1b30	secretoglobin, family 1B, member 30	protein-coding
chr3-25670	chr3	4986240	5009855	+	188.9	23615	Intergenic	L1_Mus3|LINE|L1	199339	NR_045272	100503859	Mm.75172	NR_045272	ENSMUSG00000098659	1110015O18Rik	RIKEN cDNA 1110015O18 gene	ncRNA
chr4-17189	chr4	130069226	130086685	+	188.7	17459	intron (NM_028266, intron 44 of 69)	intron (NM_028266, intron 44 of 69)	-29601	NM_026441	67898	Mm.20818	NM_026441	ENSMUSG00000028779	Pef1	penta-EF hand domain containing 1	protein-coding
chr5-17085	chr5	78284266	78308895	+	187.9	24629	Intergenic	Lx7|LINE|L1	-784832	NR_027806	231332	Mm.373616	NM_001010832	ENSMUSG00000047652	Pea15b	phosphoprotein enriched in astrocytes 15B	pseudo
chr17-16940	chr17	85670044	85686978	+	187.5	16934	Intergenic	Intergenic	9743	NM_011380	20472	Mm.5039	NM_011380	ENSMUSG00000024134	Six2	sine oculis-related homeobox 2	protein-coding
chr9-3373	chr9	87731770	87750194	+	187.5	18424	Intergenic	Intergenic	-9722	NM_023814	76365	Mm.158789	NM_023814	ENSMUSG00000032419	Tbx18	T-box18	protein-coding
chr13-5849	chr13	61046160	61069086	+	187.1	22926	Intergenic	Intergenic	-17026	NM_029636	104002	Mm.46088	NM_029636	ENSMUSG00000021439	Ctsq	cathepsin Q	protein-coding
chr19-4302	chr19	44729438	44746213	+	187	16775	Intergenic	B1F2|SINE|Alu	-19569	NM_011037	18504	Mm.192158	NM_011037	ENSMUSG00000004231	Pax2	paired box 2	protein-coding
chr2-14393	chr2	119320090	119336783	+	187	16693	intron (NM_019454, intron 4 of 10)	intron (NM_019454, intron 4 of 10)	-2239	NR_030683	100043609	Mm.185068	NR_030683	ENSMUSG00000074912	Gm14207	predicted gene 14207	ncRNA
chr1-25100	chr1	131721850	131742427	+	187	20577	Intergenic	Intergenic	-11884	NM_177243	320718	Mm.482704	NM_177243	ENSMUSG00000042268	Slc26a9	solute carrier family 26, member 9	protein-coding
chr9-7877	chr9	69756062	69772541	+	186.8	16479	intron (NR_040765, intron 1 of 4)	intron (NR_040765, intron 1 of 4)	3155	NR_040765	319970	Mm.186434	NR_040765	ENSMUSG00000097623	B230323A14Rik	RIKEN cDNA B230323A14 gene	ncRNA
chr11-6366	chr11	96998135	97017342	+	186.8	19207	Intergenic	Intergenic	-5831	NM_031183	83395	Mm.156282	NM_031183	ENSMUSG00000038560	Sp6	trans-acting transcription factor 6	protein-coding
chr8-2684	chr8	73404048	73425206	+	186.8	21158	Intergenic	Lx5c|LINE|L1	-62071	NM_010687	16795	Mm.324371	NM_010687	ENSMUSG00000004383	Large	like-glycosyltransferase	protein-coding
chr5-16403	chr5	35389892	35407754	+	186.6	17862	Intergenic	Intergenic	9706	NM_010445	15371	Mm.358606	NM_010445	ENSMUSG00000067438	Hmx1	H6 homeobox 1	protein-coding
chr4-15535	chr4	150022084	150037894	+	186.4	15810	Intergenic	Intergenic	-20966	NM_173371	100198	Mm.22183	NM_173371	ENSMUSG00000028980	H6pd	hexose-6-phosphate dehydrogenase (glucose 1-dehydrogenase)	protein-coding
chr3-22527	chr3	3019187	3043259	+	186.2	24072	Intergenic	Intergenic	-476807	NM_013920	30942	Mm.330897	NM_013920	ENSMUSG00000017688	Hnf4g	hepatocyte nuclear factor 4, gamma	protein-coding
chr4-9191	chr4	48045149	48059391	+	184.9	14242	intron (NM_015743, intron 1 of 5)	intron (NM_015743, intron 1 of 5)	1022	NM_015743	18124	Mm.247261	NM_015743	ENSMUSG00000028341	Nr4a3	nuclear receptor subfamily 4, group A, member 3	protein-coding
chr18-6746	chr18	67129938	67151286	+	184.7	21348	intron (NM_010307, intron 4 of 11)	intron (NM_010307, intron 4 of 11)	7052	NM_010307	14680	Mm.440746	NM_010307	ENSMUSG00000024524	Gnal	guanine nucleotide binding protein, alpha stimulating, olfactory type	protein-coding
chr15-8990	chr15	76173295	76191890	+	184.5	18595	intron (NM_201393, intron 30 of 31)	intron (NM_201393, intron 30 of 31)	13118	NM_201394	18810	Mm.234912	NM_011117	ENSMUSG00000022565	Plec	plectin	protein-coding
chr6-20129	chr6	89976676	89998089	+	184.5	21413	Intergenic	Intergenic	11211	NM_053229	113856	Mm.377153	NM_053229	ENSMUSG00000061653	Vmn1r46	vomeronasal 1 receptor 46	protein-coding
chr15-9272	chr15	4685111	4706726	+	184.3	21615	Intergenic	L1_Mus3|LINE|L1	-31292	NM_016704	12274	Mm.20247	NM_016704	ENSMUSG00000022181	C6	complement component 6	protein-coding
chr7-20771	chr7	12005316	12018118	+	184.3	12802	Intergenic	Intergenic	-29582	NM_001166731	628946	Mm.484974	NM_001166731	ENSMUSG00000095864	Vmn1r77	vomeronasal 1 receptor 77	protein-coding
chr3-26215	chr3	22537112	22557548	+	184.3	20436	Intergenic	L1_Mus3|LINE|L1	295960	NR_004439	19784		NR_004439		Rprl2	ribonuclease P RNA-like 2	ncRNA
chr3-27767	chr3	91339094	91360728	+	184.1	21634	Intergenic	LTRIS2|LTR|ERV1	-259106	NM_001101461	229550	Mm.98335	NM_001101461	ENSMUSG00000091175	9130204L05Rik	RIKEN cDNA 9130204L05 gene	protein-coding
chr6-21246	chr6	14377487	14398881	+	183.9	21394	Intergenic	Lx8|LINE|L1	367090	NM_080464	140491	Mm.209429	NM_080464	ENSMUSG00000042717	Ppp1r3a	protein phosphatase 1, regulatory (inhibitor) subunit 3A	protein-coding
chr1-19471	chr1	117749880	117772384	+	183.3	22504	Intergenic	L1_Mus1|LINE|L1	550000	NM_011650	22099	Mm.426637	NM_011650	ENSMUSG00000026374	Tsn	translin	protein-coding
chr15-10395	chr15	97994869	98011512	+	183.1	16643	intron (NM_031163, intron 1 of 53)	intron (NM_031163, intron 1 of 53)	1534	NM_001113515	12824	Mm.2423	NM_031163	ENSMUSG00000022483	Col2a1	collagen, type II, alpha 1	protein-coding
chr13-2270	chr13	98356592	98372960	+	182.2	16368	Intergenic	Intergenic	10531	NM_008242	15229	Mm.347441	NM_008242	ENSMUSG00000078302	Foxd1	forkhead box D1	protein-coding
chr9-10608	chr9	19841788	19864817	+	182.2	23029	Intergenic	MurERV4_19-int|LTR|ERVK	-3555	NM_146528	258521	Mm.271434	NM_146528	ENSMUSG00000066905	Olfr860	olfactory receptor 860	protein-coding
chr2-18898	chr2	37204142	37225840	+	182.2	21698	Intergenic	Intergenic	-4500	NM_001005569	236509	Mm.377254	NM_001005569	ENSMUSG00000068947	Olfr366	olfactory receptor 366	protein-coding
chr8-14794	chr8	100526906	100547531	+	182	20625	Intergenic	Intergenic	-1120747	NM_007667	12564	Mm.441131	NM_007667	ENSMUSG00000036510	Cdh8	cadherin 8	protein-coding
chr19-2214	chr19	12947044	12968800	+	181.4	21756	Intergenic	Lx5|LINE|L1	4331	NM_146371	258368	Mm.377460	NM_146371	ENSMUSG00000062892	Olfr1450	olfactory receptor 1450	protein-coding
chr3-24311	chr3	74598224	74618751	+	181.4	20527	Intergenic	Intergenic	535236	NM_172515	213234	Mm.80075	NM_172515	ENSMUSG00000034151	Zbbx	zinc finger, B-box domain containing	protein-coding
chr2-19564	chr2	84873634	84893575	+	181.4	19941	intron (NM_199223, intron 1 of 2)	intron (NM_199223, intron 1 of 2)	3088	NM_199223	269295	Mm.86447	NM_199223	ENSMUSG00000050896	Rtn4rl2	reticulon 4 receptor-like 2	protein-coding
chr1-3322	chr1	87140963	87159596	+	181.2	18633	intron (NM_021306, intron 12 of 17)	MTD|LTR|ERVL-MaLR	5857	NM_001277925	13599	Mm.140765	NM_021306	ENSMUSG00000026247	Ecel1	endothelin converting enzyme-like 1	protein-coding
chr13-11049	chr13	27512404	27534908	+	181.2	22504	Intergenic	Lx|LINE|L1	-10443	NM_023741	74188	Mm.46090	NM_023741	ENSMUSG00000021346	Prl8a8	prolactin family 8, subfamily a, member 81	protein-coding
chr19-4409	chr19	6840824	6857846	+	181	17022	intron (NM_001081291, intron 18 of 26)	intron (NM_001081291, intron 18 of 26)	-8708	NM_019924	56613	Mm.20914	NM_019924	ENSMUSG00000024952	Rps6ka4	ribosomal protein S6 kinase, polypeptide 4	protein-coding
chr13-10176	chr13	56765791	56788110	+	181	22319	intron (NM_012035, intron 10 of 11)	intron (NM_012035, intron 10 of 11)	73282	NM_001164042	17129	Mm.272920	NM_008541	ENSMUSG00000021540	Smad5	SMAD family member 5	protein-coding
chr2-13523	chr2	39435866	39454914	+	181	19048	Intergenic	B1_Mur3|SINE|Alu	-219052	NM_024209	67857	Mm.389242	NM_024209		Ppp6c	protein phosphatase 6, catalytic subunit	protein-coding
chr13-3660	chr13	33655643	33677243	+	181	21600	exon (NM_001076790, exon 3 of 7)	exon (NM_001076790, exon 3 of 7)	4968	NM_001300892	238568	Mm.249698	NM_001076790	ENSMUSG00000047889	Serpinb6d	serine (or cysteine) peptidase inhibitor, clade B, member 6d	protein-coding
chr11-2781	chr11	57826001	57841007	+	180.8	15006	Intergenic	Intergenic	-1357	NM_008213	15110	Mm.4746	NM_008213	ENSMUSG00000037335	Hand1	heart and neural crest derivatives expressed transcript 1	protein-coding
chr19-1760	chr19	55743702	55758107	+	180.8	14405	intron (NM_009333, intron 3 of 12)	intron (NM_009333, intron 3 of 12)	9094	NM_009333	21416	Mm.139815	NM_009333	ENSMUSG00000024985	Tcf7l2	transcription factor 7 like 2, T cell specific, HMG box	protein-coding
chr12-4687	chr12	9570117	9583776	+	180.8	13659	intron (NM_011859, intron 1 of 2)	intron (NM_011859, intron 1 of 2)	2504	NM_011859	23967	Mm.45055	NM_011859	ENSMUSG00000048387	Osr1	odd-skipped related 1 (Drosophila)	protein-coding
chr5-24756	chr5	147713867	147730766	+	180.7	16899	intron (NM_010228, intron 1 of 29)	intron (NM_010228, intron 1 of 29)	3672	NM_010228	14254	Mm.389712	NM_010228	ENSMUSG00000029648	Flt1	FMS-like tyrosine kinase 1	protein-coding
chr16-7353	chr16	47271984	47294641	+	180.5	22657	Intergenic	ORR1A1|LTR|ERVL-MaLR	-786345	NM_021495	58998	Mm.328072	NM_021495	ENSMUSG00000022656	Pvrl3	poliovirus receptor-related 3	protein-coding
chr9-14211	chr9	122259202	122277465	+	180.5	18263	intron (NM_133979, intron 4 of 12)	intron (NM_133979, intron 4 of 12)	5695	NR_106185	102465896		NR_106185		Mir8106	microRNA mir-8106	ncRNA
chr3-78	chr3	106273091	106285093	+	180.3	12002	Intergenic	L1Md_F2|LINE|L1	-59613	NM_145126	104183	Mm.425140	NM_145126	ENSMUSG00000063779	Chil4	chitinase-like 4	protein-coding
chr15-10458	chr15	102905200	102920175	+	180.1	14975	Intergenic	Intergenic	-8444	NM_010464	15422	Mm.207062	NM_010464	ENSMUSG00000001655	Hoxc13	homeobox C13	protein-coding
chr6-18183	chr6	114272225	114292571	+	180.1	20346	promoter-TSS (NM_178703)	promoter-TSS (NM_178703)	-237	NM_178703	232333	Mm.5260	NM_178703	ENSMUSG00000030310	Slc6a1	solute carrier family 6 (neurotransmitter transporter, GABA), member 1	protein-coding
chr7-19486	chr7	45221866	45242047	+	179.9	20181	intron (NM_001285500, intron 10 of 11)	intron (NM_001285500, intron 10 of 11)	6883	NM_007645	12493	Mm.3689	NM_007645	ENSMUSG00000030798	Cd37	CD37 antigen	protein-coding
chr1-17052	chr1	113145259	113167698	+	179.9	22439	Intergenic	AT_rich|Low_complexity|Low_complexity	-1291560	NM_001081316	319901	Mm.103468	NM_001081316	ENSMUSG00000038702	Dsel	dermatan sulfate epimerase-like	protein-coding
chr4-9555	chr4	96465312	96485884	+	179.9	20572	intron (NM_001104927, intron 5 of 8)	intron (NM_001104927, intron 5 of 8)	31788	NM_001104927	665095	Mm.331717	NM_001104927	ENSMUSG00000082932	Cyp2j8	cytochrome P450, family 2, subfamily j, polypeptide 8	protein-coding
chr17-15937	chr17	36235941	36254391	+	179.9	18450	Intergenic	LTRIS2|LTR|ERV1	12680	NM_026308	67676	Mm.27131	NM_026308		Rpp21	ribonuclease P 21 subunit	protein-coding
chr7-23495	chr7	37336009	37357477	+	179.5	21468	Intergenic	Intergenic	423009	NM_172385	243937	Mm.322505	NM_172385	ENSMUSG00000043456	Zfp536	zinc finger protein 536	protein-coding
chr16-5052	chr16	62134851	62157123	+	179.5	22272	Intergenic	Intergenic	640729	NM_178925	106338	Mm.26321	NM_178925		Nsun3	NOL1/NOP2/Sun domain family member 3	protein-coding
chr3-20923	chr3	43150248	43172132	+	178.9	21884	Intergenic	Intergenic	1418572	NM_001099785	73852	Mm.29006	NM_027271	ENSMUSG00000025766	D3Ertd751e	DNA segment, Chr 3, ERATO Doi 751, expressed	protein-coding
chr5-6811	chr5	140594928	140611703	+	178.9	16775	Intergenic	Intergenic	-4026	NM_008494	16848	Mm.12834	NM_008494	ENSMUSG00000029570	Lfng	LFNG O-fucosylpeptide 3-beta-N-acetylglucosaminyltransferase	protein-coding
chr1-17570	chr1	148190759	148211578	+	178.6	20819	Intergenic	Intergenic	1703481	NM_001145807	215378	Mm.441817	NM_153539	ENSMUSG00000035131	Brinp3	bone morphogenetic protein/retinoic acid inducible neural specific 3	protein-coding
chr7-12679	chr7	33516671	33535732	+	178.4	19061	Intergenic	B1_Mur1|SINE|Alu	127080	NR_045685	353109	Mm.63867	NR_045685		Scgb2b23-ps	secretoglobin, family 2B, member 23, pseudogene	pseudo
chr10-11818	chr10	33743022	33763776	+	178.4	20754	Intergenic	RodERV21-int|LTR|ERV1	28716	NM_001101452	215895	Mm.473684	NM_001101452	ENSMUSG00000090298	Gm4794	predicted gene 4794	protein-coding
chr9-12015	chr9	26258940	26279568	+	178.2	20628	Intergenic	Lx5|LINE|L1	-482308	NM_029792	76898	Mm.218788	NM_029792	ENSMUSG00000045994	B3gat1	beta-1,3-glucuronyltransferase 1 (glucuronosyltransferase P)	protein-coding
chr7-18132	chr7	85257046	85279034	+	178	21988	Intergenic	L1_Mus3|LINE|L1	-30336	NM_001105181	620697	Mm.389945	NM_001105181	ENSMUSG00000096861	Vmn2r68	vomeronasal 2, receptor 68	protein-coding
chr4-4986	chr4	5191919	5211777	+	178	19858	Intergenic	L1_Mus2|LINE|L1	-408542	NM_177730	242291	Mm.218889	NM_177730		Impad1	inositol monophosphatase domain containing 1	protein-coding
chr3-26611	chr3	43336845	43359808	+	177.4	22963	Intergenic	L1Md_F2|LINE|L1	1605708	NM_001099785	73852	Mm.29006	NM_027271	ENSMUSG00000025766	D3Ertd751e	DNA segment, Chr 3, ERATO Doi 751, expressed	protein-coding
chr2-8452	chr2	38334469	38350019	+	177.2	15550	intron (NM_001290646, intron 1 of 4)	intron (NM_001290646, intron 1 of 4)	2963	NM_001290646	16870	Mm.142856	NM_010710	ENSMUSG00000000247	Lhx2	LIM homeobox protein 2	protein-coding
chr9-13290	chr9	20198077	20217837	+	177	19760	Intergenic	L1_Rod|LINE|L1	-4250	NM_146903	258905	Mm.103798	NM_146903	ENSMUSG00000061457	Olfr871	olfactory receptor 871	protein-coding
chr3-9794	chr3	43718112	43739621	+	177	21509	Intergenic	Lx7|LINE|L1	1649394	NR_045172	72511	Mm.140700	NR_045172	ENSMUSG00000097040	2610316D01Rik	RIKEN cDNA 2610316D01 gene	ncRNA
chr2-15166	chr2	39737647	39758875	+	176.8	21228	Intergenic	L1_Mur1|LINE|L1	-521923	NM_024209	67857	Mm.389242	NM_024209		Ppp6c	protein phosphatase 6, catalytic subunit	protein-coding
chr7-8935	chr7	31469310	31488909	+	176.7	19599	Intergenic	L1_Mus3|LINE|L1	103517	NM_001256073	384585	Mm.305164	NM_001256073	ENSMUSG00000095257	Scgb1b3	secretoglobin, family 1B, member 3	protein-coding
chr11-11131	chr11	73950199	73969950	+	176.5	19751	Intergenic	Intergenic	-4536	NM_146346	258343	Mm.377443	NM_146346	ENSMUSG00000057050	Olfr397	olfactory receptor 397	protein-coding
chr1-6478	chr1	19262709	19283325	+	176.3	20616	Intergenic	L1_Mus2|LINE|L1	60963	NM_001025305	21419	Mm.137021	NM_009334	ENSMUSG00000025927	Tfap2b	transcription factor AP-2 beta	protein-coding
chr7-20756	chr7	11798182	11820584	+	176.3	22402	Intergenic	ERVB4_2-I_MM-int|LTR|ERVK	-37392	NM_134206	171240	Mm.377196	NM_134206	ENSMUSG00000047655	Vmn1r74	vomeronasal 1 receptor 74	protein-coding
chr9-9271	chr9	6704943	6724338	+	176.1	19395	Intergenic	MMERVK9E_I-int|LTR|ERVK	-448093	NM_027942	71829	Mm.141452	NM_027942	ENSMUSG00000047619	Ddi1	DDI1, DNA-damage inducible 1, homolog 1 (S. cerevisiae)	protein-coding
chr13-2949	chr13	33808494	33828894	+	176.1	20400	Intergenic	(TA)n|Simple_repeat|Simple_repeat	24714	NM_001045535	435350	Mm.263418	NM_001045535	ENSMUSG00000069248	Serpinb6e	serine (or cysteine) peptidase inhibitor, clade B, member 6e	protein-coding
chr12-9563	chr12	63701511	63722872	+	175.9	21361	Intergenic	L1Md_F|LINE|L1	762707	NM_001163271	623046	Mm.189552	NM_001163271	ENSMUSG00000043060	Fscb	fibrous sheath CABYR binding protein	protein-coding
chr2-16663	chr2	19438229	19457250	+	175.7	19021	TTS (NM_018809)	TTS (NM_018809)	2076	NM_018809	19213	Mm.69647	NM_018809	ENSMUSG00000026735	Ptf1a	pancreas specific transcription factor, 1a	protein-coding
chr12-8816	chr12	114452485	114471713	+	175.7	19228	Intergenic	RMER1A|Other|Other	7367	NR_106062	102465663		NR_106062		Mir7094-1	microRNA mir-7094-1	ncRNA
chr2-20196	chr2	122290847	122310333	+	175.7	19486	exon (NM_025777, exon 3 of 6)	exon (NM_025777, exon 3 of 6)	1690	NM_025777	66811	Mm.171333	NM_025777	ENSMUSG00000027225	Duoxa2	dual oxidase maturation factor 2	protein-coding
chr19-4829	chr19	55772171	55790540	+	175.7	18369	intron (NM_001142920, intron 4 of 11)	intron (NM_001142920, intron 4 of 11)	39545	NM_009333	21416	Mm.139815	NM_009333	ENSMUSG00000024985	Tcf7l2	transcription factor 7 like 2, T cell specific, HMG box	protein-coding
chr1-18686	chr1	74768374	74783843	+	175.5	15469	intron (NM_009526, intron 1 of 3)	intron (NM_009526, intron 1 of 3)	4216	NM_009526	22420	Mm.268282	NM_009526	ENSMUSG00000033227	Wnt6	wingless-type MMTV integration site family, member 6	protein-coding
chr7-22816	chr7	10423900	10444678	+	175.5	20778	Intergenic	Lx3A|LINE|L1	-12500	NM_134229	171263	Mm.377216	NM_134229	ENSMUSG00000046716	Vmn1r67	vomeronasal 1 receptor 67	protein-coding
chr3-15073	chr3	87987764	88005822	+	175.5	18058	intron (NM_007529, intron 3 of 13)	intron (NM_007529, intron 3 of 13)	3563	NM_007529	12032	Mm.4598	NM_007529	ENSMUSG00000004892	Bcan	brevican	protein-coding
chr4-15407	chr4	136908739	136927555	+	175.1	18816	Intergenic	B4|SINE|B4	-19303	NM_007572	12259	Mm.439957	NM_007572	ENSMUSG00000036887	C1qa	complement component 1, q subcomponent, alpha polypeptide	protein-coding
chr6-20474	chr6	121934617	121955005	+	175.1	20388	Intergenic	MTD|LTR|ERVL-MaLR	-61987	NM_008646	17837	Mm.479223	NM_008646	ENSMUSG00000030131	Mug2	murinoglobulin 2	protein-coding
chr7-10022	chr7	30354321	30371293	+	174.9	16972	promoter-TSS (NM_175478)	promoter-TSS (NM_175478)	-35	NM_175478	233067	Mm.23157	NM_175478	ENSMUSG00000036957	Lrfn3	leucine rich repeat and fibronectin type III domain containing 3	protein-coding
chr1-15113	chr1	114923076	114943758	+	174.9	20682	Intergenic	Lx4A|LINE|L1	-751720	NM_001077425	636808	Mm.101576	NM_001077425	ENSMUSG00000070695	Cntnap5a	contactin associated protein-like 5A	protein-coding
chr1-20743	chr1	31921947	31944972	+	174.7	23025	Intergenic	MMERVK9E_I-int|LTR|ERVK	-239347	NM_133235	170771	Mm.336594	NM_133235	ENSMUSG00000026058	Khdrbs2	KH domain containing, RNA binding, signal transduction associated 2	protein-coding
chr19-4745	chr19	45144736	45160648	+	174.6	15912	intron (NM_021901, intron 1 of 2)	intron (NM_021901, intron 1 of 2)	1977	NM_021901	21908	Mm.391203	NM_021901	ENSMUSG00000025215	Tlx1	T cell leukemia, homeobox 1	protein-coding
chr7-22136	chr7	84891716	84912249	+	174.4	20533	Intergenic	Lx2|LINE|L1	-13799	NM_146416	258411	Mm.271340	NM_146416	ENSMUSG00000070459	Olfr290	olfactory receptor 290	protein-coding
chr9-6717	chr9	19870451	19890610	+	174.4	20159	Intergenic	L1_Mur3|LINE|L1	3773	NM_146562	258555	Mm.434360	NM_146562	ENSMUSG00000063842	Olfr862	olfactory receptor 862	protein-coding
chr10-7409	chr10	47683958	47706081	+	174.2	22123	Intergenic	L1Md_F2|LINE|L1	1400824	NR_046212	100418235	Mm.185993	NR_046212		C130030K03Rik	proteasome (prosome, macropain) subunit, alpha type 6 pseudogene	pseudo
chr1-24835	chr1	116707736	116730348	+	174.2	22612	Intergenic	ORR1E|LTR|ERVL-MaLR	1033905	NM_001077425	636808	Mm.101576	NM_001077425	ENSMUSG00000070695	Cntnap5a	contactin associated protein-like 5A	protein-coding
chr10-8546	chr10	56370248	56388739	+	174	18491	intron (NM_010288, intron 1 of 1)	intron (NM_010288, intron 1 of 1)	2193	NM_010288	14609	Mm.378921	NM_010288	ENSMUSG00000050953	Gja1	gap junction protein, alpha 1	protein-coding
chr7-24383	chr7	85319829	85341174	+	174	21345	Intergenic	Intergenic	85175	NM_001105182	330581	Mm.469909	NM_001105182	ENSMUSG00000091006	Vmn2r69	vomeronasal 2, receptor 69	protein-coding
chr18-2276	chr18	37005844	37022878	+	174	17034	intron (NM_009960, intron 1 of 3)	intron (NM_009960, intron 1 of 3)	3503	NM_009960	12942	Mm.308500	NM_009960	ENSMUSG00000007440	Pcdha11	protocadherin alpha 11	protein-coding
chr7-8903	chr7	29047682	29061557	+	174	13875	intron (NM_009109, intron 71 of 105)	intron (NM_009109, intron 71 of 105)	29075	NR_035489	100316710		NR_035489		Mir1963	microRNA 1963	ncRNA
chr12-6223	chr12	45373552	45393231	+	173.8	19679	Intergenic	MYSERV6-int|LTR|ERVK	-308908	NM_144552	217517	Mm.285400	NM_144552	ENSMUSG00000046314	Stxbp6	syntaxin binding protein 6 (amisyn)	protein-coding
chr17-3742	chr17	68510182	68528720	+	173.8	18538	intron (NM_177278, intron 12 of 20)	MER3|DNA|hAT-Charlie	245654	NM_177278	320858	Mm.137356	NM_177278		L3mbtl4	l(3)mbt-like 4 (Drosophila)	protein-coding
chr5-26863	chr5	112449533	112467806	+	173.8	18273	intron (NM_001253917, intron 9 of 15)	L1MA4|LINE|L1	9243	NM_001177504	625464	Mm.389676	NM_001177504	ENSMUSG00000072722	Gm6588	predicted gene 6588	protein-coding
chr5-15847	chr5	117837459	117855487	+	173.4	18028	Intergenic	Intergenic	-20646	NM_008712	18125	Mm.44249	NM_008712	ENSMUSG00000029361	Nos1	nitric oxide synthase 1, neuronal	protein-coding
chr4-12396	chr4	154399364	154416644	+	173.4	17280	intron (NM_001291029, intron 3 of 15)	intron (NM_001291029, intron 3 of 15)	-108109	NM_001112744	230972	Mm.38481	NM_001112744	ENSMUSG00000029032	Arhgef16	Rho guanine nucleotide exchange factor (GEF) 16	protein-coding
chr7-12889	chr7	47366115	47383802	+	173.2	17687	Intergenic	Intergenic	-20718	NM_153095	233221	Mm.389895	NM_153095	ENSMUSG00000050650	Mrgpra1	MAS-related GPR, member A1	protein-coding
chr2-12575	chr2	93635699	93653479	+	173.2	17780	intron (NM_007442, intron 1 of 3)	intron (NM_007442, intron 1 of 3)	2155	NM_007442	11695	Mm.389389	NM_007442	ENSMUSG00000040310	Alx4	aristaless-like homeobox 4	protein-coding
chr7-21400	chr7	37761665	37779566	+	173	17901	promoter-TSS (NM_172385)	promoter-TSS (NM_172385)	-863	NM_172385	243937	Mm.322505	NM_172385	ENSMUSG00000043456	Zfp536	zinc finger protein 536	protein-coding
chr6-18396	chr6	130847427	130868299	+	172.8	20872	Intergenic	Lx3_Mus|LINE|L1	389499	NM_001170851	16633	Mm.4783	NM_008462	ENSMUSG00000030187	Klra2	killer cell lectin-like receptor, subfamily A, member 2	protein-coding
chr3-12787	chr3	44197556	44219227	+	172.3	21671	Intergenic	Intergenic	1169869	NR_045172	72511	Mm.140700	NR_045172	ENSMUSG00000097040	2610316D01Rik	RIKEN cDNA 2610316D01 gene	ncRNA
chr9-4589	chr9	18994767	19014227	+	172.3	19460	Intergenic	Lx3C|LINE|L1	16507	NM_001011823	258074	Mm.379445	NM_001011823	ENSMUSG00000095525	Olfr834	olfactory receptor 834	protein-coding
chr9-7595	chr9	20249327	20269979	+	172.3	20652	intron (NM_146560, intron 1 of 1)	intron (NM_146560, intron 1 of 1)	22491	NM_146560	258553	Mm.334989	NM_146560	ENSMUSG00000066897	Olfr872	olfactory receptor 872	protein-coding
chr5-27545	chr5	146092670	146114654	+	172.3	21984	intron (NM_001105160, intron 10 of 12)	intron (NM_001105160, intron 10 of 12)	24404	NM_001105160	100041449	Mm.301900	NM_001105160	ENSMUSG00000061292	Cyp3a59	cytochrome P450, family 3, subfamily a, polypeptide 59	protein-coding
chr17-9170	chr17	20728407	20747214	+	172.3	18807	Intergenic	Lx4A|LINE|L1	2710	NM_134195	171229	Mm.377187	NM_134195		Vmn1r227	vomeronasal 1 receptor 227	protein-coding
chr4-20731	chr4	74506768	74527065	+	172.1	20297	Intergenic	L1VL4|LINE|L1	265037	NM_144787	76804	Mm.209059	NM_144787	ENSMUSG00000028397	Kdm4c	lysine (K)-specific demethylase 4C	protein-coding
chr3-20879	chr3	42723360	42742768	+	172.1	19408	Intergenic	L1_Mus1|LINE|L1	990446	NM_001099785	73852	Mm.29006	NM_027271	ENSMUSG00000025766	D3Ertd751e	DNA segment, Chr 3, ERATO Doi 751, expressed	protein-coding
chr17-15254	chr17	85476625	85497419	+	172.1	20794	Intergenic	Intergenic	131374	NR_038085	100043902	Mm.150838	NR_015385	ENSMUSG00000093460	Six3os1	SIX homeobox 3, opposite strand 1	ncRNA
chr6-22475	chr6	83443177	83455669	+	171.9	12492	Intergenic	B3|SINE|B2	7668	NR_028382	320775	Mm.434334	NR_028382	ENSMUSG00000051844	B230319C09Rik	RIKEN cDNA B230319C09 gene	ncRNA
chr7-16286	chr7	70277078	70292352	+	171.9	15274	Intergenic	Intergenic	75878	NM_009697	11819	Mm.158143	NM_009697	ENSMUSG00000030551	Nr2f2	nuclear receptor subfamily 2, group F, member 2	protein-coding
chr16-6143	chr16	89072272	89093888	+	171.9	21616	Intergenic	Lx2B2|LINE|L1	-19078	NM_001276278	68637	Mm.384089	NM_001276278	ENSMUSG00000068073	1110025L11Rik	RIKEN cDNA 1110025L11 gene	protein-coding
chr11-12212	chr11	69221124	69239923	+	171.5	18799	intron (NM_008192, intron 7 of 18)	intron (NM_008192, intron 7 of 18)	6499	NM_008192	14919	Mm.291816	NM_008192	ENSMUSG00000020890	Gucy2e	guanylate cyclase 2e	protein-coding
chr7-18682	chr7	10516249	10536149	+	171.5	19900	Intergenic	Intergenic	1970	NM_001172072	628580	Mm.480301	NM_001172072	ENSMUSG00000047031	Vmn1r68	vomeronasal 1 receptor 68	protein-coding
chr3-12665	chr3	42400818	42421046	+	170.7	20228	Intergenic	Intergenic	668314	NM_001099785	73852	Mm.29006	NM_027271	ENSMUSG00000025766	D3Ertd751e	DNA segment, Chr 3, ERATO Doi 751, expressed	protein-coding
chr7-22148	chr7	85106592	85127950	+	170.7	21358	Intergenic	L1_Mur1|LINE|L1	38631	NM_001102579	620672	Mm.469836	NM_001102579	ENSMUSG00000095664	Vmn2r67	vomeronasal 2, receptor 67	protein-coding
chr12-7938	chr12	6885868	6906814	+	170.5	20946	Intergenic	L1_Mus3|LINE|L1	483989	NR_045045	73575	Mm.179463	NR_045045		1700101O22Rik	RIKEN cDNA 1700101O22 gene	ncRNA
chr4-10916	chr4	138263115	138282570	+	170.5	19455	intron (NM_010623, intron 3 of 14)	intron (NM_010623, intron 3 of 14)	10591	NM_001190978	16559	Mm.271936	NM_010623	ENSMUSG00000028758	Kif17	kinesin family member 17	protein-coding
chr5-24315	chr5	119047147	119064033	+	170.5	16886	Intergenic	Intergenic	-52646	NR_040693	73477	Mm.410863	NR_040693		1700081H04Rik	RIKEN cDNA 1700081H04 gene	ncRNA
chr1-2396	chr1	26549877	26569738	+	170.5	19861	Intergenic	Intergenic	127653	NM_001033764	210940	Mm.297614	NM_001033764	ENSMUSG00000073722	4931408C20Rik	RIKEN cDNA 4931408C20 gene	protein-coding
chr7-12706	chr7	33698264	33717511	+	170.5	19247	Intergenic	Intergenic	31408	NM_177446	233090	Mm.261648	NM_177446	ENSMUSG00000046438	Scgb2b24	secretoglobin, family 2B, member 24	protein-coding
chr10-16317	chr10	125781137	125800061	+	170.5	18924	Intergenic	RMER10B|LTR|ERVL	-175620	NM_177152	320398	Mm.275586	NM_177152	ENSMUSG00000020105	Lrig3	leucine-rich repeats and immunoglobulin-like domains 3	protein-coding
chr17-9446	chr17	39073403	39092360	+	170.4	18957	Intergenic	RLTR44D|LTR|ERVK	-5844	NM_001177582	100126779	Mm.471589	NM_001177582	ENSMUSG00000096697	Esp23	exocrine gland secreted peptide 23	protein-coding
chr11-6107	chr11	33194705	33208036	+	170.4	13331	exon (NM_019916, exon 3 of 3)	exon (NM_019916, exon 3 of 3)	2218	NM_019916	27140	Mm.25362	NM_019916	ENSMUSG00000040610	Tlx3	T cell leukemia, homeobox 3	protein-coding
chr3-17197	chr3	93809877	93829007	+	170.2	19130	Intergenic	Intergenic	-6578	NM_207271	399674	Mm.377923	NM_207271	ENSMUSG00000058005	Tdpoz3	TD and POZ domain containing 3	protein-coding
chr16-7530	chr16	60749559	60771454	+	170.2	21895	Intergenic	BGLII|LTR|ERVK	-154975	NM_007938	13840	Mm.455790	NM_007938	ENSMUSG00000055540	Epha6	Eph receptor A6	protein-coding
chr4-19471	chr4	154365989	154381862	+	170.2	15873	intron (NM_001291029, intron 3 of 15)	intron (NM_001291029, intron 3 of 15)	-74030	NM_001112744	230972	Mm.38481	NM_001112744	ENSMUSG00000029032	Arhgef16	Rho guanine nucleotide exchange factor (GEF) 16	protein-coding
chr4-15398	chr4	135144411	135158430	+	170	14019	intron (NM_019732, intron 1 of 5)	intron (NM_019732, intron 1 of 5)	30775	NM_019732	12399	Mm.378894	NM_019732	ENSMUSG00000070691	Runx3	runt related transcription factor 3	protein-coding
chr3-27837	chr3	96329663	96341626	+	169.8	11963	Intergenic	Intergenic	-41675	NM_010186	14129	Mm.150	NM_010186	ENSMUSG00000015947	Fcgr1	Fc receptor, IgG, high affinity I	protein-coding
chr7-20700	chr7	10538244	10559119	+	169.8	20875	Intergenic	L1M2|LINE|L1	-20512	NM_001172072	628580	Mm.480301	NM_001172072	ENSMUSG00000047031	Vmn1r68	vomeronasal 1 receptor 68	protein-coding
chr4-14065	chr4	16981419	16999544	+	169.4	18125	Intergenic	ERVB4_2-I_MM-int|LTR|ERVK	826371	NR_045765	100415915	Mm.387180	NR_045765	ENSMUSG00000085112	A530072M11Rik	RIKEN cDNA gene A530072M11	ncRNA
chr11-4393	chr11	74025853	74047586	+	169.4	21733	Intergenic	Intergenic	8553	NM_147003	259005	Mm.377784	NM_147003	ENSMUSG00000047444	Olfr139	olfactory receptor 139	protein-coding
chr3-18544	chr3	43497251	43516220	+	169.4	18969	Intergenic	Intergenic	1764117	NM_001099785	73852	Mm.29006	NM_027271	ENSMUSG00000025766	D3Ertd751e	DNA segment, Chr 3, ERATO Doi 751, expressed	protein-coding
chr12-10618	chr12	49029994	49050974	+	169.2	20980	Intergenic	Intergenic	-342399	NM_001160112	15228	Mm.4704	NM_008241	ENSMUSG00000020950	Foxg1	forkhead box G1	protein-coding
chr17-12741	chr17	20583022	20604300	+	169.2	21278	intron (NM_001104572, intron 1 of 5)	L1_Mur1|LINE|L1	2598	NM_001104572	224582	Mm.469851	NM_001104572	ENSMUSG00000091259	Vmn2r110	vomeronasal 2, receptor 110	protein-coding
chr16-7024	chr16	82980782	83001968	+	169	21186	Intergenic	Intergenic	-1379768	NR_040567	75247	Mm.417813	NR_040567		4930553E22Rik	RIKEN cDNA 4930553E22 gene	ncRNA
chr2-9458	chr2	36993104	37013510	+	169	20406	Intergenic	L1MA10|LINE|L1	2305	NM_207235	227789	Mm.377242	NM_207235	ENSMUSG00000075379	Olfr358	olfactory receptor 358	protein-coding
chr7-21278	chr7	33475542	33496427	+	169	20885	Intergenic	Intergenic	112750	NM_001270543	545948	Mm.349644	NM_001270543		Scgb1b20	secretoglobin, family 1B, member 20	protein-coding
chr1-19792	chr1	146128367	146147794	+	168.8	19427	Intergenic	(GAAA)n|Simple_repeat|Simple_repeat	-357586	NM_153539	215378	Mm.441817	NM_153539	ENSMUSG00000035131	Brinp3	bone morphogenetic protein/retinoic acid inducible neural specific 3	protein-coding
chr6-20700	chr6	131773583	131794200	+	168.3	20617	Intergenic	Intergenic	-93828	NM_207019	387346	Mm.377908	NM_207019	ENSMUSG00000063478	Tas2r114	taste receptor, type 2, member 114	protein-coding
chr12-3203	chr12	49370261	49382419	+	168.1	12158	Intergenic	Intergenic	-6543	NM_001160112	15228	Mm.4704	NM_008241	ENSMUSG00000020950	Foxg1	forkhead box G1	protein-coding
chr6-18380	chr6	130417823	130439025	+	167.9	21202	Intergenic	Intergenic	-41550	NM_016659	16627	Mm.24399	NM_016659	ENSMUSG00000079853	Klra1	killer cell lectin-like receptor, subfamily A, member 1	protein-coding
chr8-10189	chr8	101328903	101350356	+	167.9	21453	Intergenic	ORR1A2-int|LTR|ERVL-MaLR	1445482	NM_009866	12552	Mm.1571	NM_009866	ENSMUSG00000031673	Cdh11	cadherin 11	protein-coding
chr7-19614	chr7	48548540	48567250	+	167.9	18710	intron (NM_175531, intron 1 of 1)	intron (NM_175531, intron 1 of 1)	191	NM_175531	243979	Mm.83689	NM_175531	ENSMUSG00000050425	Mrgprb2	MAS-related GPR, member B2	protein-coding
chr7-21870	chr7	61259305	61281288	+	167.7	21983	Intergenic	Intergenic	345031	NR_045727	319752	Mm.294476	NR_045727		B230209E15Rik	RIKEN cDNA B230209E15 gene	ncRNA
chr7-10265	chr7	47524923	47544750	+	167.7	19827	Intergenic	L2|LINE|L2	-45254	NM_153101	235712	Mm.425459	NM_153101	ENSMUSG00000096719	Mrgpra2b	MAS-related GPR, member A2B	protein-coding
chr14-11131	chr14	118222035	118236291	+	167.5	14256	Intergenic	(TG)n|Simple_repeat|Simple_repeat	7867	NM_177753	223227	Mm.70950	NM_177753	ENSMUSG00000061517	Sox21	SRY (sex determining region Y)-box 21	protein-coding
chr17-7226	chr17	20866748	20885783	+	167.3	19035	Intergenic	Intergenic	14386	NM_134196	171230	Mm.222642	NM_134196	ENSMUSG00000050933	Vmn1r231	vomeronasal 1 receptor 231	protein-coding
chr19-6278	chr19	37878834	37894710	+	167.1	15876	Intergenic	Intergenic	156805	NM_001099634	226101	Mm.34674	NM_177035	ENSMUSG00000048612	Myof	myoferlin	protein-coding
chr8-6566	chr8	57307752	57320762	+	167.1	13010	intron (NR_110474, intron 2 of 4)	intron (NR_110474, intron 2 of 4)	6602	NR_110474	102636514		NR_110474		LOC102636514	uncharacterized LOC102636514	ncRNA
chr7-19263	chr7	33732449	33750135	+	167.1	17686	Intergenic	Intergenic	-1997	NM_177446	233090	Mm.261648	NM_177446	ENSMUSG00000046438	Scgb2b24	secretoglobin, family 2B, member 24	protein-coding
chr3-27935	chr3	106816899	106837591	+	166.9	20692	Intergenic	Intergenic	-4688	NM_146489	258482	Mm.377527	NM_146489	ENSMUSG00000043529	Olfr266	olfactory receptor 266	protein-coding
chr3-26681	chr3	43832684	43853108	+	166.9	20424	Intergenic	Intergenic	1535364	NR_045172	72511	Mm.140700	NR_045172	ENSMUSG00000097040	2610316D01Rik	RIKEN cDNA 2610316D01 gene	ncRNA
chr11-9713	chr11	19006275	19018112	+	166.7	11837	intron (NM_010789, intron 5 of 11)	intron (NM_010789, intron 5 of 11)	6776	NM_010789	17268	Mm.356578	NM_010789	ENSMUSG00000020160	Meis1	Meis homeobox 1	protein-coding
chr9-12097	chr9	35682447	35702298	+	166.7	19851	Intergenic	Intergenic	-5001	NM_001199953	100312987	Mm.445254	NM_001167677	ENSMUSG00000091215	Gm17252	predicted gene, 17252	protein-coding
chr6-22886	chr6	121887901	121908207	+	166.5	20306	Intergenic	L1_Mus1|LINE|L1	59513	NM_008645	17836	Mm.1311	NM_008645	ENSMUSG00000059908	Mug1	murinoglobulin 1	protein-coding
chr7-18530	chr7	142652265	142670558	+	166.5	18293	promoter-TSS (NM_001122736)	promoter-TSS (NM_001122736)	-376	NM_001122736	16002	Mm.3862	NM_010514	ENSMUSG00000048583	Igf2	insulin-like growth factor 2	protein-coding
chr5-21938	chr5	120075203	120093023	+	166.5	17820	Intergenic	Intergenic	-32400	NM_028762	74111	Mm.41022	NM_028762		Rbm19	RNA binding motif protein 19	protein-coding
chr9-7489	chr9	12782828	12802539	+	166.5	19711	Intergenic	Intergenic	313172	NR_040755	78219	Mm.414868	NR_040755		4930568E12Rik	RIKEN cDNA 4930568E12 gene	ncRNA
chr6-5140	chr6	64726016	64742989	+	166.3	16973	Intergenic	Intergenic	5356	NM_007500	11921	Mm.57229	NM_007500	ENSMUSG00000073043	Atoh1	atonal homolog 1 (Drosophila)	protein-coding
chr6-8611	chr6	83061528	83075987	+	166.3	14459	3' UTR (NM_009392, exon 3 of 3)	3' UTR (NM_009392, exon 3 of 3)	1468	NM_009392	21909	Mm.37	NM_009392	ENSMUSG00000068327	Tlx2	T cell leukemia, homeobox 2	protein-coding
chr1-24826	chr1	116628434	116648243	+	166.3	19809	Intergenic	Intergenic	953201	NM_001077425	636808	Mm.101576	NM_001077425	ENSMUSG00000070695	Cntnap5a	contactin associated protein-like 5A	protein-coding
chr11-12510	chr11	96401777	96421258	+	166.3	19481	Intergenic	MER20|DNA|hAT-Charlie	45759	NM_008266	15407	Mm.890	NM_008266	ENSMUSG00000018973	Hoxb1	homeobox B1	protein-coding
chr16-8039	chr16	82955880	82977404	+	166.3	21524	Intergenic	L1Md_F2|LINE|L1	-1404501	NR_040567	75247	Mm.417813	NR_040567		4930553E22Rik	RIKEN cDNA 4930553E22 gene	ncRNA
chr5-22349	chr5	148419218	148437710	+	166.2	18492	Intergenic	Intergenic	-28560	NM_007513	11987	Mm.275489	NM_007513	ENSMUSG00000041313	Slc7a1	solute carrier family 7 (cationic amino acid transporter, y+ system), member 1	protein-coding
chr5-22919	chr5	50561508	50580711	+	166	19203	Intergenic	Intergenic	419776	NR_040696	73965	Mm.243823	NR_040696		4930448I18Rik	RIKEN cDNA 4930448I18 gene	ncRNA
chr1-10275	chr1	113122507	113143287	+	166	20780	Intergenic	RLTR26|LTR|ERVK	-1267979	NM_001081316	319901	Mm.103468	NM_001081316	ENSMUSG00000038702	Dsel	dermatan sulfate epimerase-like	protein-coding
chr7-24442	chr7	85998243	86016939	+	166	18696	Intergenic	Intergenic	-46109	NM_001105187	546980	Mm.469905	NM_001105187	ENSMUSG00000090774	Vmn2r74	vomeronasal 2, receptor 74	protein-coding
chr18-2537	chr18	34534980	34551438	+	166	16458	intron (NM_009290, intron 3 of 5)	intron (NM_009290, intron 3 of 5)	881	NM_009290	20890	Mm.558	NM_009290	ENSMUSG00000012282	Wnt8a	wingless-type MMTV integration site family, member 8A	protein-coding
chr9-14977	chr9	36440569	36460263	+	165.8	19694	Intergenic	Lx|LINE|L1	18532	NM_001167586	639025	Mm.386535	NM_001167586	ENSMUSG00000023093	Gm7257	predicted gene 7257	protein-coding
chr16-12033	chr16	82562479	82582641	+	165.8	20162	Intergenic	MMERVK9E_I-int|LTR|ERVK	1371863	NM_010954	17968	Mm.433941	NM_010954	ENSMUSG00000022762	Ncam2	neural cell adhesion molecule 2	protein-coding
chr3-12333	chr3	13024493	13044531	+	165.6	20038	Intergenic	Intergenic	-437143	NM_001163328	76897	Mm.422625	NM_178631	ENSMUSG00000039717	Ralyl	RALY RNA binding protein-like	protein-coding
chr11-11293	chr11	94233690	94253882	+	165.4	20192	Intergenic	Intergenic	-1207	NM_181819	278507	Mm.342216	NM_181819	ENSMUSG00000044177	Wfikkn2	WAP, follistatin/kazal, immunoglobulin, kunitz and netrin domain containing 2	protein-coding
chr1-18075	chr1	26141771	26162773	+	165.4	21002	Intergenic	L1_Mus2|LINE|L1	-322565	NM_175642	210933	Mm.336569	NM_175642	ENSMUSG00000033569	Bai3	brain-specific angiogenesis inhibitor 3	protein-coding
chr4-15141	chr4	99650721	99665958	+	165.2	15237	3' UTR (NM_010425, exon 1 of 1)	3' UTR (NM_010425, exon 1 of 1)	2040	NM_010425	15221	Mm.4758	NM_010425	ENSMUSG00000067261	Foxd3	forkhead box D3	protein-coding
chr16-3256	chr16	62233775	62254962	+	165.2	21187	Intergenic	Intergenic	542348	NM_178925	106338	Mm.26321	NM_178925		Nsun3	NOL1/NOP2/Sun domain family member 3	protein-coding
chr6-15522	chr6	58229452	58249346	+	165	19894	Intergenic	L1_Mus3|LINE|L1	-23382	NM_134436	171206	Mm.389781	NM_134436	ENSMUSG00000071428	Vmn1r27	vomeronasal 1 receptor 27	protein-coding
chr5-22886	chr5	49521337	49537833	+	165	16496	Intergenic	Intergenic	-243926	NM_001199244	80334	Mm.160172	NM_030265	ENSMUSG00000029088	Kcnip4	Kv channel interacting protein 4	protein-coding
chr3-9227	chr3	147168055	147185278	+	164.8	17223	Intergenic	Intergenic	324299	NM_027594	70892	Mm.187793	NM_027594	ENSMUSG00000036745	Ttll7	tubulin tyrosine ligase-like family, member 7	protein-coding
chr10-12918	chr10	127537901	127553715	+	164.6	15814	exon (NM_008512, exon 74 of 89)	exon (NM_008512, exon 74 of 89)	-11249	NM_183297	104080	Mm.437200	NM_183297	ENSMUSG00000040258	Nxph4	neurexophilin 4	protein-coding
chr9-13159	chr9	18209920	18227447	+	164.6	17527	Intergenic	L1_Mus2|LINE|L1	-73584	NM_025844	66917	Mm.103534	NM_025844	ENSMUSG00000001774	Chordc1	cysteine and histidine-rich domain (CHORD)-containing, zinc-binding protein 1	protein-coding
chr11-8196	chr11	59283679	59300921	+	164.4	17242	Intergenic	Intergenic	-1549	NM_009522	22416	Mm.1367	NM_009522	ENSMUSG00000009900	Wnt3a	wingless-type MMTV integration site family, member 3A	protein-coding
chr7-23786	chr7	48334051	48353294	+	164.3	19243	Intergenic	Lx2B2|LINE|L1	-44854	NM_207539	404240	Mm.357942	NM_207539	ENSMUSG00000050870	Mrgprb8	MAS-related GPR, member B8	protein-coding
chr6-20834	chr6	133783417	133802209	+	164.3	18792	Intergenic	Lx2|LINE|L1	-25405	NR_111985	545886	Mm.449716	NM_001177652		Gm5886	predicted gene 5886	protein-coding
chr15-9805	chr15	46541436	46562598	+	164.1	21162	Intergenic	MMERVK10C-int|LTR|ERVK	-55838	NR_040451	74726	Mm.78172	NR_040451		4930523O13Rik	RIKEN cDNA 4930523O13 gene	ncRNA
chr7-11588	chr7	48574340	48593548	+	163.7	19208	Intergenic	Intergenic	-25858	NM_175531	243979	Mm.83689	NM_175531	ENSMUSG00000050425	Mrgprb2	MAS-related GPR, member B2	protein-coding
chr7-17175	chr7	19410426	19426442	+	163.7	16016	non-coding (NR_073014, exon 4 of 4)	non-coding (NR_073014, exon 4 of 4)	2983	NR_073014	100503495	Mm.410762	NR_073014		A930016O22Rik	RIKEN cDNA A930016O22 gene	ncRNA
chr1-27030	chr1	74874837	74893496	+	163.7	18659	intron (NM_153111, intron 2 of 2)	intron (NM_153111, intron 2 of 2)	1242	NM_153111	260298	Mm.150496	NM_153111	ENSMUSG00000055197	Fev	FEV (ETS oncogene family)	protein-coding
chr6-11630	chr6	6847014	6862127	+	163.7	15113	intron (NR_015388, intron 1 of 1)	intron (NR_015388, intron 1 of 1)	-8764	NM_010057	13396	Mm.439763	NM_010057	ENSMUSG00000029754	Dlx6	distal-less homeobox 6	protein-coding
chr2-6760	chr2	39785888	39805994	+	163.5	20106	Intergenic	Intergenic	-569603	NM_024209	67857	Mm.389242	NM_024209		Ppp6c	protein phosphatase 6, catalytic subunit	protein-coding
chr12-5820	chr12	104571489	104589444	+	163.3	17955	Intergenic	MER5B|DNA|hAT-Charlie	-107230	NM_010351	14836	Mm.129	NM_010351	ENSMUSG00000021095	Gsc	goosecoid homeobox	protein-coding
chr4-15412	chr4	136962026	136978939	+	163.3	16913	Intergenic	Intergenic	-13666	NM_007939	13842	Mm.1390	NM_007939	ENSMUSG00000028661	Epha8	Eph receptor A8	protein-coding
chr13-6408	chr13	33507622	33526429	+	163.3	18807	Intergenic	L1_Mus3|LINE|L1	32235	NM_011455	93806	Mm.202781	NM_011455	ENSMUSG00000057726	Serpinb9g	serine (or cysteine) peptidase inhibitor, clade B, member 9g	protein-coding
chr16-13789	chr16	84547472	84566079	+	162.9	18607	Intergenic	RMER6D|LTR|ERVK	-123014	NR_040537	78023	Mm.243853	NR_040537		4930529L06Rik	RIKEN cDNA 4930529L06 gene	ncRNA
chr7-11140	chr7	23885773	23904616	+	162.7	18843	TTS (NM_206868)	TTS (NM_206868)	1665	NM_206868	232959	Mm.377248	NM_206868	ENSMUSG00000062598	Vmn1r178	vomeronasal 1 receptor 178	protein-coding
chr14-8934	chr14	70075670	70093372	+	162.5	17702	Intergenic	Intergenic	6726	NM_001289927	13655	Mm.103737	NM_018781	ENSMUSG00000033730	Egr3	early growth response 3	protein-coding
chr13-13278	chr13	118931227	118951318	+	162.3	20091	Intergenic	Intergenic	226573	NM_008002	14165	Mm.317323	NM_008002	ENSMUSG00000021732	Fgf10	fibroblast growth factor 10	protein-coding
chr18-6255	chr18	6355715	6371965	+	162.3	16250	Intergenic	RSINE1|SINE|B4	-122316	NM_008448	16573	Mm.223744	NM_008448	ENSMUSG00000006740	Kif5b	kinesin family member 5B	protein-coding
chr9-6382	chr9	93718017	93738526	+	162.2	20509	Intergenic	(CAT)n|Simple_repeat|Simple_repeat	-722538	NR_040756	78349	Mm.52612	NR_040756		1700034K08Rik	RIKEN cDNA 1700034K08 gene	ncRNA
chr9-6014	chr9	24767354	24783521	+	162	16167	Intergenic	Intergenic	-1134	NM_194263	57246	Mm.31452	NM_020496	ENSMUSG00000031965	Tbx20	T-box 20	protein-coding
chr16-2368	chr16	61230553	61250768	+	161.8	20215	Intergenic	L1_Mus3|LINE|L1	-635129	NM_007938	13840	Mm.455790	NM_007938	ENSMUSG00000055540	Epha6	Eph receptor A6	protein-coding
chr7-21982	chr7	62596750	62614900	+	161.6	18150	Intergenic	L1_Mus2|LINE|L1	-141315	NM_013788	27412	Mm.422745	NM_013788	ENSMUSG00000070526	Peg12	paternally expressed 12	protein-coding
chr7-15843	chr7	42132302	42152229	+	161.6	19927	exon (NM_001105057, exon 5 of 6)	exon (NM_001105057, exon 5 of 6)	25794	NM_001105057	637898	Mm.469900	NM_001105057	ENSMUSG00000090619	Vmn2r60	vomeronasal 2, receptor 60	protein-coding
chr9-11941	chr9	21985444	21998504	+	161.4	13060	exon (NM_001163787, exon 9 of 13)	exon (NM_001163787, exon 9 of 13)	-2521	NM_023622	71746	Mm.110594	NM_023622	ENSMUSG00000040146	Rgl3	ral guanine nucleotide dissociation stimulator-like 3	protein-coding
chr10-10224	chr10	127077185	127093791	+	161.2	16606	intron (NM_001301014, intron 6 of 17)	intron (NM_001301014, intron 6 of 17)	6581	NM_001033263	216439	Mm.336761	NM_001033263	ENSMUSG00000025422	Agap2	ArfGAP with GTPase domain, ankyrin repeat and PH domain 2	protein-coding
chr15-8536	chr15	24231686	24251077	+	161.2	19391	Intergenic	Intergenic	1172383	NM_027395	70350	Mm.29586	NM_027395	ENSMUSG00000045763	Basp1	brain abundant, membrane attached signal protein 1	protein-coding
chr2-9509	chr2	39716037	39735048	+	161	19011	Intergenic	MMERVK10D3_I-int|LTR|ERVK	-499204	NM_024209	67857	Mm.389242	NM_024209		Ppp6c	protein phosphatase 6, catalytic subunit	protein-coding
chr11-11522	chr11	114224782	114242952	+	161	18170	Intergenic	L1MC2|LINE|L1	35609	NR_045930	73536	Mm.54275	NR_045930	ENSMUSG00000078600	1700092K14Rik	RIKEN cDNA 1700092K14 gene	ncRNA
chr18-2468	chr18	7816719	7833478	+	161	16759	Intergenic	MMERGLN-int|LTR|ERV1	-43734	NM_001282093	225131	Mm.204524	NM_153085	ENSMUSG00000024283	Wac	WW domain containing adaptor with coiled-coil	protein-coding
chr4-5597	chr4	5164462	5184640	+	160.8	20178	Intergenic	L1VL1|LINE|L1	-381245	NM_177730	242291	Mm.218889	NM_177730		Impad1	inositol monophosphatase domain containing 1	protein-coding
chr5-25529	chr5	50982499	51000748	+	160.8	18249	Intergenic	IAPLTR4|LTR|ERVK	562298	NR_027710	19017	Mm.259072	NM_008904	ENSMUSG00000029167	Ppargc1a	peroxisome proliferative activated receptor, gamma, coactivator 1 alpha	protein-coding
chr15-8223	chr15	103886240	103900115	+	160.6	13875	intron (NM_009268, intron 2 of 4)	L1_Mur2|LINE|L1	6123	NM_009268	20771	Mm.30276	NM_009268		Mucl1	mucin-like 1	protein-coding
chr4-15128	chr4	96954192	96972502	+	160.6	18310	Intergenic	Intergenic	-178187	NM_001081284	620779	Mm.439625	NM_001081284	ENSMUSG00000078639	Gm12695	predicted gene 12695	protein-coding
chr16-7543	chr16	60888550	60906883	+	160.6	18333	Intergenic	Intergenic	-292185	NM_007938	13840	Mm.455790	NM_007938	ENSMUSG00000055540	Epha6	Eph receptor A6	protein-coding
chr7-20598	chr7	5332008	5348854	+	160.4	16846	intron (NM_177690, intron 1 of 11)	MT2C_Mm|LTR|ERVL	-10111	NR_003622	272350	Mm.268707	NM_001013768	ENSMUSG00000048398	Gm5065	predicted gene 5065	pseudo
chr14-12974	chr14	32448601	32466922	+	160.4	18321	intron (NM_009891, intron 3 of 15)	(CAAAC)n|Simple_repeat|Simple_repeat	7089	NM_021712	20508	Mm.190503	NM_021712		Slc18a3	solute carrier family 18 (vesicular monoamine), member 3	protein-coding
chr3-18760	chr3	49382504	49401202	+	160.2	18698	Intergenic	Intergenic	365463	NM_130448	73173	Mm.87246	NM_130448	ENSMUSG00000037892	Pcdh18	protocadherin 18	protein-coding
chr1-6951	chr1	112845230	112864770	+	160.2	19540	Intergenic	Intergenic	-990082	NM_001081316	319901	Mm.103468	NM_001081316	ENSMUSG00000038702	Dsel	dermatan sulfate epimerase-like	protein-coding
chr9-6139	chr9	36414702	36434375	+	160.2	19673	Intergenic	L1VL4|LINE|L1	-7346	NM_001167586	639025	Mm.386535	NM_001167586	ENSMUSG00000023093	Gm7257	predicted gene 7257	protein-coding
chr7-13969	chr7	24939179	24957682	+	159.9	18503	Intergenic	Intergenic	21645	NR_106013	102465633		NR_106013		Mir7046	microRNA mir-7046	ncRNA
chr1-18275	chr1	30613477	30633046	+	159.9	19569	Intergenic	L1MC1|LINE|L1	239995	NM_001081080	213109	Mm.194486	NM_025871	ENSMUSG00000048874	Phf3	PHD finger protein 3	protein-coding
chr17-6335	chr17	19836613	19855682	+	159.9	19069	Intergenic	L1_Mus4|LINE|L1	72784	NM_001104565	627636	Mm.469855	NM_001104565	ENSMUSG00000091771	Vmn2r103	vomeronasal 2, receptor 103	protein-coding
chr17-3449	chr17	19292135	19311120	+	159.9	18985	Intergenic	ORR1A3-int|LTR|ERVL-MaLR	-60508	NM_001104551	665376	Mm.469859	NM_001104551	ENSMUSG00000090304	Vmn2r99	vomeronasal 2, receptor 99	protein-coding
chr18-8013	chr18	19410334	19430282	+	159.7	19948	Intergenic	L1_Mur2|LINE|L1	581789	NM_007882	13507	Mm.89935	NM_007882	ENSMUSG00000059898	Dsc3	desmocollin 3	protein-coding
chr13-7372	chr13	73261465	73274615	+	159.7	13150	intron (NM_018885, intron 5 of 5)	intron (NM_018885, intron 5 of 5)	7543	NM_018885	50916	Mm.103784	NM_018885	ENSMUSG00000021604	Irx4	Iroquois related homeobox 4 (Drosophila)	protein-coding
chr13-13327	chr13	4320103	4338445	+	159.7	18342	Intergenic	L1Md_F2|LINE|L1	-49875	NM_013777	622402	Mm.27447	NM_013777	ENSMUSG00000021211	Akr1c12	aldo-keto reductase family 1, member C12	protein-coding
chr17-7076	chr17	18500145	18520008	+	159.5	19863	Intergenic	L1_Mus2|LINE|L1	-71651	NM_001104547	433070	Mm.215962	NM_001104547	ENSMUSG00000091679	Vmn2r96	vomeronasal 2, receptor 96	protein-coding
chr5-16056	chr5	136229990	136243831	+	159.5	13841	intron (NM_018825, intron 1 of 8)	intron (NM_018825, intron 1 of 8)	7993	NM_018825	23921	Mm.425294	NM_018825	ENSMUSG00000005057	Sh2b2	SH2B adaptor protein 2	protein-coding
chr12-8013	chr12	14576040	14594312	+	159.5	18272	Intergenic	B1_Mm|SINE|Alu	323642	NR_045003	791361	Mm.217963	NR_045003		Gm16497	predicted gene 16497	ncRNA
chr9-406	chr9	122280596	122293328	+	159.5	12732	intron (NM_133979, intron 1 of 12)	intron (NM_133979, intron 1 of 12)	7461	NM_001271873	102566	Mm.87676	NM_133979	ENSMUSG00000037949	Ano10	anoctamin 10	protein-coding
chr15-8013	chr15	75994106	76007980	+	159.3	13874	TTS (NM_001168253)	TTS (NM_001168253)	7274	NM_177922	332110	Mm.40843	NM_177922	ENSMUSG00000063704	Mapk15	mitogen-activated protein kinase 15	protein-coding
chr17-6313	chr17	19621416	19638317	+	159.3	16901	Intergenic	L1_Mus3|LINE|L1	-30533	NM_001104564	224572	Mm.469856	NM_001104564	ENSMUSG00000095961	Vmn2r102	vomeronasal 2, receptor 102	protein-coding
chr7-12341	chr7	12548648	12565924	+	159.1	17276	TTS (NM_028434)	TTS (NM_028434)	44735	NM_028434	73090	Mm.84622	NM_028434	ENSMUSG00000030385	2900092C05Rik	RIKEN cDNA 2900092C05 gene	protein-coding
chr4-7421	chr4	71597831	71617613	+	159.1	19782	Intergenic	Intergenic	593171	NM_001285529	21885	Mm.278444	NM_011599	ENSMUSG00000008305	Tle1	transducin-like enhancer of split 1, homolog of Drosophila E(spl)	protein-coding
chr5-22115	chr5	134736720	134756271	+	158.9	19551	intron (NM_007925, intron 1 of 36)	intron (NM_007925, intron 1 of 36)	759	NM_007925	13717	Mm.275320	NM_007925		Eln	elastin	protein-coding
chr5-18855	chr5	63108968	63130212	+	158.9	21244	Intergenic	(CAGAGA)n|Simple_repeat|Simple_repeat	305767	NM_001170705	100322896	Mm.479821	NM_001170705	ENSMUSG00000090326	Dthd1	death domain containing 1	protein-coding
chr19-4987	chr19	13216402	13236443	+	158.7	20041	Intergenic	Lx4A|LINE|L1	-7830	NM_001011840	258120	Mm.329753	NM_001011840	ENSMUSG00000096365	Olfr1463	olfactory receptor 1463	protein-coding
chr4-12416	chr4	154621523	154635245	+	158.7	13722	intron (NM_001291029, intron 1 of 15)	(TG)n|Simple_repeat|Simple_repeat	7983	NR_045643	320939	Mm.436738	NR_045643		5930403L14Rik	RIKEN cDNA 5930403L14 gene	ncRNA
chr9-12143	chr9	36195693	36213242	+	158.7	17549	Intergenic	Lx4A|LINE|L1	-68837	NR_030729	100041618	Mm.484847	NR_030729	ENSMUSG00000098390	Gm3434	predicted gene 3434	ncRNA
chr17-14444	chr17	38143866	38162265	+	158.7	18399	Intergenic	RLTR12B|LTR|ERVK	4475	NM_146831	258828	Mm.390995	NM_146831	ENSMUSG00000063240	Olfr133	olfactory receptor 133	protein-coding
chr9-3721	chr9	36596633	36614585	+	158.5	17952	Intergenic	L1VL1|LINE|L1	-22974	NM_001167584	100312948	Mm.475849	NM_001167584	ENSMUSG00000091248	Gm17689	predicted gene, 17689	protein-coding
chr2-12951	chr2	149067854	149085464	+	158.5	17610	Intergenic	Lx3C|LINE|L1	-201191	NM_009976	13010	Mm.4263	NM_009976	ENSMUSG00000027447	Cst3	cystatin C	protein-coding
chr11-5221	chr11	73652579	73671879	+	158.5	19300	Intergenic	RMER12C|LTR|ERVK	-26549	NM_001126489	76390	Mm.267142	NM_001126489	ENSMUSG00000060630	Zfp735	zinc finger protein 735	protein-coding
chr17-14562	chr17	39279330	39300014	+	158.3	20684	Intergenic	MT2C_Mm|LTR|ERVL	-116687	NM_001244763	100126774	Mm.350534	NM_001244763	ENSMUSG00000094024	Esp18	exocrine gland secreted peptide 18	protein-coding
chr5-5227	chr5	68473022	68491697	+	158.3	18675	Intergenic	Intergenic	450524	NM_001018019	433899	Mm.332422	NM_001018019	ENSMUSG00000068082	Grxcr1	glutaredoxin, cysteine rich 1	protein-coding
chr9-13248	chr9	19920587	19937239	+	158.1	16652	Intergenic	L1_Mus2|LINE|L1	11684	NM_146339	258336	Mm.261577	NM_146339	ENSMUSG00000051118	Olfr77	olfactory receptor 77	protein-coding
chr10-8829	chr10	103022916	103037353	+	158.1	14437	Intergenic	Intergenic	-1357	NM_172553	216285	Mm.19287	NM_172553	ENSMUSG00000036602	Alx1	ALX homeobox 1	protein-coding
chr5-23044	chr5	56999909	57017689	+	158	17780	Intergenic	RMER6C|LTR|ERVK	709120	NR_015588	319216	Mm.332387	NR_015588	ENSMUSG00000097216	4932441J04Rik	RIKEN cDNA 4932441J04 gene	ncRNA
chr17-12725	chr17	20439202	20459253	+	158	20051	Intergenic	L1_Mur1|LINE|L1	30064	NM_001166735	665525	Mm.480265	NM_001166735	ENSMUSG00000091151	Vmn1r224	vomeronasal 1 receptor 224	protein-coding
chr16-12989	chr16	61383698	61404279	+	157.8	20581	Intergenic	MTD-int|LTR|ERVL-MaLR	-788457	NM_007938	13840	Mm.455790	NM_007938	ENSMUSG00000055540	Epha6	Eph receptor A6	protein-coding
chr5-21627	chr5	108962404	108979906	+	157.6	17502	Intergenic	Lx3_Mus|LINE|L1	35281	NM_009491	22307	Mm.261598	NM_009491	ENSMUSG00000067010	Vmn2r10	vomeronasal 2, receptor 10	protein-coding
chr5-15859	chr5	118024102	118036560	+	157.6	12458	intron (NM_021344, intron 1 of 7)	MIRc|SINE|MIR	2507	NM_021344	57816	Mm.273285	NM_021344	ENSMUSG00000029359	Tesc	tescalcin	protein-coding
chr5-14481	chr5	147265697	147277064	+	157.6	11367	non-coding (NR_038157, exon 1 of 6)	non-coding (NR_038157, exon 1 of 6)	141	NR_038157	70147	Mm.17618	NR_038157	ENSMUSG00000092570	2210019I11Rik	RIKEN cDNA 2210019I11 gene	ncRNA
chr3-17131	chr3	91148786	91167418	+	157.6	18632	Intergenic	MMERVK10C-int|LTR|ERVK	-67297	NM_001101461	229550	Mm.98335	NM_001101461	ENSMUSG00000091175	9130204L05Rik	RIKEN cDNA 9130204L05 gene	protein-coding
chr8-302	chr8	92359578	92372796	+	157.4	13218	Intergenic	Intergenic	8391	NM_018826	54352	Mm.101153	NM_018826	ENSMUSG00000031737	Irx5	Iroquois related homeobox 5 (Drosophila)	protein-coding
chr6-22494	chr6	84574712	84589935	+	157.4	15223	intron (NM_001177713, intron 3 of 6)	intron (NM_001177713, intron 3 of 6)	11487	NM_175475	232174	Mm.255246	NM_175475	ENSMUSG00000063415	Cyp26b1	cytochrome P450, family 26, subfamily b, polypeptide 1	protein-coding
chr6-11653	chr6	9269159	9287741	+	157.2	18582	Intergenic	L1Md_F|LINE|L1	328431	NM_008751	18231	Mm.46954	NM_008751	ENSMUSG00000046178	Nxph1	neurexophilin 1	protein-coding
chr1-11275	chr1	75417822	75432784	+	157.2	14962	intron (NM_001085370, intron 29 of 38)	intron (NM_001085370, intron 29 of 38)	-10640	NM_133708	69080	Mm.23951	NM_133708	ENSMUSG00000033021	Gmppa	GDP-mannose pyrophosphorylase A	protein-coding
chr8-11791	chr8	121068726	121082746	+	157	14020	intron (NR_045471, intron 1 of 5)	intron (NR_045471, intron 1 of 5)	7296	NR_045471	68790	Mm.246916	NR_045471	ENSMUSG00000097336	Fendrr	Foxf1 adjacent non-coding developmental regulatory RNA	ncRNA
chr1-12617	chr1	31735658	31756392	+	157	20734	Intergenic	Intergenic	-426781	NM_133235	170771	Mm.336594	NM_133235	ENSMUSG00000026058	Khdrbs2	KH domain containing, RNA binding, signal transduction associated 2	protein-coding
chr16-6170	chr16	91428713	91446967	+	157	18254	Intergenic	Intergenic	-27264	NR_077219	100503120	Mm.387130	NR_077219	ENSMUSG00000084866	A930006K02Rik	RIKEN cDNA A930006K02 gene	ncRNA
chr10-6790	chr10	78823051	78839630	+	156.8	16579	Intergenic	L1_Mur1|LINE|L1	16573	NM_146308	258305	Mm.377425	NM_146308	ENSMUSG00000051190	Olfr1356	olfactory receptor 1356	protein-coding
chr17-9492	chr17	39788205	39806866	+	156.8	18661	Intergenic	RLTR13D6|LTR|ERVK	-45462	NR_046233	100861531		NR_046233		Rn45s	45S pre-ribosomal RNA	rRNA
chr10-5422	chr10	82208020	82225473	+	156.8	17453	Intergenic	MERVL_2A-int|LTR|ERVL	24529	NM_001105557	237411		NM_172789	ENSMUSG00000062931	Zfp938	zinc finger protein 938	protein-coding
chr1-18763	chr1	84985023	84994963	+	156.6	9940	Intergenic	Intergenic	-54910	NM_027921	71781	Mm.158754	NM_027921	ENSMUSG00000026220	Slc16a14	solute carrier family 16 (monocarboxylic acid transporters), member 14	protein-coding
chr4-17095	chr4	122626644	122644740	+	156.4	18096	Intergenic	Intergenic	-53567	NM_023865	77432	Mm.491436	NM_023865	ENSMUSG00000023263	9530002B09Rik	RIKEN cDNA 9530002B09 gene	protein-coding
chr7-7056	chr7	23991390	24009268	+	156.2	17878	Intergenic	Intergenic	-2762	NM_207618	404288	Mm.377931	NM_207618		V1rd18	vomeronasal 1 receptor, D18	protein-coding
chr6-23235	chr6	133364758	133384403	+	156.2	19645	Intergenic	Intergenic	82364	NM_027784	232426	Mm.158689	NM_027784	ENSMUSG00000055594	5530400C23Rik	RIKEN cDNA 5530400C23 gene	protein-coding
chr17-8338	chr17	38450643	38469454	+	156.2	18811	Intergenic	MTA_Mm-int|LTR|ERVL-MaLR	-39863	NM_001177587	100126765	Mm.471586	NM_001177587	ENSMUSG00000092322	Esp36	exocrine gland secreted peptide 36	protein-coding
chr5-22348	chr5	148400755	148417598	+	156	16843	Intergenic	Intergenic	-9272	NM_007513	11987	Mm.275489	NM_007513	ENSMUSG00000041313	Slc7a1	solute carrier family 7 (cationic amino acid transporter, y+ system), member 1	protein-coding
chr15-3844	chr15	65413553	65432543	+	156	18990	Intergenic	Intergenic	-363993	NM_133766	76740	Mm.260647	NM_133766	ENSMUSG00000015002	Efr3a	EFR3 homolog A (S. cerevisiae)	protein-coding
chr1-26216	chr1	27108288	27126877	+	156	18589	Intergenic	Intergenic	-430122	NM_001033764	210940	Mm.297614	NM_001033764	ENSMUSG00000073722	4931408C20Rik	RIKEN cDNA 4931408C20 gene	protein-coding
chr17-6926	chr17	78027191	78046408	+	156	19217	Intergenic	L2a|LINE|L2	-163449	NM_015800	50766	Mm.311912	NM_015800	ENSMUSG00000024074	Crim1	cysteine rich transmembrane BMP regulator 1 (chordin like)	protein-coding
chr16-5071	chr16	62327182	62344906	+	155.9	17724	Intergenic	Intergenic	450672	NM_178925	106338	Mm.26321	NM_178925		Nsun3	NOL1/NOP2/Sun domain family member 3	protein-coding
chr5-15650	chr5	107714294	107729996	+	155.9	15702	intron (NM_001267621, intron 3 of 6)	intron (NM_001267621, intron 3 of 6)	2198	NM_010278	14581	Mm.2078	NM_010278	ENSMUSG00000029275	Gfi1	growth factor independent 1	protein-coding
chr17-11344	chr17	19439923	19459131	+	155.7	19208	Intergenic	RMER17A|LTR|ERVK	-55284	NM_001104562	627537	Mm.469858	NM_001104562	ENSMUSG00000091859	Vmn2r100	vomeronasal 2, receptor 100	protein-coding
chr9-15192	chr9	63138112	63154028	+	155.7	15916	exon (NM_001163757, exon 2 of 9)	exon (NM_001163757, exon 2 of 9)	910	NM_172446	207667	Mm.36349	NM_172446	ENSMUSG00000022245	Skor1	SKI family transcriptional corepressor 1	protein-coding
chr7-7186	chr7	34018201	34034896	+	155.7	16695	Intergenic	RLTR6C_Mm|LTR|ERV1	4981	NM_009596	11354	Mm.8025	NM_009596	ENSMUSG00000066583	Scgb1b27	secretoglobin, family 1B, member 27	protein-coding
chr6-22537	chr6	90062002	90080860	+	155.5	18858	TTS (NM_011911)	TTS (NM_011911)	1587	NM_011911	24112	Mm.89985	NM_011911	ENSMUSG00000095932	Vmn1r49	vomeronasal 1, receptor 49	protein-coding
chr15-4178	chr15	23742433	23761128	+	155.3	18695	Intergenic	L1VL4|LINE|L1	715317	NM_001081299	320865	Mm.241965	NM_001081299	ENSMUSG00000040420	Cdh18	cadherin 18	protein-coding
chr16-6019	chr16	81045373	81064426	+	155.1	19053	Intergenic	Intergenic	-145798	NM_001113208	17968	Mm.433941	NM_010954	ENSMUSG00000022762	Ncam2	neural cell adhesion molecule 2	protein-coding
chr18-5164	chr18	37075789	37093976	+	155.1	18187	intron (NM_138663, intron 1 of 3)	intron (NM_138663, intron 1 of 3)	-5254	NM_001003671	353236	Mm.308500	NM_001003671	ENSMUSG00000007440	Pcdhac1	protocadherin alpha subfamily C, 1	protein-coding
chr17-16562	chr17	61471841	61488179	+	154.9	16338	Intergenic	MMERGLN-int|LTR|ERV1	162258	NR_030569	100124495		NR_030569		Mir466g	microRNA 466g	ncRNA
chr9-10095	chr9	93831988	93851499	+	154.9	19511	Intergenic	Intergenic	696338	NM_001033145	68861	Mm.258746	NM_001033145	ENSMUSG00000045414	1190002N15Rik	RIKEN cDNA 1190002N15 gene	protein-coding
chr6-20482	chr6	121972375	121989371	+	154.5	16996	Intergenic	ERVB5_1-I_MM-int|LTR|ERVK	-25925	NM_008646	17837	Mm.479223	NM_008646	ENSMUSG00000030131	Mug2	murinoglobulin 2	protein-coding
chr13-13829	chr13	33703830	33722334	+	154.1	18504	Intergenic	ORR1A1|LTR|ERVL-MaLR	51607	NM_001300892	238568	Mm.249698	NM_001076790	ENSMUSG00000047889	Serpinb6d	serine (or cysteine) peptidase inhibitor, clade B, member 6d	protein-coding
chr2-20530	chr2	157250572	157267172	+	154.1	16600	intron (NM_001039557, intron 4 of 24)	intron (NM_001039557, intron 4 of 24)	-20226	NM_019642	20014	Mm.22130	NM_019642	ENSMUSG00000027642	Rpn2	ribophorin II	protein-coding
chr7-12782	chr7	41855251	41874921	+	154.1	19670	exon (NM_001105055, exon 2 of 6)	exon (NM_001105055, exon 2 of 6)	7584	NM_001105055	628422	Mm.469902	NM_001105055	ENSMUSG00000090383	Vmn2r58	vomeronasal 2, receptor 58	protein-coding
chr3-6329	chr3	16447063	16465121	+	153.9	18058	Intergenic	IAP1-MM_I-int|LTR|ERVK	272909	NM_172677	229096	Mm.23834	NM_172677	ENSMUSG00000047213	Ythdf3	YTH domain family 3	protein-coding
chr10-15274	chr10	52017783	52032829	+	153.9	15046	exon (NM_001300957, exon 2 of 3)	exon (NM_001300957, exon 2 of 3)	2804	NM_153786	215031	Mm.87237	NM_153786	ENSMUSG00000049641	Vgll2	vestigial like 2 homolog (Drosophila)	protein-coding
chr11-6215	chr11	73512844	73529758	+	153.8	16914	Intergenic	Intergenic	-4104	NM_146443	258435	Mm.377500	NM_146443	ENSMUSG00000095312	Olfr382	olfactory receptor 382	protein-coding
chr5-20494	chr5	40508817	40527674	+	153.8	18857	Intergenic	Intergenic	-873614	NM_010474	15476	Mm.12559	NM_010474	ENSMUSG00000051022	Hs3st1	heparan sulfate (glucosamine) 3-O-sulfotransferase 1	protein-coding
chr12-3471	chr12	119638898	119656969	+	153.6	18071	Intergenic	Intergenic	204523	NM_001163136	238455	Mm.31376	NM_001163136	ENSMUSG00000041886	Macc1	metastasis associated in colon cancer 1	protein-coding
chr10-14729	chr10	11673219	11692394	+	153.6	19175	Intergenic	MMERVK10D3_I-int|LTR|ERVK	339361	NM_010146	13853	Mm.89946	NM_010146		Epm2a	epilepsy, progressive myoclonic epilepsy, type 2 gene alpha	protein-coding
chr5-21247	chr5	78042847	78062621	+	153.6	19774	Intergenic	Intergenic	-540986	NR_027806	231332	Mm.373616	NM_001010832	ENSMUSG00000047652	Pea15b	phosphoprotein enriched in astrocytes 15B	pseudo
chr5-23316	chr5	69049586	69069479	+	153.6	19893	Intergenic	Intergenic	282177	NM_175519	243043	Mm.234821	NM_175519	ENSMUSG00000037653	Kctd8	potassium channel tetramerisation domain containing 8	protein-coding
chr5-19820	chr5	123283883	123300833	+	153.6	16950	Intergenic	Intergenic	-52090	NM_029850	77045	Mm.151960	NM_029850	ENSMUSG00000029438	Bcl7a	B cell CLL/lymphoma 7A	protein-coding
chr14-7619	chr14	39497324	39513506	+	153.4	16182	Intergenic	Intergenic	-32327	NM_001190188	18183	Mm.258705	NM_008734	ENSMUSG00000041014	Nrg3	neuregulin 3	protein-coding
chr6-18975	chr6	14178718	14197362	+	153.2	18644	Intergenic	Lx9|LINE|L1	316471	NR_045995	76311	Mm.367129	NR_045995	ENSMUSG00000097616	1110019D14Rik	RIKEN cDNA 1110019D14 gene	ncRNA
chr16-9946	chr16	60946518	60966960	+	153.2	20442	Intergenic	L1Md_F|LINE|L1	-351208	NM_007938	13840	Mm.455790	NM_007938	ENSMUSG00000055540	Epha6	Eph receptor A6	protein-coding
chr11-8256	chr11	73415994	73434888	+	153	18894	exon (NM_147024, exon 2 of 2)	exon (NM_147024, exon 2 of 2)	3036	NM_147024	259026	Mm.223411	NM_147024	ENSMUSG00000055971	Olfr378	olfactory receptor 378	protein-coding
chr9-5403	chr9	36322915	36341610	+	153	18695	Intergenic	L1VL2|LINE|L1	-99622	NM_001167586	639025	Mm.386535	NM_001167586	ENSMUSG00000023093	Gm7257	predicted gene 7257	protein-coding
chr4-18792	chr4	80610050	80628348	+	153	18298	Intergenic	MTB_Mm|LTR|ERVL-MaLR	-215014	NM_031202	22178	Mm.30438	NM_031202	ENSMUSG00000005994	Tyrp1	tyrosinase-related protein 1	protein-coding
chr7-9780	chr7	12597165	12615391	+	153	18226	exon (NM_001104644, exon 1 of 5)	exon (NM_001104644, exon 1 of 5)	266	NM_001104644	637908	Mm.469871	NM_001104644	ENSMUSG00000096002	Vmn2r53	vomeronasal 2, receptor 53	protein-coding
chr1-7171	chr1	147965047	147983158	+	153	18111	Intergenic	Intergenic	1476415	NM_001145807	215378	Mm.441817	NM_153539	ENSMUSG00000035131	Brinp3	bone morphogenetic protein/retinoic acid inducible neural specific 3	protein-coding
chr9-15525	chr9	93449422	93467480	+	153	18058	Intergenic	MLT1I|LTR|ERVL-MaLR	-452718	NR_040756	78349	Mm.52612	NR_040756		1700034K08Rik	RIKEN cDNA 1700034K08 gene	ncRNA
chr1-13867	chr1	195282407	195299859	+	153	17452	Intergenic	Intergenic	-114418	NM_007758	12902	Mm.235387	NM_007758	ENSMUSG00000026616	Cr2	complement receptor 2	protein-coding
chr18-6500	chr18	37241573	37259444	+	153	17871	intron (NM_001301259, intron 1 of 3)	L1_Mur3|LINE|L1	-14490	NM_053126	93872	Mm.196703	NM_053126	ENSMUSG00000051663	Pcdhb1	protocadherin beta 1	protein-coding
chr17-11707	chr17	38850977	38869546	+	153	18569	Intergenic	L1Md_F2|LINE|L1	-176434	NM_001256050	100126776	Mm.471588	NM_001256050		Esp24	exocrine gland secreted peptide 24	protein-coding
chr7-14748	chr7	78878335	78894209	+	152.8	15874	Intergenic	Intergenic	-2005	NR_029826	723884		NR_029826	miRBase:MI0000729	Mir7-2	microRNA 7-2	ncRNA
chr7-23575	chr7	41951746	41970489	+	152.8	18743	Intergenic	Lx7|LINE|L1	-88447	NM_001105055	628422	Mm.469902	NM_001105055	ENSMUSG00000090383	Vmn2r58	vomeronasal 2, receptor 58	protein-coding
chr16-4799	chr16	30282520	30299006	+	152.8	16486	Intergenic	Intergenic	-7509	NM_028973	74488	Mm.290677	NM_028973	ENSMUSG00000052316	Lrrc15	leucine rich repeat containing 15	protein-coding
chr4-14938	chr4	80391391	80408846	+	152.8	17455	Intergenic	RMER1C|Other|Other	-434095	NM_031202	22178	Mm.30438	NM_031202	ENSMUSG00000005994	Tyrp1	tyrosinase-related protein 1	protein-coding
chr4-15898	chr4	21681223	21693955	+	152.8	12732	Intergenic	Intergenic	-1626	NM_001080771	230025	Mm.208541	NM_001080771	ENSMUSG00000040478	Prdm13	PR domain containing 13	protein-coding
chr2-18830	chr2	36444888	36461072	+	152.6	16184	exon (NM_146951, exon 1 of 1)	exon (NM_146951, exon 1 of 1)	393	NM_146951	258953	Mm.377768	NM_146951	ENSMUSG00000094266	Olfr340	olfactory receptor 340	protein-coding
chr2-8556	chr2	55982150	55998916	+	152.6	16766	Intergenic	MYSERV6-int|LTR|ERVK	553377	NM_008426	16519	Mm.5127	NM_008426	ENSMUSG00000026824	Kcnj3	potassium inwardly-rectifying channel, subfamily J, member 3	protein-coding
chr2-19889	chr2	98390039	98409474	+	152.6	19435	Intergenic	Intergenic	932099	NM_001289744	241568	Mm.241682	NM_178725	ENSMUSG00000050587	Lrrc4c	leucine rich repeat containing 4C	protein-coding
chr3-6210	chr3	4762003	4779143	+	152.6	17140	Intergenic	MMERVK10C-int|LTR|ERVK	-28135	NR_045272	100503859	Mm.75172	NR_045272	ENSMUSG00000098659	1110015O18Rik	RIKEN cDNA 1110015O18 gene	ncRNA
chr5-2973	chr5	93689328	93707896	+	152.6	18568	Intergenic	Lx2B|LINE|L1	-27149	NM_001164285	381654	Mm.326591	NM_001164284	ENSMUSG00000070686	C87414	expressed sequence C87414	protein-coding
chr3-22538	chr3	3091652	3109103	+	152.4	17451	Intergenic	Intergenic	-407653	NM_013920	30942	Mm.330897	NM_013920	ENSMUSG00000017688	Hnf4g	hepatocyte nuclear factor 4, gamma	protein-coding
chr9-1606	chr9	93668429	93685712	+	152.2	17283	Intergenic	Lx8|LINE|L1	-671337	NR_040756	78349	Mm.52612	NR_040756		1700034K08Rik	RIKEN cDNA 1700034K08 gene	ncRNA
chr8-11815	chr8	124448181	124463710	+	152	15529	Intergenic	ID_B1|SINE|B4	-22009	NM_171824	209966	Mm.234233	NM_171824	ENSMUSG00000050751	Pgbd5	piggyBac transposable element derived 5	protein-coding
chr5-24709	chr5	145812298	145830884	+	152	18586	Intergenic	RodERV21-int|LTR|ERV1	-15717	NM_177380	337924	Mm.425301	NM_177380	ENSMUSG00000054417	Cyp3a44	cytochrome P450, family 3, subfamily a, polypeptide 44	protein-coding
chr17-4258	chr17	77925553	77943969	+	152	18416	Intergenic	Intergenic	-265487	NM_015800	50766	Mm.311912	NM_015800	ENSMUSG00000024074	Crim1	cysteine rich transmembrane BMP regulator 1 (chordin like)	protein-coding
chr4-4312	chr4	121534216	121552804	+	151.9	18588	Intergenic	Intergenic	78615	NM_001099309	666927	Mm.465133	NM_001099309		Gm12887	predicted gene 12887	protein-coding
chr9-9709	chr9	36258984	36278141	+	151.9	19157	Intergenic	Intergenic	-132932	NR_030729	100041618	Mm.484847	NR_030729	ENSMUSG00000098390	Gm3434	predicted gene 3434	ncRNA
chr5-21897	chr5	118862026	118879494	+	151.9	17468	Intergenic	Intergenic	-81579	NR_040694	74627	Mm.410828	NR_040694		4930413E15Rik	RIKEN cDNA 4930413E15 gene	ncRNA
chr3-13638	chr3	142605975	142624110	+	151.9	18135	intron (NM_010259, intron 10 of 10)	L1_Mur2|LINE|L1	-5621	NM_010260	14469	Mm.24038	NM_010260	ENSMUSG00000028270	Gbp2	guanylate binding protein 2	protein-coding
chr2-7170	chr2	138855632	138873152	+	151.7	17520	Intergenic	(TTCTC)n|Simple_repeat|Simple_repeat	44463	NR_035477	100316816		NR_035477	miRBase:MI0009947	Mir1952	microRNA 1952	ncRNA
chr7-23185	chr7	23907610	23925775	+	151.7	18165	Intergenic	MER58B|DNA|hAT-Charlie	-11694	NM_207545	404286	Mm.377930	NM_207545	ENSMUSG00000046924	Vmn1r179	vomeronasal 1 receptor 179	protein-coding
chr9-6604	chr9	11557813	11575640	+	151.7	17827	Intergenic	L1_Mus4|LINE|L1	-661951	NM_001170787	244682	Mm.187021	NM_001033359	ENSMUSG00000039488	Cntn5	contactin 5	protein-coding
chr5-6702	chr5	118520478	118534816	+	151.5	14338	Intergenic	Intergenic	-33072	NM_172424	76199	Mm.206238	NM_172424	ENSMUSG00000018076	Med13l	mediator complex subunit 13-like	protein-coding
chr16-12270	chr16	92681363	92696508	+	151.3	15145	intron (NM_001111023, intron 2 of 5)	intron (NM_001111023, intron 2 of 5)	8394	NM_001111023	12394	Mm.4081	NM_009821	ENSMUSG00000022952	Runx1	runt related transcription factor 1	protein-coding
chr6-17921	chr6	89838403	89853847	+	151.1	15444	promoter-TSS (NM_053221)	promoter-TSS (NM_053221)	-510	NM_053221	113848	Mm.349358	NM_053221	ENSMUSG00000068232	Vmn1r42	vomeronasal 1 receptor 42	protein-coding
chr3-10844	chr3	12728356	12746392	+	151.1	18036	Intergenic	Lx6|LINE|L1	-734281	NM_001163328	76897	Mm.422625	NM_178631	ENSMUSG00000039717	Ralyl	RALY RNA binding protein-like	protein-coding
chr16-11450	chr16	61503565	61522184	+	150.9	18619	Intergenic	Intergenic	-907343	NM_007938	13840	Mm.455790	NM_007938	ENSMUSG00000055540	Epha6	Eph receptor A6	protein-coding
chr5-22215	chr5	139905307	139920290	+	150.9	14983	intron (NM_175522, intron 1 of 1)	CpG	4855	NM_175522	243312	Mm.237102	NM_175522	ENSMUSG00000048988	Elfn1	leucine rich repeat and fibronectin type III, extracellular 1	protein-coding
chr14-2936	chr14	37997869	38015050	+	150.9	17181	Intergenic	Lx6|LINE|L1	-871137	NM_078478	66092	Mm.182912	NM_078478	ENSMUSG00000041028	Ghitm	growth hormone inducible transmembrane protein	protein-coding
chr1-24686	chr1	112993673	113009749	+	150.7	16076	Intergenic	Intergenic	-1136793	NM_001081316	319901	Mm.103468	NM_001081316	ENSMUSG00000038702	Dsel	dermatan sulfate epimerase-like	protein-coding
chr17-12683	chr17	20041439	20059784	+	150.7	18345	Intergenic	MMERGLN-int|LTR|ERV1	-2406	NM_001104566	22313	Mm.379039	NM_001104566	ENSMUSG00000090315	Vmn2r104	vomeronasal 2, receptor 104	protein-coding
chr1-13212	chr1	108967381	108986192	+	150.7	18811	Intergenic	Intergenic	-1006951	NM_172853	241201	Mm.213407	NM_172853	ENSMUSG00000026312	Cdh7	cadherin 7, type 2	protein-coding
chr13-12973	chr13	87409504	87428412	+	150.5	18908	Intergenic	MTA_Mm-int|LTR|ERVL-MaLR	-1372163	NM_007749	12867	Mm.378898	NM_007749		Cox7c	cytochrome c oxidase subunit VIIc	protein-coding
chr11-7321	chr11	18866035	18880511	+	150.5	14476	Intergenic	Intergenic	145696	NM_010789	17268	Mm.356578	NM_010789	ENSMUSG00000020160	Meis1	Meis homeobox 1	protein-coding
chr7-10454	chr7	61738392	61756269	+	150.3	17877	intron (NR_015533, intron 6 of 8)	RMER17B|LTR|ERVK	-4905	NR_049201	100885840		NR_049201	miRBase:MI0019196	Mir344h-1	microRNA mir-344h-1	ncRNA
chr2-20462	chr2	149376132	149395940	+	150.3	19808	Intergenic	Intergenic	-19213	NM_021405	58214	Mm.117117	NM_021405	ENSMUSG00000033156	Cst10	cystatin 10 (chondrocytes)	protein-coding
chr6-15568	chr6	59698283	59717772	+	150.3	19489	Intergenic	L1_Mus3|LINE|L1	-281737	NM_183183	243385	Mm.138080	NM_183183	ENSMUSG00000045441	Gprin3	GPRIN family member 3	protein-coding
chr5-7486	chr5	126757497	126771460	+	150.3	13963	Intergenic	Intergenic	-266311	NR_040685	71247	Mm.399586	NR_040685		4933438B17Rik	RIKEN cDNA 4933438B17 gene	ncRNA
chr3-16285	chr3	42749685	42770177	+	150.1	20492	Intergenic	Intergenic	1017313	NM_001099785	73852	Mm.29006	NM_027271	ENSMUSG00000025766	D3Ertd751e	DNA segment, Chr 3, ERATO Doi 751, expressed	protein-coding
chr7-22756	chr7	5890433	5907507	+	150.1	17074	Intergenic	MMERVK9E_I-int|LTR|ERVK	-14428	NM_207544	404285	Mm.377929	NM_207544	ENSMUSG00000058399	Vmn1r64	vomeronasal 1 receptor 64	protein-coding
chr7-15865	chr7	42425233	42442730	+	150.1	17497	Intergenic	Lx5c|LINE|L1	-3612	NR_028441	628490	Mm.246518	NR_028441	ENSMUSG00000070621	Vmn2r-ps60	vomeronasal 2, receptor, pseudogene 60	pseudo
chr6-7759	chr6	122116369	122134341	+	150.1	17972	Intergenic	MMERVK9E_I-int|LTR|ERVK	-11273	NR_003624	381806	Mm.482418	NM_001013775	ENSMUSG00000071204	Gm10319	murinoglobulin pseudogene	pseudo
chr3-6412	chr3	22915066	22932674	+	149.9	17608	Intergenic	B4A|SINE|B4	672500	NR_004439	19784		NR_004439		Rprl2	ribonuclease P RNA-like 2	ncRNA
chr2-10615	chr2	36574409	36592205	+	149.9	17796	Intergenic	Lx2|LINE|L1	14707	NM_146628	258621	Mm.377598	NM_146628	ENSMUSG00000096822	Olfr344	olfactory receptor 344	protein-coding
chr6-14618	chr6	132617256	132635197	+	149.9	17941	intron (NM_001142969, intron 2 of 2)	intron (NM_001142969, intron 2 of 2)	1285	NM_001142969	381819	Mm.156682	NM_001142969	ENSMUSG00000067541	A630073D07Rik	RIKEN cDNA A630073D07 gene	protein-coding
chr1-22611	chr1	163305789	163318026	+	149.9	12237	intron (NM_001025570, intron 1 of 2)	intron (NM_001025570, intron 1 of 2)	1743	NM_001025570	18933	Mm.288642	NM_011127	ENSMUSG00000026586	Prrx1	paired related homeobox 1	protein-coding
chr7-5993	chr7	106267345	106277365	+	149.8	10020	Intergenic	L1_Mus3|LINE|L1	52173	NR_030720	668128	Mm.484022	NR_030720		Gm8989	very large inducible GTPase 1 pseudogene	pseudo
chr2-17402	chr2	82467059	82485604	+	149.8	18545	Intergenic	RMER1C|Other|Other	422673	NM_175513	241514	Mm.119383	NM_175513	ENSMUSG00000070866	Zfp804a	zinc finger protein 804A	protein-coding
chr1-12255	chr1	5875373	5892761	+	149.6	17388	Intergenic	L1_Mus3|LINE|L1	33331	NM_010342	226304	Mm.291110	NM_010342	ENSMUSG00000033774	Npbwr1	neuropeptides B/W receptor 1	protein-coding
chr5-15875	chr5	118438610	118452847	+	149.6	14237	Intergenic	Intergenic	-114991	NM_172424	76199	Mm.206238	NM_172424	ENSMUSG00000018076	Med13l	mediator complex subunit 13-like	protein-coding
chr9-6032	chr9	26027779	26044751	+	149.6	16972	Intergenic	L1_Mus1|LINE|L1	554668	NM_026189	67484	Mm.112977	NM_026189	ENSMUSG00000036611	Eepd1	endonuclease/exonuclease/phosphatase family domain containing 1	protein-coding
chr4-13650	chr4	124883131	124899252	+	149.4	16121	intron (NR_040651, intron 2 of 2)	intron (NR_040651, intron 2 of 2)	3591	NR_040651	73628	Mm.398337	NR_040651	ENSMUSG00000085263	1700125G02Rik	RIKEN cDNA 1700125G02 gene	ncRNA
chr3-26249	chr3	22832088	22851089	+	149.4	19001	Intergenic	(TG)n|Simple_repeat|Simple_repeat	590218	NR_004439	19784		NR_004439		Rprl2	ribonuclease P RNA-like 2	ncRNA
chr12-4948	chr12	65640258	65658189	+	149.4	17931	Intergenic	Intergenic	423706	NM_027614	70948	Mm.219475	NM_027614	ENSMUSG00000035560	Wdr20rt	WD repeat domain 20, retrogene	protein-coding
chr7-20391	chr7	106417247	106434294	+	149.4	17047	intron (NR_003967, intron 2 of 2)	intron (NR_003967, intron 2 of 2)	15303	NR_003967	209380	Mm.461779	NM_001001318	ENSMUSG00000053541	Gm4759	GTPase, very large interferon inducible 1 pseudogene	pseudo
chr5-10781	chr5	54453202	54469226	+	149.4	16024	Intergenic	L1Md_F|LINE|L1	111222	NR_038045	330086	Mm.254449	NM_177871		Gm10440	predicted gene 10440	ncRNA
chr14-4892	chr14	122477522	122489957	+	149.2	12435	Intergenic	Intergenic	8355	NM_009574	22772	Mm.308936	NM_009574	ENSMUSG00000061524	Zic2	zinc finger protein of the cerebellum 2	protein-coding
chr7-7504	chr7	79500316	79513609	+	149.2	13293	intron (NR_040313, intron 1 of 2)	intron (NR_040313, intron 1 of 2)	1698	NR_029818	723968		NR_029818	miRBase:MI0000721	Mir9-3	microRNA 9-3	ncRNA
chr2-16598	chr2	15412965	15430109	+	149.2	17144	Intergenic	L1_Mur3|LINE|L1	366175	NM_029466	75869	Mm.174068	NM_029466		Arl5b	ADP-ribosylation factor-like 5B	protein-coding
chr10-8627	chr10	71825290	71841358	+	149.2	16068	Intergenic	Intergenic	147366	NR_003644	108950	Mm.212793	NM_175390	ENSMUSG00000043859	1700049L16Rik	hematological and neurological expressed 1-like pseudogene	pseudo
chr3-20509	chr3	16585081	16601598	+	149.2	16517	Intergenic	Lx5|LINE|L1	410156	NM_172677	229096	Mm.23834	NM_172677	ENSMUSG00000047213	Ythdf3	YTH domain family 3	protein-coding
chr3-19520	chr3	106420813	106438287	+	149.2	17474	Intergenic	L1_Mus4|LINE|L1	-23368	NM_178412	229688	Mm.261645	NM_178412	ENSMUSG00000027902	Chil6	chitinase-like 6	protein-coding
chr5-17257	chr5	86558946	86579157	+	149	20211	intron (NM_178730, intron 2 of 10)	MLTR11B|LTR|ERVK	-50451	NM_177162	320454	Mm.184522	NM_177162	ENSMUSG00000079451	Tmprss11g	transmembrane protease, serine 11g	protein-coding
chr7-11533	chr7	47874968	47891650	+	149	16682	Intergenic	L1_Mus4|LINE|L1	98987	NM_153524	235854	Mm.207065	NM_153524	ENSMUSG00000067173	Mrgpra4	MAS-related GPR, member A4	protein-coding
chr17-3929	chr17	20492389	20509670	+	148.8	17281	Intergenic	Intergenic	-1270	NM_134194	171228	Mm.377186	NM_134194	ENSMUSG00000043537	Vmn1r225	vomeronasal 1 receptor 225	protein-coding
chr3-16333	chr3	43282186	43299994	+	148.8	17808	Intergenic	Intergenic	1548472	NM_001099785	73852	Mm.29006	NM_027271	ENSMUSG00000025766	D3Ertd751e	DNA segment, Chr 3, ERATO Doi 751, expressed	protein-coding
chr8-12053	chr8	19653431	19671120	+	148.8	17689	Intergenic	ID_B1|SINE|B4	-67301	NM_001039553	626415	Mm.425517	NM_001039553		4930467E23Rik	RIKEN cDNA 4930467E23 gene	protein-coding
chr8-8039	chr8	3736690	3754799	+	148.8	18109	intron (NM_133238, intron 5 of 6)	intron (NM_133238, intron 5 of 6)	3240	NM_133238	170786	Mm.32510	NM_133238	ENSMUSG00000031494	Cd209a	CD209a antigen	protein-coding
chr1-25152	chr1	138837943	138848370	+	148.8	10427	promoter-TSS (NM_001042577)	promoter-TSS (NM_001042577)	-712	NM_001025565	16876	Mm.250732	NM_010714	ENSMUSG00000019230	Lhx9	LIM homeobox protein 9	protein-coding
chr7-7877	chr7	16898857	16913344	+	148.6	14487	promoter-TSS (NM_008967)	promoter-TSS (NM_008967)	-390	NM_008967	19222	Mm.287572	NM_008967	ENSMUSG00000043017	Ptgir	prostaglandin I receptor (IP)	protein-coding
chr16-8681	chr16	61061509	61079490	+	148.6	17981	Intergenic	Intergenic	-464968	NM_007938	13840	Mm.455790	NM_007938	ENSMUSG00000055540	Epha6	Eph receptor A6	protein-coding
chr9-10825	chr9	35858354	35876057	+	148.6	17703	Intergenic	Lx2|LINE|L1	-17325	NR_030730	100041605	Mm.99350	NR_030730	ENSMUSG00000098705	Gm3428	predicted gene 3428	ncRNA
chr5-13010	chr5	148460111	148475672	+	148.6	15561	Intergenic	LTR72_RN|LTR|ERV1	-67987	NM_007513	11987	Mm.275489	NM_007513	ENSMUSG00000041313	Slc7a1	solute carrier family 7 (cationic amino acid transporter, y+ system), member 1	protein-coding
chr6-9069	chr6	9457023	9475102	+	148.4	18079	Intergenic	Intergenic	516043	NM_008751	18231	Mm.46954	NM_008751	ENSMUSG00000046178	Nxph1	neurexophilin 1	protein-coding
chr5-25186	chr5	38153735	38168760	+	148.4	15025	Intergenic	MLT1D|LTR|ERVL-MaLR	-1780	NM_010942	18196	Mm.7414	NM_010942	ENSMUSG00000029126	Nsg1	neuron specific gene family member 1	protein-coding
chr9-12650	chr9	93690951	93709117	+	148.4	18166	Intergenic	Intergenic	-694301	NR_040756	78349	Mm.52612	NR_040756		1700034K08Rik	RIKEN cDNA 1700034K08 gene	ncRNA
chrX-223	chrX	31157452	31171274	+	148.4	13822	Intergenic	ORR1A4-int|LTR|ERVL-MaLR	-172006	NM_001085551	668958	Mm.443264	NM_001085551	ENSMUSG00000094558	Gm14346	predicted gene 14346	protein-coding
chr3-27740	chr3	91031053	91047666	+	148.4	16613	Intergenic	Intergenic	-32303	NR_033593	619677	Mm.396622	NR_033593	ENSMUSG00000086377	4930529C04Rik	zinc finger, BED domain containing 4 pseudogene	pseudo
chr13-10735	chr13	3631814	3647855	+	148.2	16041	intron (NM_001267724, intron 1 of 3)	intron (NM_001267724, intron 1 of 3)	5802	NM_178283	142688	Mm.253061	NM_178283	ENSMUSG00000033781	Asb13	ankyrin repeat and SOCS box-containing 13	protein-coding
chr1-14587	chr1	75481051	75493769	+	148.2	12718	intron (NM_178884, intron 17 of 19)	intron (NM_178884, intron 17 of 19)	7878	NM_177056	319998	Mm.44401	NM_177056	ENSMUSG00000051703	Tmem198	transmembrane protein 198	protein-coding
chr7-7406	chr7	60593120	60610605	+	148.2	17485	Intergenic	Lx3A|LINE|L1	-461643	NM_001082962	20646	Mm.274995	NM_013670	ENSMUSG00000000948	Snrpn	small nuclear ribonucleoprotein N	protein-coding
chr19-4238	chr19	39306311	39324648	+	148.2	18337	intron (NM_007815, intron 5 of 8)	MurERV4-int|LTR|ERVK	28394	NM_007815	13095	Mm.20764	NM_007815	ENSMUSG00000003053	Cyp2c29	cytochrome P450, family 2, subfamily c, polypeptide 29	protein-coding
chr6-16477	chr6	132400351	132419411	+	148.2	19060	Intergenic	RLTR22_Mur|LTR|ERVK	-45746	NM_053251	114600	Mm.428480	NM_053251		Gm4736	predicted gene 4736	protein-coding
chr4-11233	chr4	21036940	21054009	+	148	17069	Intergenic	Intergenic	-266806	NM_001290410	269513	Mm.317473	NM_172987	ENSMUSG00000055761	Nkain3	Na+/K+ transporting ATPase interacting 3	protein-coding
chr6-16516	chr6	133405959	133422617	+	148	16658	Intergenic	MYSERV6-int|LTR|ERVK	-114901	NM_001185040	545884	Mm.482064	NM_001185040	ENSMUSG00000095412	Gm5885	predicted gene 5885	protein-coding
chr15-3147	chr15	82609056	82627445	+	148	18389	intron (NM_145474, intron 4 of 8)	intron (NM_145474, intron 4 of 8)	2657	NM_145474	223706	Mm.436843	NM_145474	ENSMUSG00000094559	Cyp2d34	cytochrome P450, family 2, subfamily d, polypeptide 34	protein-coding
chr6-21344	chr6	19360851	19379816	+	148	18965	Intergenic	Intergenic	-185009	NR_105789	102465192		NR_105789	miRBase:MI0021899	Mir6370	microRNA mir-6370	ncRNA
chr3-20489	chr3	16318077	16337302	+	148	19225	Intergenic	Intergenic	144506	NM_172677	229096	Mm.23834	NM_172677	ENSMUSG00000047213	Ythdf3	YTH domain family 3	protein-coding
chr15-6877	chr15	49304942	49322369	+	148	17427	Intergenic	L1_Mur2|LINE|L1	-521666	NM_001081391	239420	Mm.309363	NM_001081391	ENSMUSG00000022311	Csmd3	CUB and Sushi multiple domains 3	protein-coding
chr3-26495	chr3	42189442	42207493	+	148	18051	Intergenic	Intergenic	455849	NM_001099785	73852	Mm.29006	NM_027271	ENSMUSG00000025766	D3Ertd751e	DNA segment, Chr 3, ERATO Doi 751, expressed	protein-coding
chr12-12382	chr12	65766865	65784555	+	147.8	17690	Intergenic	(TATATG)n|Simple_repeat|Simple_repeat	508691	NM_001162933	238217	Mm.188575	NM_001162933	ENSMUSG00000060499	Rpl10l	ribosomal protein L10-like	protein-coding
chr1-25577	chr1	166044187	166060628	+	147.8	16441	Intergenic	Charlie10b|DNA|hAT-Charlie	-49773	NM_011137	18986	Mm.245261	NM_011137	ENSMUSG00000026565	Pou2f1	POU domain, class 2, transcription factor 1	protein-coding
chr3-12688	chr3	42803241	42820402	+	147.8	17161	Intergenic	(TC)n|Simple_repeat|Simple_repeat	1069203	NM_001099785	73852	Mm.29006	NM_027271	ENSMUSG00000025766	D3Ertd751e	DNA segment, Chr 3, ERATO Doi 751, expressed	protein-coding
chr7-5690	chr7	42964097	42980403	+	147.8	16306	Intergenic	MurSatRep1|Unknown|Unknown	-38461	NM_001105060	435975	Mm.469897	NM_001105060	ENSMUSG00000090751	Vmn2r63	vomeronasal 2, receptor 63	protein-coding
chr9-8228	chr9	5714060	5732083	+	147.7	18023	Intergenic	Intergenic	377595	NM_009808	12364	Mm.42163	NM_009808	ENSMUSG00000025887	Casp12	caspase 12	protein-coding
chr3-18500	chr3	42965920	42983581	+	147.7	17661	Intergenic	Intergenic	1232132	NM_001099785	73852	Mm.29006	NM_027271	ENSMUSG00000025766	D3Ertd751e	DNA segment, Chr 3, ERATO Doi 751, expressed	protein-coding
chr7-11876	chr7	85342769	85360363	+	147.5	17594	Intergenic	RMER19C|LTR|ERVK	64110	NM_001105182	330581	Mm.469909	NM_001105182	ENSMUSG00000091006	Vmn2r69	vomeronasal 2, receptor 69	protein-coding
chr3-27420	chr3	75171893	75188958	+	147.5	17065	Intergenic	Intergenic	-36702	NM_172515	213234	Mm.80075	NM_172515	ENSMUSG00000034151	Zbbx	zinc finger, B-box domain containing	protein-coding
chr2-12026	chr2	36932419	36951168	+	147.5	18749	Intergenic	L1_Mus1|LINE|L1	4672	NM_146624	258617	Mm.377595	NM_146624	ENSMUSG00000070943	Olfr356	olfactory receptor 356	protein-coding
chr6-7870	chr6	131932497	131949010	+	147.5	16513	Intergenic	Intergenic	-250690	NM_207019	387346	Mm.377908	NM_207019	ENSMUSG00000063478	Tas2r114	taste receptor, type 2, member 114	protein-coding
chr1-28244	chr1	125047933	125066565	+	146.9	18632	Intergenic	RLTR14|LTR|ERV1	378478	NM_001205386	74117	Mm.183102	NM_023735	ENSMUSG00000026341	Actr3	ARP3 actin-related protein 3	protein-coding
chr8-10599	chr8	19403908	19420357	+	146.7	16449	Intergenic	RMER17A|LTR|ERVK	35474	NM_153108	244334	Mm.390008	NM_153108	ENSMUSG00000031471	Defb8	defensin beta 8	protein-coding
chr13-8004	chr13	33586776	33603597	+	146.5	16821	Intergenic	B1_Mus1|SINE|Alu	-66219	NM_001076790	238568	Mm.249698	NM_001076790	ENSMUSG00000047889	Serpinb6d	serine (or cysteine) peptidase inhibitor, clade B, member 6d	protein-coding
chr19-3427	chr19	25666626	25679140	+	146.5	12514	promoter-TSS (NR_045347)	promoter-TSS (NR_045347)	472	NM_145831	226049	Mm.275572	NM_145831	ENSMUSG00000048138	Dmrt2	doublesex and mab-3 related transcription factor 2	protein-coding
chr1-16342	chr1	49182215	49200779	+	146.3	18564	Intergenic	Intergenic	-1724372	NR_105768	102466969		NR_105768	miRBase:MI0021878	Mir6350	microRNA mir-6350	ncRNA
chr3-21900	chr3	91935544	91953141	+	146.3	17597	Intergenic	L1VL4|LINE|L1	-70241	NM_207247	242100	Mm.297406	NM_207247	ENSMUSG00000042244	Pglyrp3	peptidoglycan recognition protein 3	protein-coding
chr18-2896	chr18	37491156	37508816	+	146.3	17660	3' UTR (NM_053144, exon 1 of 1)	3' UTR (NM_053144, exon 1 of 1)	2988	NM_053144	93890	Mm.118311	NM_053144		Pcdhb19	protocadherin beta 19	protein-coding
chr11-293	chr11	3100074	3109184	+	146.1	9110	Intergenic	GSAT_MM|Satellite|Satellite	-19392	NR_003517	236604	Mm.247625	NM_001004146		Pisd-ps1	phosphatidylserine decarboxylase, pseudogene 1	pseudo
chr17-8014	chr17	18389725	18406277	+	146.1	16552	Intergenic	ORR1A2-int|LTR|ERVL-MaLR	-26103	NM_001102581	328759	Mm.469839	NM_001102581	ENSMUSG00000091631	Vmn2r95	vomeronasal 2, receptor 95	protein-coding
chr7-15999	chr7	48385986	48403035	+	146.1	17049	Intergenic	RMER17B|LTR|ERVK	5984	NM_207539	404240	Mm.357942	NM_207539	ENSMUSG00000050870	Mrgprb8	MAS-related GPR, member B8	protein-coding
chr1-11464	chr1	102607750	102626543	+	145.9	18793	Intergenic	Intergenic	1461378	NR_037989	100504525	Mm.87065	NR_037989		Gm20268	predicted gene, 20268	ncRNA
chr6-6075	chr6	131719340	131736320	+	145.9	16980	Intergenic	Intergenic	-37767	NM_207019	387346	Mm.377908	NM_207019	ENSMUSG00000063478	Tas2r114	taste receptor, type 2, member 114	protein-coding
chr11-12412	chr11	88177124	88195526	+	145.7	18402	intron (NM_001172099, intron 5 of 9)	intron (NM_001172099, intron 5 of 9)	-7781	NM_001291270	64656	Mm.168680	NM_024174	ENSMUSG00000023723	Mrps23	mitochondrial ribosomal protein S23	protein-coding
chr16-13021	chr16	61608324	61626675	+	145.6	18351	Intergenic	Intergenic	-1011968	NM_007938	13840	Mm.455790	NM_007938	ENSMUSG00000055540	Epha6	Eph receptor A6	protein-coding
chr1-27536	chr1	103361376	103379054	+	145.6	17678	Intergenic	Intergenic	-1398604	NM_011800	23836	Mm.103640	NM_011800	ENSMUSG00000050840	Cdh20	cadherin 20	protein-coding
chr5-8175	chr5	109518477	109533017	+	145.4	14540	Intergenic	MMERGLN-int|LTR|ERV1	33246	NM_016715	57914	Mm.35771	NM_016715	ENSMUSG00000033467	Crlf2	cytokine receptor-like factor 2	protein-coding
chr6-10231	chr6	142185922	142203367	+	145.4	17445	Intergenic	Intergenic	-8495	NM_023718	28254	Mm.38953	NM_023718	ENSMUSG00000079262	Slco1a6	solute carrier organic anion transporter family, member 1a6	protein-coding
chr5-27504	chr5	145375526	145392719	+	145.4	17193	intron (NM_001100180, intron 11 of 12)	(GA)n|Simple_repeat|Simple_repeat	38852	NM_001100180	622127	Mm.359379	NM_001100180	ENSMUSG00000070419	Cyp3a57	cytochrome P450, family 3, subfamily a, polypeptide 57	protein-coding
chr7-14440	chr7	48682019	48697756	+	145.4	15737	Intergenic	L1_Mus1|LINE|L1	-46086	NM_207537	404238	Mm.377926	NM_207537	ENSMUSG00000070546	Mrgprb3	MAS-related GPR, member B3	protein-coding
chr5-17055	chr5	75144000	75155750	+	145.4	11750	Intergenic	Intergenic	-2416	NM_011058	18595	Mm.221403	NM_011058	ENSMUSG00000029231	Pdgfra	platelet derived growth factor receptor, alpha polypeptide	protein-coding
chr14-3266	chr14	124764132	124779689	+	145.2	15557	Intergenic	Intergenic	-94783	NM_207667	14169	Mm.206362	NM_010201	ENSMUSG00000025551	Fgf14	fibroblast growth factor 14	protein-coding
chr6-12851	chr6	130825641	130843170	+	145.2	17529	Intergenic	Lx4B|LINE|L1	412957	NM_001170851	16633	Mm.4783	NM_008462	ENSMUSG00000030187	Klra2	killer cell lectin-like receptor, subfamily A, member 2	protein-coding
chr2-14616	chr2	158606953	158621406	+	145.2	14453	exon (NM_009508, exon 2 of 2)	exon (NM_009508, exon 2 of 2)	3421	NM_009508	22348	Mm.143404	NM_009508	ENSMUSG00000037771	Slc32a1	solute carrier family 32 (GABA vesicular transporter), member 1	protein-coding
chr2-10917	chr2	70561024	70573000	+	145.2	11976	intron (NM_008077, intron 2 of 16)	L2|LINE|L2	-3655	NR_040496	68986	Mm.437697	NR_040496	ENSMUSG00000087264	Gad1os	glutamate decarboxylase 1, opposite strand	ncRNA
chr1-27931	chr1	113208506	113226927	+	145.2	18421	Intergenic	Intergenic	-1352798	NM_001081316	319901	Mm.103468	NM_001081316	ENSMUSG00000038702	Dsel	dermatan sulfate epimerase-like	protein-coding
chr3-21873	chr3	91493119	91508987	+	145.2	15868	Intergenic	L1_Mus3|LINE|L1	-410248	NM_001101461	229550	Mm.98335	NM_001101461	ENSMUSG00000091175	9130204L05Rik	RIKEN cDNA 9130204L05 gene	protein-coding
chr11-8324	chr11	74202458	74219509	+	145	17051	Intergenic	Intergenic	-3694	NM_146711	258706	Mm.453816	NM_146711	ENSMUSG00000070377	Olfr43	olfactory receptor 43	protein-coding
chr1-19435	chr1	116838604	116855402	+	145	16798	Intergenic	Lx6|LINE|L1	1161866	NM_001077425	636808	Mm.101576	NM_001077425	ENSMUSG00000070695	Cntnap5a	contactin associated protein-like 5A	protein-coding
chr12-10875	chr12	66075165	66092821	+	144.8	17656	Intergenic	Intergenic	200408	NM_001162933	238217	Mm.188575	NM_001162933	ENSMUSG00000060499	Rpl10l	ribosomal protein L10-like	protein-coding
chr8-5205	chr8	73450109	73467827	+	144.8	17718	Intergenic	L1MB1|LINE|L1	-106412	NM_010687	16795	Mm.324371	NM_010687	ENSMUSG00000004383	Large	like-glycosyltransferase	protein-coding
chr19-3295	chr19	9694895	9711827	+	144.6	16932	Intergenic	IAP-d-int|LTR|ERVK	-144113	NR_073559	619371	Mm.316894	NM_001030317	ENSMUSG00000071640	Stxbp3b	syntaxin-binding protein 3B	pseudo
chr9-10659	chr9	20386471	20402644	+	144.6	16173	Intergenic	Intergenic	-9399	NM_001004190	434377	Mm.379669	NM_001004190	ENSMUSG00000045519	Zfp560	zinc finger protein 560	protein-coding
chr9-11959	chr9	24555721	24569994	+	144.6	14273	intron (NM_001166207, intron 21 of 21)	L1_Mus3|LINE|L1	-59717	NM_172920	244745	Mm.38526	NM_172920	ENSMUSG00000043067	Dpy19l1	dpy-19-like 1 (C. elegans)	protein-coding
chr6-18823	chr6	9943457	9961597	+	144.6	18140	Intergenic	Lx4A|LINE|L1	1002508	NM_008751	18231	Mm.46954	NM_008751	ENSMUSG00000046178	Nxph1	neurexophilin 1	protein-coding
chr17-14028	chr17	18945829	18963298	+	144.4	17469	Intergenic	RMER17A-int|LTR|ERVK	40241	NM_001104549	627367	Mm.384131	NM_001104549	ENSMUSG00000091491	Vmn2r97	vomeronasal 2, receptor 97	protein-coding
chr9-12878	chr9	3820696	3838248	+	144.4	17552	intron (NM_001033322, intron 6 of 7)	L1_Mus3|LINE|L1	297123	NM_001033322	234889	Mm.91240	NM_001033322		Gucy1a2	guanylate cyclase 1, soluble, alpha 2	protein-coding
chr3-26689	chr3	43909055	43926918	+	144.2	17863	Intergenic	Intergenic	1460274	NR_045172	72511	Mm.140700	NR_045172	ENSMUSG00000097040	2610316D01Rik	RIKEN cDNA 2610316D01 gene	ncRNA
chr7-9288	chr7	59640947	59658095	+	144	17148	intron (NR_015351, intron 5 of 5)	intron (NR_015351, intron 5 of 5)	26558	NR_033779	64245		NR_033779		Snord116l2	small nucleolar RNA, C/D box 116-like 2	snoRNA
chr11-3979	chr11	63915409	63927615	+	144	12206	exon (NM_018805, exon 1 of 2)	exon (NM_018805, exon 1 of 2)	772	NM_018805	54710	Mm.274426	NM_018805	ENSMUSG00000070407	Hs3st3b1	heparan sulfate (glucosamine) 3-O-sulfotransferase 3B1	protein-coding
chr3-23428	chr3	42150957	42169426	+	144	18469	Intergenic	Intergenic	417573	NM_001099785	73852	Mm.29006	NM_027271	ENSMUSG00000025766	D3Ertd751e	DNA segment, Chr 3, ERATO Doi 751, expressed	protein-coding
chr3-14884	chr3	74688589	74707192	+	144	18603	Intergenic	L1_Mur3|LINE|L1	445833	NM_172515	213234	Mm.80075	NM_172515	ENSMUSG00000034151	Zbbx	zinc finger, B-box domain containing	protein-coding
chr9-11236	chr9	92742386	92758744	+	144	16358	intron (NR_040770, intron 1 of 4)	L1_Mus3|LINE|L1	31849	NR_040770	331003	Mm.50805	NR_040770		4933400C23Rik	RIKEN cDNA 4933400C23 gene	ncRNA
chr3-25525	chr3	3477260	3492496	+	143.8	15236	Intergenic	Intergenic	-23152	NM_013920	30942	Mm.330897	NM_013920	ENSMUSG00000017688	Hnf4g	hepatocyte nuclear factor 4, gamma	protein-coding
chr14-12625	chr14	114273322	114290537	+	143.8	17215	Intergenic	Intergenic	-550036	NR_045661	75822	Mm.410813	NR_045661		4930524C18Rik	RIKEN cDNA 4930524C18 gene	ncRNA
chr6-9799	chr6	83725922	83743506	+	143.8	17584	intron (NM_011912, intron 2 of 2)	PB1|SINE|Alu	-8303	NM_134157	110935	Mm.220823	NM_134157	ENSMUSG00000006269	Atp6v1b1	ATPase, H+ transporting, lysosomal V1 subunit B1	protein-coding
chr19-4309	chr19	44825376	44840389	+	143.8	15013	intron (NR_045315, intron 1 of 2)	intron (NR_045315, intron 1 of 2)	3056	NR_045315	73322	Mm.250457	NR_045315	ENSMUSG00000092369	1700039E22Rik	RIKEN cDNA 1700039E22 gene	ncRNA
chr6-9705	chr6	69537812	69554204	+	143.8	16392	Intergenic	L1VL1|LINE|L1	-218834	NR_004434	19783		NR_004434		Rprl1	ribonuclease P RNA-like 1	ncRNA
chr1-13338	chr1	113072602	113090432	+	143.6	17830	Intergenic	L1_Mus2|LINE|L1	-1216599	NM_001081316	319901	Mm.103468	NM_001081316	ENSMUSG00000038702	Dsel	dermatan sulfate epimerase-like	protein-coding
chr4-19535	chr4	4915275	4932231	+	143.6	16956	Intergenic	L1M4|LINE|L1	-130447	NM_177730	242291	Mm.218889	NM_177730		Impad1	inositol monophosphatase domain containing 1	protein-coding
chr5-19999	chr5	139575830	139587782	+	143.6	11952	Intergenic	Intergenic	37908	NM_013702	22255	Mm.42190	NM_013702	ENSMUSG00000029546	Uncx	UNC homeobox	protein-coding
chr12-11358	chr12	111436043	111449196	+	143.6	13153	promoter-TSS (NM_009396)	promoter-TSS (NM_009396)	-42	NM_009396	21928	Mm.255332	NM_009396	ENSMUSG00000021281	Tnfaip2	tumor necrosis factor, alpha-induced protein 2	protein-coding
chr17-8348	chr17	38520915	38536297	+	143.5	15382	Intergenic	Lx4A|LINE|L1	-25586	NM_001177585	100126773	Mm.471587	NM_001177585	ENSMUSG00000092244	Esp34	exocrine gland secreted peptide 34	protein-coding
chr1-10235	chr1	112601927	112618622	+	143.5	16695	Intergenic	L1Md_F2|LINE|L1	-745356	NM_001081316	319901	Mm.103468	NM_001081316	ENSMUSG00000038702	Dsel	dermatan sulfate epimerase-like	protein-coding
chr12-11072	chr12	93930584	93949372	+	143.5	18788	Intergenic	Intergenic	12640	NR_106175	102465890		NR_106175	miRBase:MI0026027	Mir8099-1	microRNA mir-8099-1	ncRNA
chr6-12790	chr6	127145406	127159872	+	143.3	14466	intron (NR_040275, intron 1 of 1)	intron (NR_040275, intron 1 of 1)	-1591	NM_009829	12444	Mm.333406	NM_009829	ENSMUSG00000000184	Ccnd2	cyclin D2	protein-coding
chr1-11863	chr1	130007000	130024409	+	143.1	17409	intron (NM_172485, intron 15 of 27)	intron (NM_172485, intron 15 of 27)	407295	NM_007827	13137	Mm.436759	NM_007827	ENSMUSG00000026401	Daf2	decay accelerating factor 2	protein-coding
chr7-12906	chr7	47595094	47611417	+	142.9	16323	Intergenic	ORR1C1|LTR|ERVL-MaLR	-1883	NM_153067	233222	Mm.240142	NM_153067	ENSMUSG00000078698	Mrgpra3	MAS-related GPR, member A3	protein-coding
chr4-19307	chr4	136884517	136899256	+	142.9	14739	intron (NM_007574, intron 2 of 2)	intron (NM_007574, intron 2 of 2)	1028	NM_007574	12262	Mm.439732	NM_007574	ENSMUSG00000036896	C1qc	complement component 1, q subcomponent, C chain	protein-coding
chr17-11194	chr17	14266456	14283470	+	142.9	17014	Intergenic	Intergenic	-4543	NM_022315	64074	Mm.30162	NM_022315	ENSMUSG00000023886	Smoc2	SPARC related modular calcium binding 2	protein-coding
chr16-13808	chr16	85793842	85806857	+	142.7	13015	exon (NM_009621, exon 2 of 9)	exon (NM_009621, exon 2 of 9)	2766	NM_009621	11504	Mm.1421	NM_009621	ENSMUSG00000022893	Adamts1	a disintegrin-like and metallopeptidase (reprolysin type) with thrombospondin type 1 motif, 1	protein-coding
chr14-8191	chr14	104249164	104267357	+	142.7	18193	Intergenic	Intergenic	209739	NM_011143	18996	Mm.246550	NM_011143		Pou4f1	POU domain, class 4, transcription factor 1	protein-coding
chr5-11341	chr5	115415829	115428410	+	142.7	12581	Intergenic	PB1D7|SINE|Alu	-7566	NM_008629	17690	Mm.5077	NM_008629	ENSMUSG00000054256	Msi1	musashi RNA-binding protein 1	protein-coding
chr7-20752	chr7	11772021	11790269	+	142.7	18248	Intergenic	Intergenic	24888	NM_134203	171237	Mm.377193	NM_134203	ENSMUSG00000051687	Vmn1r73	vomeronasal 1 receptor 73	protein-coding
chr1-24875	chr1	117728356	117746670	+	142.7	18314	Intergenic	L1Md_F|LINE|L1	573619	NM_011650	22099	Mm.426637	NM_011650	ENSMUSG00000026374	Tsn	translin	protein-coding
chr15-7684	chr15	35293607	35305434	+	142.7	11827	intron (NM_054049, intron 1 of 3)	intron (NM_054049, intron 1 of 3)	3408	NM_054049	107587	Mm.46336	NM_054049	ENSMUSG00000022330	Osr2	odd-skipped related 2	protein-coding
chr1-20771	chr1	32276695	32291068	+	142.7	14373	intron (NM_133235, intron 2 of 8)	L1_Mus2|LINE|L1	111075	NM_133235	170771	Mm.336594	NM_133235	ENSMUSG00000026058	Khdrbs2	KH domain containing, RNA binding, signal transduction associated 2	protein-coding
chr1-1482	chr1	183298541	183300095	+	142.5	1554	intron (NM_181732, intron 1 of 9)	RLTR33|LTR|ERVK	2258	NM_181732	108909	Mm.290502	NM_145626	ENSMUSG00000042901	Aida	axin interactor, dorsalization associated	protein-coding
chr4-17357	chr4	145556096	145568802	+	142.5	12706	Intergenic	B1_Mm|SINE|Alu	-54697	NM_001205101	433801	Mm.276881	NM_001013808		Gm13212	predicted gene 13212	protein-coding
chr2-19524	chr2	83218940	83235472	+	142.5	16532	Intergenic	Lx5c|LINE|L1	-417372	NM_026934	69082	Mm.27804	NM_026934	ENSMUSG00000027091	Zc3h15	zinc finger CCCH-type containing 15	protein-coding
chr18-7018	chr18	6323550	6340582	+	142.3	17032	Intergenic	Intergenic	-90542	NM_008448	16573	Mm.223744	NM_008448	ENSMUSG00000006740	Kif5b	kinesin family member 5B	protein-coding
chr19-4218	chr19	37860374	37876344	+	142.3	15970	Intergenic	L1Md_F2|LINE|L1	170551	NM_007811	13082	Mm.42230	NM_007811	ENSMUSG00000024987	Cyp26a1	cytochrome P450, family 26, subfamily a, polypeptide 1	protein-coding
chr17-9114	chr17	20073816	20091698	+	142.3	17882	Intergenic	ORR1A3|LTR|ERVL-MaLR	-34552	NM_001104566	22313	Mm.379039	NM_001104566	ENSMUSG00000090315	Vmn2r104	vomeronasal 2, receptor 104	protein-coding
chr17-16842	chr17	77781852	77797278	+	142.3	15426	Intergenic	Lx3C|LINE|L1	-410683	NM_015800	50766	Mm.311912	NM_015800	ENSMUSG00000024074	Crim1	cysteine rich transmembrane BMP regulator 1 (chordin like)	protein-coding
chr10-11074	chr10	82417525	82433062	+	142.1	15537	Intergenic	RLTR14|LTR|ERV1	67325	NM_001255990	432480	Mm.280394	NM_001255990	ENSMUSG00000094186	Gm1553	predicted gene 1553	protein-coding
chr6-14881	chr6	10341293	10358138	+	142.1	16845	Intergenic	Intergenic	624663	NR_033776	57866	Mm.4397	NR_033776		AA545190	EST AA545190	ncRNA
chr7-13739	chr7	11741905	11758681	+	142.1	16776	Intergenic	Intergenic	-5964	NM_134203	171237	Mm.377193	NM_134203	ENSMUSG00000051687	Vmn1r73	vomeronasal 1 receptor 73	protein-coding
chr9-10025	chr9	92888313	92906169	+	141.9	17856	Intergenic	RLTR23|LTR|ERV1	108492	NR_040756	78349	Mm.52612	NR_040756		1700034K08Rik	RIKEN cDNA 1700034K08 gene	ncRNA
chr3-14881	chr3	74645546	74662187	+	141.9	16641	Intergenic	Intergenic	489857	NM_172515	213234	Mm.80075	NM_172515	ENSMUSG00000034151	Zbbx	zinc finger, B-box domain containing	protein-coding
chr5-12797	chr5	126074370	126089075	+	141.9	14705	Intergenic	Intergenic	549304	NM_001190352	208151	Mm.40397	NM_001190352	ENSMUSG00000070498	Tmem132b	transmembrane protein 132B	protein-coding
chr16-4817	chr16	35223709	35239706	+	141.7	15997	intron (NM_001012765, intron 1 of 20)	intron (NM_001012765, intron 1 of 20)	76071	NM_001012765	224129	Mm.41137	NM_001012765		Adcy5	adenylate cyclase 5	protein-coding
chr11-11061	chr11	73368989	73387420	+	141.7	18431	Intergenic	Lx3C|LINE|L1	6958	NM_001172686	258924	Mm.236410	NM_146922	ENSMUSG00000063881	Olfr376	olfactory receptor 376	protein-coding
chr6-6548	chr6	59891899	59908364	+	141.7	16465	Intergenic	RLTR45|LTR|ERVK	-473841	NM_183183	243385	Mm.138080	NM_183183	ENSMUSG00000045441	Gprin3	GPRIN family member 3	protein-coding
chr4-19985	chr4	26160232	26176559	+	141.7	16327	Intergenic	MMERVK9E_I-int|LTR|ERVK	178257	NM_172865	242362	Mm.245602	NM_172865	ENSMUSG00000040520	Manea	mannosidase, endo-alpha	protein-coding
chr7-11769	chr7	62695117	62711415	+	141.7	16298	Intergenic	Lx4A|LINE|L1	-238756	NM_013788	27412	Mm.422745	NM_013788	ENSMUSG00000070526	Peg12	paternally expressed 12	protein-coding
chr1-21442	chr1	101203496	101221459	+	141.5	17963	Intergenic	L1Md_F2|LINE|L1	56709	NR_037989	100504525	Mm.87065	NR_037989		Gm20268	predicted gene, 20268	ncRNA
chr7-4013	chr7	58987484	59003982	+	141.5	16498	Intergenic	Lx5c|LINE|L1	-233017	NM_173010	22215	Mm.9002	NM_011668	ENSMUSG00000025326	Ube3a	ubiquitin protein ligase E3A	protein-coding
chr10-12949	chr10	129320013	129336713	+	141.5	16700	Intergenic	Intergenic	-4520	NM_146728	258723	Mm.271534	NM_146728	ENSMUSG00000095138	Olfr781	olfactory receptor 781	protein-coding
chr6-16227	chr6	121797888	121813914	+	141.5	16026	Intergenic	L1_Mus1|LINE|L1	-32640	NM_008645	17836	Mm.1311	NM_008645	ENSMUSG00000059908	Mug1	murinoglobulin 1	protein-coding
chr16-12874	chr16	59129977	59147265	+	141.5	17288	Intergenic	Lx5|LINE|L1	-10231	NM_146998	259000	Mm.390872	NM_146998	ENSMUSG00000062608	Olfr195	olfactory receptor 195	protein-coding
chr5-27043	chr5	118269357	118281217	+	141.4	11860	Intergenic	Intergenic	30060	NM_001081236	76792	Mm.103428	NM_001081236		2410131K14Rik	RIKEN cDNA 2410131K14 gene	protein-coding
chr9-13528	chr9	36105384	36122995	+	141.4	17611	Intergenic	Intergenic	14590	NM_001167587	546123	Mm.445255	NM_001167587	ENSMUSG00000091411	Gm5916	predicted gene 5916	protein-coding
chr1-14842	chr1	103233955	103250188	+	141.4	16233	Intergenic	MERV1_I-int|LTR|ERV1	-1526748	NM_011800	23836	Mm.103640	NM_011800	ENSMUSG00000050840	Cdh20	cadherin 20	protein-coding
chr7-6863	chr7	6018140	6035710	+	141.4	17570	Intergenic	L1_Mur2|LINE|L1	-15915	NM_030738	81013	Mm.160378	NM_030738	ENSMUSG00000066850	Vmn1r65	vomeronasal 1 receptor 65	protein-coding
chr17-8114	chr17	19945651	19962412	+	141	16761	Intergenic	Lx2|LINE|L1	94174	NM_001104566	22313	Mm.379039	NM_001104566	ENSMUSG00000090315	Vmn2r104	vomeronasal 2, receptor 104	protein-coding
chr7-22840	chr7	10625199	10641943	+	141	16744	promoter-TSS (NM_134228)	promoter-TSS (NM_134228)	-16	NM_134228	171262	Mm.222634	NM_134228	ENSMUSG00000045340	Vmn1r70	vomeronasal 1 receptor 70	protein-coding
chr2-9204	chr2	181908958	181919405	+	140.8	10447	Intergenic	Intergenic	49821	NM_025901	67005	Mm.271986	NM_025901	ENSMUSG00000038628	Polr3k	polymerase (RNA) III (DNA directed) polypeptide K	protein-coding
chr9-11326	chr9	93740577	93756983	+	140.8	16406	Intergenic	MER70-int|LTR|ERVL	-743047	NR_040756	78349	Mm.52612	NR_040756		1700034K08Rik	RIKEN cDNA 1700034K08 gene	ncRNA
chr5-6832	chr5	145400067	145415722	+	140.8	15655	Intergenic	Intergenic	61829	NM_007820	13114	Mm.378905	NM_007820	ENSMUSG00000038656	Cyp3a16	cytochrome P450, family 3, subfamily a, polypeptide 16	protein-coding
chr13-4122	chr13	33869289	33883395	+	140.6	14106	Intergenic	IAP-d-int|LTR|ERVK	29366	NM_148942	97848	Mm.272188	NM_148942	ENSMUSG00000052180	Serpinb6c	serine (or cysteine) peptidase inhibitor, clade B, member 6c	protein-coding
chr4-6990	chr4	150095722	150108821	+	140.4	13099	exon (NM_177366, exon 4 of 4)	exon (NM_177366, exon 4 of 4)	14768	NM_177366	269604	Mm.219307	NM_177366	ENSMUSG00000047875	Gpr157	G protein-coupled receptor 157	protein-coding
chr7-18048	chr7	67931086	67947769	+	140.4	16683	Intergenic	MERVL-int|LTR|ERVL	-12830	NM_010513	16001	Mm.275742	NM_010513		Igf1r	insulin-like growth factor I receptor	protein-coding
chr17-14806	chr17	56505693	56519180	+	140.4	13487	promoter-TSS (NM_011483)	promoter-TSS (NM_011483)	47	NM_011483	20834	Mm.76862	NM_011483	ENSMUSG00000044526	Znrf4	zinc and ring finger 4	protein-coding
chr9-11659	chr9	9452458	9468325	+	140.4	15867	Intergenic	Lx7|LINE|L1	-221378	NM_027823	71544	Mm.334955	NM_027823	ENSMUSG00000050730	Arhgap42	Rho GTPase activating protein 42	protein-coding
chr9-9711	chr9	36290239	36305574	+	140.2	15335	Intergenic	L1_Mus3|LINE|L1	-133978	NM_001167586	639025	Mm.386535	NM_001167586	ENSMUSG00000023093	Gm7257	predicted gene 7257	protein-coding
chr11-5809	chr11	94938958	94953170	+	140.2	14212	intron (NM_007742, intron 32 of 50)	intron (NM_007742, intron 32 of 50)	9794	NM_007742	12842	Mm.277735	NM_007742		Col1a1	collagen, type I, alpha 1	protein-coding
chr12-11390	chr12	114120526	114137995	+	140.2	17469	Intergenic	Intergenic	340206	NR_106062	102465663		NR_106062		Mir7094-1	microRNA mir-7094-1	ncRNA
chr6-16269	chr6	123658453	123677038	+	140	18585	Intergenic	Lx|LINE|L1	-17110	NM_001104637	546913	Mm.469875	NM_001104637	ENSMUSG00000095486	Vmn2r22	vomeronasal 2, receptor 22	protein-coding
chr2-20125	chr2	111384107	111400613	+	140	16506	Intergenic	Lx6|LINE|L1	13358	NM_146381	258379	Mm.377467	NM_146381	ENSMUSG00000050781	Olfr1284	olfactory receptor 1284	protein-coding
chr19-3729	chr19	13624248	13641623	+	140	17375	promoter-TSS (NM_146635)	promoter-TSS (NM_146635)	-178	NM_146635	258628	Mm.271478	NM_146635	ENSMUSG00000045678	Olfr1489	olfactory receptor 1489	protein-coding
chr10-7018	chr10	121258115	121274833	+	140	16718	3' UTR (NM_029057, exon 12 of 12)	3' UTR (NM_029057, exon 12 of 12)	44715	NM_029057	74694	Mm.233833	NM_029057	ENSMUSG00000052302	Tbc1d30	TBC1 domain family, member 30	protein-coding
chr11-5840	chr11	98418374	98429355	+	140	10981	intron (NM_001003817, intron 7 of 26)	ID_B1|SINE|B4	11380	NM_001003817	13866	Mm.290822	NM_001003817	ENSMUSG00000062312	Erbb2	v-erb-b2 erythroblastic leukemia viral oncogene homolog 2, neuro/glioblastoma derived oncogene homolog (avian)	protein-coding
chr4-15631	chr4	5213757	5228853	+	140	15096	Intergenic	Intergenic	-411023	NR_038183	73872	Mm.427301	NR_038183	ENSMUSG00000086066	4930423M02Rik	RIKEN cDNA 4930423M02 gene	ncRNA
chr2-15575	chr2	82390327	82407078	+	139.8	16751	Intergenic	Intergenic	345044	NM_175513	241514	Mm.119383	NM_175513	ENSMUSG00000070866	Zfp804a	zinc finger protein 804A	protein-coding
chr1-11241	chr1	62756049	62771813	+	139.8	15764	intron (NM_001077405, intron 9 of 15)	intron (NM_001077405, intron 9 of 15)	30801	NR_040601	74992	Mm.401979	NR_040601		4930487H11Rik	RIKEN cDNA 4930487H11 gene	ncRNA
chr17-9462	chr17	39247783	39264075	+	139.6	16292	Intergenic	MMERVK10D3_I-int|LTR|ERVK	-150430	NM_001244763	100126774	Mm.350534	NM_001244763	ENSMUSG00000094024	Esp18	exocrine gland secreted peptide 18	protein-coding
chr4-21636	chr4	147482752	147500024	+	139.6	17272	intron (NM_001039209, intron 1 of 2)	RMER21B|LTR|ERV1	-61889	NM_001014397	433804	Mm.332047	NM_001014397	ENSMUSG00000065999	Gm13154	predicted gene 13154	protein-coding
chr16-12652	chr16	47335383	47351931	+	139.5	16548	Intergenic	Intergenic	-846690	NM_021495	58998	Mm.328072	NM_021495	ENSMUSG00000022656	Pvrl3	poliovirus receptor-related 3	protein-coding
chr10-10442	chr10	22808948	22824531	+	139.5	15583	TTS (NM_011545)	TTS (NM_011545)	3389	NM_011545	21412	Mm.16497	NM_011545	ENSMUSG00000045680	Tcf21	transcription factor 21	protein-coding
chr19-4732	chr19	44791977	44809277	+	139.5	17300	intron (NM_011037, intron 5 of 9)	intron (NM_011037, intron 5 of 9)	-7779	NR_105831	102466645		NR_105831		Mir6405	microRNA mir-6405	ncRNA
chr13-10709	chr13	119106143	119122341	+	139.5	16198	Intergenic	Intergenic	294769	NM_008710	18115	Mm.132584	NM_008710	ENSMUSG00000025453	Nnt	nicotinamide nucleotide transhydrogenase	protein-coding
chr5-8309	chr5	120053765	120068539	+	139.5	14774	Intergenic	Intergenic	-55361	NM_028762	74111	Mm.41022	NM_028762		Rbm19	RNA binding motif protein 19	protein-coding
chr12-2808	chr12	49133591	49148226	+	139.1	14635	Intergenic	Intergenic	-241975	NM_001160112	15228	Mm.4704	NM_008241	ENSMUSG00000020950	Foxg1	forkhead box G1	protein-coding
chr7-19491	chr7	45278474	45293904	+	139.1	15430	intron (NM_001033176, intron 1 of 5)	intron (NM_001033176, intron 1 of 5)	3316	NM_001033176	76713	Mm.425445	NM_001033176	ENSMUSG00000070568	1700039E15Rik	RIKEN cDNA 1700039E15 gene	protein-coding
chr4-10463	chr4	74535837	74551340	+	139.1	15503	Intergenic	L1_Mus3|LINE|L1	291709	NM_144787	76804	Mm.209059	NM_144787	ENSMUSG00000028397	Kdm4c	lysine (K)-specific demethylase 4C	protein-coding
chr4-6226	chr4	147232247	147244406	+	139.1	12159	intron (NM_001039209, intron 1 of 2)	intron (NM_001039209, intron 1 of 2)	62460	NM_001039209	195531	Mm.270762	NM_001039209	ENSMUSG00000078496	Gm13152	predicted gene 13152	protein-coding
chr15-10223	chr15	78668169	78682726	+	139.1	14557	intron (NM_183141, intron 1 of 1)	intron (NM_183141, intron 1 of 1)	42666	NM_183141	207393	Mm.323188	NM_183141	ENSMUSG00000043460	Elfn2	leucine rich repeat and fibronectin type III, extracellular 2	protein-coding
chr4-604	chr4	3061886	3073095	+	138.9	11209	Intergenic	Intergenic	-104593	NM_001167534	100312470	Mm.480297	NM_001167534	ENSMUSG00000094798	Vmn1r2	vomeronasal 1 receptor 2	protein-coding
chr7-13986	chr7	26228077	26246323	+	138.9	18246	Intergenic	L1_Mus3|LINE|L1	-29631	NM_001167540	100312477	Mm.480246	NM_001167540	ENSMUSG00000046130	Vmn1r184	vomeronasal 1 receptor, 184	protein-coding
chr3-7084	chr3	3332232	3346994	+	138.9	14762	Intergenic	MMERGLN-int|LTR|ERV1	-168417	NM_013920	30942	Mm.330897	NM_013920	ENSMUSG00000017688	Hnf4g	hepatocyte nuclear factor 4, gamma	protein-coding
chr7-23334	chr7	31041733	31055488	+	138.9	13755	intron (NM_022007, intron 1 of 5)	intron (NM_022007, intron 1 of 5)	2844	NM_022007	57780	Mm.41770	NM_022007	ENSMUSG00000036578	Fxyd7	FXYD domain-containing ion transport regulator 7	protein-coding
chr3-16523	chr3	49145589	49162807	+	138.9	17218	Intergenic	Intergenic	-545098	NR_003617	66332	Mm.46124	NM_025493		1700018B24Rik	enhancer of rudimentary homolog pseudogene	pseudo
chr6-17434	chr6	58309885	58324257	+	138.9	14372	Intergenic	ERVB4_3-LTR_MM|LTR|ERVK	9774	NM_053232	113859	Mm.377156	NM_053232	ENSMUSG00000091734	Vmn1r29	vomeronasal 1 receptor 29	protein-coding
chr1-25542	chr1	155731812	155742021	+	138.9	10209	intron (NM_010712, intron 1 of 5)	CpG	5111	NM_010712	16872	Mm.103624	NM_010712	ENSMUSG00000026468	Lhx4	LIM homeobox protein 4	protein-coding
chr7-2351	chr7	24633440	24647073	+	138.7	13633	exon (NM_133743, exon 5 of 5)	exon (NM_133743, exon 5 of 5)	3686	NM_133743	72434	Mm.281093	NM_133743	ENSMUSG00000057454	Lypd3	Ly6/Plaur domain containing 3	protein-coding
chr14-12619	chr14	114210823	114229632	+	138.7	18809	Intergenic	L1Md_T|LINE|L1	-611738	NR_045661	75822	Mm.410813	NR_045661		4930524C18Rik	RIKEN cDNA 4930524C18 gene	ncRNA
chr5-6100	chr5	136208706	136224554	+	138.5	15848	Intergenic	ZP3AR|Satellite|Satellite	-17676	NM_025774	66801	Mm.425295	NM_025774		Prkrip1	Prkr interacting protein 1 (IL11 inducible)	protein-coding
chr19-2279	chr19	37722973	37739469	+	138.5	16496	Intergenic	Intergenic	33413	NM_007811	13082	Mm.42230	NM_007811	ENSMUSG00000024987	Cyp26a1	cytochrome P450, family 26, subfamily a, polypeptide 1	protein-coding
chr3-16891	chr3	75018285	75036163	+	138.5	17878	Intergenic	L1_Mur3|LINE|L1	116499	NM_172515	213234	Mm.80075	NM_172515	ENSMUSG00000034151	Zbbx	zinc finger, B-box domain containing	protein-coding
chr19-6405	chr19	46306233	46316828	+	138.3	10595	TTS (NM_028627)	TTS (NM_028627)	5600	NM_001177370	18034	Mm.102365	NM_019408	ENSMUSG00000025225	Nfkb2	nuclear factor of kappa light polypeptide gene enhancer in B cells 2, p49/p100	protein-coding
chr16-8741	chr16	61684810	61702095	+	138.1	17285	Intergenic	MTC|LTR|ERVL-MaLR	-1087921	NM_007938	13840	Mm.455790	NM_007938	ENSMUSG00000055540	Epha6	Eph receptor A6	protein-coding
chr5-9814	chr5	70666380	70682070	+	138.1	15690	Intergenic	Intergenic	168392	NM_010252	14405	Mm.255292	NM_010252	ENSMUSG00000001260	Gabrg1	gamma-aminobutyric acid (GABA) A receptor, subunit gamma 1	protein-coding
chr10-11251	chr10	106457547	106474681	+	138.1	17134	Intergenic	Intergenic	-4196	NM_177373	327814	Mm.391424	NM_177373	ENSMUSG00000053825	Ppfia2	protein tyrosine phosphatase, receptor type, f polypeptide (PTPRF), interacting protein (liprin), alpha 2	protein-coding
chr10-8745	chr10	81451512	81464229	+	137.9	12717	Intergenic	B4A|SINE|B4	24839	NM_176954	319586	Mm.152689	NM_176954	ENSMUSG00000034818	Celf5	CUGBP, Elav-like family member 5	protein-coding
chr5-9136	chr5	113315571	113332076	+	137.9	16505	TTS (NR_106088)	TTS (NR_106088)	722	NR_106088	102465709		NR_106088		Mir7229	microRNA mir-7229	ncRNA
chr12-5535	chr12	49223115	49239309	+	137.9	16194	Intergenic	Intergenic	-151671	NM_001160112	15228	Mm.4704	NM_008241	ENSMUSG00000020950	Foxg1	forkhead box G1	protein-coding
chr1-18105	chr1	26681125	26693488	+	137.9	12363	exon (NM_001033764, exon 1 of 2)	exon (NM_001033764, exon 1 of 2)	154	NM_001033764	210940	Mm.297614	NM_001033764	ENSMUSG00000073722	4931408C20Rik	RIKEN cDNA 4931408C20 gene	protein-coding
chr13-6493	chr13	53452342	53468466	+	137.7	16124	Intergenic	Intergenic	12376	NM_013601	17702	Mm.1763	NM_013601		Msx2	msh homeobox 2	protein-coding
chr7-17231	chr7	23927621	23943707	+	137.7	16086	Intergenic	B2_Mm2|SINE|B2	7278	NM_207545	404286	Mm.377930	NM_207545	ENSMUSG00000046924	Vmn1r179	vomeronasal 1 receptor 179	protein-coding
chr1-17984	chr1	18502267	18516759	+	137.5	14492	Intergenic	MTD|LTR|ERVL-MaLR	-244375	NM_001040027	654464	Mm.99530	NM_001040027		Gm15386	predicted gene 15386	protein-coding
chr5-19690	chr5	117479425	117491786	+	137.5	12361	intron (NM_001114545, intron 1 of 19)	intron (NM_001114545, intron 1 of 19)	71603	NM_001114545	333050	Mm.437947	NM_001034873	ENSMUSG00000061578	Ksr2	kinase suppressor of ras 2	protein-coding
chr13-13786	chr13	31611950	31624420	+	137.4	12470	Intergenic	Intergenic	-7631	NM_010225	14238	Mm.125548	NM_010225	ENSMUSG00000038402	Foxf2	forkhead box F2	protein-coding
chr7-22388	chr7	99312618	99327588	+	137.4	14970	3' UTR (NM_001048167, exon 3 of 3)	3' UTR (NM_001048167, exon 3 of 3)	33136	NM_009825	12406	Mm.22708	NM_009825	ENSMUSG00000070436	Serpinh1	serine (or cysteine) peptidase inhibitor, clade H, member 1	protein-coding
chr7-11051	chr7	15747008	15763233	+	137.4	16225	intron (NM_145709, intron 1 of 3)	L1_Mm|LINE|L1	4750	NM_145709	252829	Mm.222738	NM_145709		Obox5	oocyte specific homeobox 5	protein-coding
chr8-10848	chr8	45395536	45409588	+	137.2	14052	intron (NM_126166, intron 4 of 6)	intron (NM_126166, intron 4 of 6)	7977	NM_126166	142980	Mm.33874	NM_126166	ENSMUSG00000031639	Tlr3	toll-like receptor 3	protein-coding
chr9-8779	chr9	40869085	40883550	+	137.2	14465	exon (NM_178245, exon 2 of 3)	exon (NM_178245, exon 2 of 3)	2190	NM_178245	244813	Mm.261652	NM_178245	ENSMUSG00000054360	Bsx	brain specific homeobox	protein-coding
chr2-16090	chr2	116067751	116078594	+	137.2	10843	Intergenic	Intergenic	2924	NR_033447	69974	Mm.440293	NR_033447		2810405F15Rik	RIKEN cDNA 2810405F15 gene	ncRNA
chr3-25776	chr3	7201939	7216811	+	137	14872	Intergenic	Intergenic	-157229	NM_008862	18767	Mm.3193	NM_008862	ENSMUSG00000027499	Pkia	protein kinase inhibitor, alpha	protein-coding
chr16-8761	chr16	61887876	61905960	+	136.8	18084	Intergenic	Intergenic	889798	NM_178925	106338	Mm.26321	NM_178925		Nsun3	NOL1/NOP2/Sun domain family member 3	protein-coding
chr1-18717	chr1	76573857	76588386	+	136.6	14529	Intergenic	Intergenic	71561	NR_105761	102465175		NR_105761	miRBase:MI0021871	Mir6343	microRNA mir-6343	ncRNA
chr5-22365	chr5	151535130	151551597	+	136.6	16467	Intergenic	Lx2A1|LINE|L1	43561	NM_001102582	632671	Mm.469837	NM_001102582	ENSMUSG00000091794	Vmn2r18	vomeronasal 2, receptor 18	protein-coding
chr11-12310	chr11	73976975	73993706	+	136.6	16731	promoter-TSS (NM_146710)	promoter-TSS (NM_146710)	-734	NM_146710	258705	Mm.377645	NM_146710	ENSMUSG00000049041	Olfr398	olfactory receptor 398	protein-coding
chr6-8388	chr6	57902929	57919471	+	136.6	16542	Intergenic	L1_Mus3|LINE|L1	-10210	NM_134178	171196	Mm.377175	NM_134178	ENSMUSG00000093501	Vmn1r22	vomeronasal 1 receptor 22	protein-coding
chr8-10674	chr8	25316054	25329487	+	136.2	13433	Intergenic	L1MEd|LINE|L1	-16500	NR_040352	74489	Mm.256468	NR_040352		5430421F17Rik	RIKEN cDNA 5430421F17 gene	ncRNA
chr5-21187	chr5	73497353	73511547	+	136	14194	intron (NM_001190733, intron 1 of 9)	L1MA4A|LINE|L1	13424	NM_178896	100737	Mm.220312	NM_178896	ENSMUSG00000051674	Dcun1d4	DCN1, defective in cullin neddylation 1, domain containing 4 (S. cerevisiae)	protein-coding
chr1-22402	chr1	145736296	145752826	+	136	16530	Intergenic	Lx3_Mus|LINE|L1	-751105	NM_153539	215378	Mm.441817	NM_153539	ENSMUSG00000035131	Brinp3	bone morphogenetic protein/retinoic acid inducible neural specific 3	protein-coding
chr7-8736	chr7	13450584	13467298	+	136	16714	intron (NM_001033418, intron 2 of 4)	Lx2B|LINE|L1	8100	NM_001033418	330470	Mm.291102	NM_001033418	ENSMUSG00000074378	Bsph1	binder of sperm protein homolog 1	protein-coding
chr3-10298	chr3	95968385	95982811	+	136	14426	Intergenic	Intergenic	-9912	NR_045872	668224	Mm.357766	NR_045872		Gm9054	predicted gene 9054	ncRNA
chr19-5321	chr19	59163167	59177562	+	135.8	14395	promoter-TSS (NM_009501)	promoter-TSS (NM_009501)	-335	NM_009501	22326	Mm.23801	NM_009501		Vax1	ventral anterior homeobox 1	protein-coding
chr7-20694	chr7	10497074	10512557	+	135.8	15483	Intergenic	RodERV21-int|LTR|ERV1	-9434	NM_009577	22775	Mm.49441	NM_009577	ENSMUSG00000030393	Zik1	zinc finger protein interacting with K protein 1	protein-coding
chr9-7642	chr9	26080274	26096050	+	135.8	15776	Intergenic	Intergenic	606565	NM_026189	67484	Mm.112977	NM_026189	ENSMUSG00000036611	Eepd1	endonuclease/exonuclease/phosphatase family domain containing 1	protein-coding
chr10-11241	chr10	106319423	106336462	+	135.8	17039	Intergenic	Lx3C|LINE|L1	-142368	NM_177373	327814	Mm.391424	NM_177373	ENSMUSG00000053825	Ppfia2	protein tyrosine phosphatase, receptor type, f polypeptide (PTPRF), interacting protein (liprin), alpha 2	protein-coding
chr17-2238	chr17	37205518	37220582	+	135.6	15064	Intergenic	Intergenic	-1199	NM_146513	258506	Mm.377542	NM_146513	ENSMUSG00000049561	Olfr95	olfactory receptor 95	protein-coding
chr2-20441	chr2	149136698	149153338	+	135.6	16640	Intergenic	Intergenic	-260231	NM_021405	58214	Mm.117117	NM_021405	ENSMUSG00000033156	Cst10	cystatin 10 (chondrocytes)	protein-coding
chr2-15056	chr2	36416023	36433193	+	135.6	17170	Intergenic	B1_Mur2|SINE|Alu	3208	NM_146949	258951	Mm.377766	NM_146949	ENSMUSG00000094464	Olfr339	olfactory receptor 339	protein-coding
chr7-18669	chr7	10385896	10401640	+	135.6	15744	Intergenic	L1VL2|LINE|L1	-53021	NM_134229	171263	Mm.377216	NM_134229	ENSMUSG00000046716	Vmn1r67	vomeronasal 1 receptor 67	protein-coding
chr7-22155	chr7	85190435	85207667	+	135.6	17232	Intergenic	L1_Mus1|LINE|L1	38653	NM_001105181	620697	Mm.389945	NM_001105181	ENSMUSG00000096861	Vmn2r68	vomeronasal 2, receptor 68	protein-coding
chr2-13949	chr2	83286243	83301629	+	135.4	15386	Intergenic	Lx5c|LINE|L1	-350642	NM_026934	69082	Mm.27804	NM_026934	ENSMUSG00000027091	Zc3h15	zinc finger CCCH-type containing 15	protein-coding
chr2-1340	chr2	95095601	95110000	+	135.4	14399	Intergenic	Intergenic	-664653	NM_007466	11800	Mm.181824	NM_007466	ENSMUSG00000027193	Api5	apoptosis inhibitor 5	protein-coding
chr19-382	chr19	9803438	9818489	+	135.4	15051	Intergenic	RMER17B|LTR|ERVK	88570	NM_016692	16319	Mm.29755	NM_016692	ENSMUSG00000024660	Incenp	inner centromere protein	protein-coding
chr6-16785	chr6	10647936	10664942	+	135.4	17006	Intergenic	Lx3_Mus|LINE|L1	317939	NR_033776	57866	Mm.4397	NR_033776		AA545190	EST AA545190	ncRNA
chr11-12365	chr11	77968187	77979667	+	135.4	11480	exon (NM_021286, exon 8 of 17)	exon (NM_021286, exon 8 of 17)	-8889	NM_174852	268448	Mm.274329	NM_174852	ENSMUSG00000037791	Phf12	PHD finger protein 12	protein-coding
chr4-21264	chr4	114896331	114907095	+	135.3	10764	Intergenic	Intergenic	7185	NM_008593	17301	Mm.7997	NM_008593	ENSMUSG00000055210	Foxd2	forkhead box D2	protein-coding
chr11-12711	chr11	114776669	114791180	+	135.3	14511	intron (NM_001102615, intron 9 of 19)	intron (NM_001102615, intron 9 of 19)	11968	NM_028055	72014	Mm.38347	NM_028055		Btbd17	BTB (POZ) domain containing 17	protein-coding
chr5-13698	chr5	73643498	73656307	+	135.3	12809	Intergenic	Intergenic	-1478	NM_178387	73472	Mm.87067	NM_178387	ENSMUSG00000029155	Spata18	spermatogenesis associated 18	protein-coding
chr3-19619	chr3	113099354	113116270	+	135.3	16916	Intergenic	L1_Mur2|LINE|L1	48915	NM_001190403	545562	Mm.462977	NM_001190403		Amy2b	amylase 2b	protein-coding
chr1-25742	chr1	190169307	190182708	+	135.3	13401	Intergenic	Intergenic	-5327	NM_008937	19130	Mm.132579	NM_008937	ENSMUSG00000010175	Prox1	prospero homeobox 1	protein-coding
chr3-10936	chr3	21141186	21156668	+	135.3	15482	Intergenic	MTC|LTR|ERVL-MaLR	-781750	NM_175086	11608	Mm.134863	NM_175086	ENSMUSG00000054988	Agtr1b	angiotensin II receptor, type 1b	protein-coding
chr1-24705	chr1	113189908	113206554	+	135.1	16646	Intergenic	B1_Mus1|SINE|Alu	-1333313	NM_001081316	319901	Mm.103468	NM_001081316	ENSMUSG00000038702	Dsel	dermatan sulfate epimerase-like	protein-coding
chr9-1919	chr9	26210424	26226337	+	134.9	15913	Intergenic	Lx3_Mus|LINE|L1	-533182	NM_029792	76898	Mm.218788	NM_029792	ENSMUSG00000045994	B3gat1	beta-1,3-glucuronyltransferase 1 (glucuronosyltransferase P)	protein-coding
chr5-14332	chr5	135861785	135875417	+	134.9	13632	intron (NM_021403, intron 12 of 14)	CpG	-19318	NM_013560	15507	Mm.13849	NM_013560	ENSMUSG00000004951	Hspb1	heat shock protein 1	protein-coding
chr11-11122	chr11	73810037	73826538	+	134.9	16501	Intergenic	Intergenic	-1410	NM_147006	259008	Mm.223395	NM_147006	ENSMUSG00000061984	Olfr392	olfactory receptor 392	protein-coding
chr4-8720	chr4	140160858	140175614	+	134.7	14756	intron (NM_198610, intron 1 of 9)	intron (NM_198610, intron 1 of 9)	78575	NM_198610	230868	Mm.298731	NM_198610	ENSMUSG00000040972	Igsf21	immunoglobulin superfamily, member 21	protein-coding
chr5-23557	chr5	78172663	78186679	+	134.7	14016	Intergenic	L2a|LINE|L2	-667923	NR_027806	231332	Mm.373616	NM_001010832	ENSMUSG00000047652	Pea15b	phosphoprotein enriched in astrocytes 15B	pseudo
chr10-6776	chr10	77937373	77950781	+	134.7	13408	intron (NM_138301, intron 8 of 33)	intron (NM_138301, intron 8 of 33)	25795	NM_138301	28240	Mm.276762	NM_138301	ENSMUSG00000009292	Trpm2	transient receptor potential cation channel, subfamily M, member 2	protein-coding
chr12-6801	chr12	115517799	115534344	+	134.7	16545	Intergenic	Intergenic	169723	NR_105810	102465205		NR_105810	miRBase:MI0021920	Mir6388	microRNA mir-6388	ncRNA
chr6-9251	chr6	19192378	19210594	+	134.5	18216	Intergenic	Intergenic	335168	NM_029202	75196	Mm.67665	NM_029202	ENSMUSG00000029517	Ankrd7	ankyrin repeat domain 7	protein-coding
chr19-2890	chr19	49669322	49685974	+	134.5	16652	Intergenic	RLTR51A_Mm|LTR|ERVK?	1000998	NM_001252501	58178	Mm.313672	NM_021377	ENSMUSG00000043531	Sorcs1	VPS10 domain receptor protein SORCS 1	protein-coding
chr5-18475	chr5	42586764	42603036	+	134.5	16272	Intergenic	Tigger13a|DNA|TcMar-Tigger	-638563	NM_175937	231207	Mm.7233	NM_175937	ENSMUSG00000039782	Cpeb2	cytoplasmic polyadenylation element binding protein 2	protein-coding
chr11-5186	chr11	69461781	69477228	+	134.5	15447	intron (NM_001081330, intron 39 of 85)	intron (NM_001081330, intron 39 of 85)	-55829	NM_001017426	216850	Mm.261201	NM_001017426	ENSMUSG00000018476	Kdm6b	KDM1 lysine (K)-specific demethylase 6B	protein-coding
chr12-5405	chr12	33960208	33971788	+	134.3	11580	Intergenic	Intergenic	8327	NM_011658	22160	Mm.3280	NM_011658	ENSMUSG00000035799	Twist1	twist basic helix-loop-helix transcription factor 1	protein-coding
chr5-5229	chr5	68516948	68532145	+	134.1	15197	Intergenic	Intergenic	492711	NM_001018019	433899	Mm.332422	NM_001018019	ENSMUSG00000068082	Grxcr1	glutaredoxin, cysteine rich 1	protein-coding
chr6-11432	chr6	131039774	131055872	+	134.1	16098	Intergenic	Lx2B|LINE|L1	199539	NM_001170851	16633	Mm.4783	NM_008462	ENSMUSG00000030187	Klra2	killer cell lectin-like receptor, subfamily A, member 2	protein-coding
chr3-7057	chr3	159298315	159313675	+	134.1	15360	non-coding (NR_040750, exon 5 of 5)	non-coding (NR_040750, exon 5 of 5)	-189438	NM_029523	76131	Mm.371655	NM_029523	ENSMUSG00000028175	Depdc1a	DEP domain containing 1a	protein-coding
chr17-14465	chr17	38333677	38349729	+	133.9	16052	Intergenic	Intergenic	6544	NM_146807	258803	Mm.223230	NM_146807	ENSMUSG00000096840	Olfr136	olfactory receptor 136	protein-coding
chr13-14170	chr13	72630092	72643010	+	133.9	12918	Intergenic	Intergenic	7573	NM_010574	16372	Mm.28888	NM_010574	ENSMUSG00000001504	Irx2	Iroquois related homeobox 2 (Drosophila)	protein-coding
chr4-19042	chr4	109979009	109990553	+	133.9	11544	Intergenic	Intergenic	6756	NM_172296	242620	Mm.32825	NM_172296	ENSMUSG00000047143	Dmrta2	doublesex and mab-3 related transcription factor like family A2	protein-coding
chr4-11014	chr4	154419600	154433767	+	133.9	14167	intron (NM_001291029, intron 3 of 15)	intron (NM_001291029, intron 3 of 15)	-126788	NM_001112744	230972	Mm.38481	NM_001112744	ENSMUSG00000029032	Arhgef16	Rho guanine nucleotide exchange factor (GEF) 16	protein-coding
chr14-6148	chr14	88886870	88903966	+	133.7	17096	Intergenic	IAP-d-int|LTR|ERVK	-424022	NM_178685	219257	Mm.128861	NM_178685	ENSMUSG00000050505	Pcdh20	protocadherin 20	protein-coding
chr7-13222	chr7	70362829	70374097	+	133.7	11268	intron (NR_045850, intron 1 of 10)	intron (NR_045850, intron 1 of 10)	-1717	NM_183261	11819	Mm.158143	NM_009697	ENSMUSG00000030551	Nr2f2	nuclear receptor subfamily 2, group F, member 2	protein-coding
chr9-11274	chr9	93232112	93249336	+	133.7	17224	Intergenic	L1_Mus3|LINE|L1	-234991	NR_040756	78349	Mm.52612	NR_040756		1700034K08Rik	RIKEN cDNA 1700034K08 gene	ncRNA
chr10-15747	chr10	82182400	82198349	+	133.5	15949	Intergenic	L1M2|LINE|L1	50901	NM_001105557	237411		NM_172789	ENSMUSG00000062931	Zfp938	zinc finger protein 938	protein-coding
chr19-6130	chr19	13583214	13600318	+	133.5	17104	Intergenic	L1_Mur1|LINE|L1	6460	NM_146291	258288	Mm.451652	NM_146291	ENSMUSG00000096289	Olfr1484	olfactory receptor 1484	protein-coding
chr7-22875	chr7	11678509	11694627	+	133.5	16118	Intergenic	Intergenic	-16049	NM_145843	252905	Mm.377264	NM_145843	ENSMUSG00000095430	Vmn1r72	vomeronasal 1 receptor 72	protein-coding
chr4-18686	chr4	79220906	79237745	+	133.5	16839	Intergenic	IAPEy-int|LTR|ERVK	-1017430	NM_011211	19266	Mm.184021	NM_011211	ENSMUSG00000028399	Ptprd	protein tyrosine phosphatase, receptor type, D	protein-coding
chr17-15517	chr17	18414326	18431317	+	133.3	16991	Intergenic	MYSERV6-int|LTR|ERVK	-1283	NM_001102581	328759	Mm.469839	NM_001102581	ENSMUSG00000091631	Vmn2r95	vomeronasal 2, receptor 95	protein-coding
chr6-7909	chr6	133386471	133401340	+	133.3	14869	Intergenic	Intergenic	101689	NM_027784	232426	Mm.158689	NM_027784	ENSMUSG00000055594	5530400C23Rik	RIKEN cDNA 5530400C23 gene	protein-coding
chr7-24418	chr7	85667855	85684335	+	133.2	16480	Intergenic	L1_Mus2|LINE|L1	60633	NM_001105184	233445	Mm.389930	NM_001105184	ENSMUSG00000091205	Vmn2r71	vomeronasal 2, receptor 71	protein-coding
chr11-4828	chr11	77950403	77963607	+	133.2	13204	intron (NM_001291225, intron 3 of 15)	intron (NM_001291225, intron 3 of 15)	-25811	NM_174852	268448	Mm.274329	NM_174852	ENSMUSG00000037791	Phf12	PHD finger protein 12	protein-coding
chr12-12685	chr12	95682348	95694595	+	133.2	12247	Intergenic	Intergenic	-3755	NM_201518	399558	Mm.341948	NM_201518	ENSMUSG00000047414	Flrt2	fibronectin leucine rich transmembrane protein 2	protein-coding
chr6-13041	chr6	142791054	142802630	+	133.2	11576	intron (NM_001145390, intron 3 of 5)	intron (NM_001145390, intron 3 of 5)	7624	NM_001145390	330440	Mm.484618	NM_001033417		Gm766	predicted gene 766	protein-coding
chr18-7352	chr18	37658917	37673390	+	133.2	14473	intron (NM_033584, intron 1 of 3)	L1Md_T|LINE|L1	-2952	NM_033585	93710	Mm.247203	NM_033585		Pcdhga2	protocadherin gamma subfamily A, 2	protein-coding
chr1-19872	chr1	148408002	148423379	+	133.2	15377	Intergenic	Lx3_Mus|LINE|L1	1545594	NM_008869	18783	Mm.4186	NM_008869	ENSMUSG00000056220	Pla2g4a	phospholipase A2, group IVA (cytosolic, calcium-dependent)	protein-coding
chr5-12172	chr5	62961186	62977004	+	133	15818	Intergenic	L1_Mus2|LINE|L1	155272	NM_001170705	100322896	Mm.479821	NM_001170705	ENSMUSG00000090326	Dthd1	death domain containing 1	protein-coding
chr3-21841	chr3	91172266	91189400	+	133	17134	Intergenic	MYSERV6-int|LTR|ERVK	-90028	NM_001101461	229550	Mm.98335	NM_001101461	ENSMUSG00000091175	9130204L05Rik	RIKEN cDNA 9130204L05 gene	protein-coding
chr14-6619	chr14	37823384	37837601	+	133	14217	Intergenic	L1Md_T|LINE|L1	-695170	NM_078478	66092	Mm.182912	NM_078478	ENSMUSG00000041028	Ghitm	growth hormone inducible transmembrane protein	protein-coding
chr7-24182	chr7	62402080	62417647	+	132.8	15567	Intergenic	Intergenic	10276	NM_011746	22652	Mm.146	NM_011746	ENSMUSG00000070527	Mkrn3	makorin, ring finger protein, 3	protein-coding
chr9-1726	chr9	35661255	35674412	+	132.8	13157	Intergenic	RMER1A|Other|Other	-1806	NM_001033421	330921	Mm.479701	NM_001033421	ENSMUSG00000074452	Pate2	prostate and testis expressed 2	protein-coding
chr4-10811	chr4	123203098	123217362	+	132.8	14264	intron (NM_001085502, intron 3 of 5)	intron (NM_001085502, intron 3 of 5)	8677	NM_001085502	230718	Mm.354635	NM_001085502	ENSMUSG00000054958	Nt5c1a	5'-nucleotidase, cytosolic IA	protein-coding
chr7-18000	chr7	62495205	62509541	+	132.8	14336	Intergenic	L1Md_F2|LINE|L1	-37863	NM_013788	27412	Mm.422745	NM_013788	ENSMUSG00000070526	Peg12	paternally expressed 12	protein-coding
chr7-18268	chr7	93669072	93686523	+	132.8	17451	Intergenic	Lx|LINE|L1	597918	NM_021427	58238	Mm.113787	NM_021427		Fam181b	family with sequence similarity 181, member B	protein-coding
chrX-108	chrX	169978713	169985547	+	132.8	6834	intron (NM_001290506, intron 5 of 9)	intron (NM_001290506, intron 5 of 9)	-3213	NR_029457	654820	Mm.34441	NM_001039559	ENSMUSG00000072844	G530011O06Rik	RIKEN cDNA G530011O06 gene	ncRNA
chr17-13744	chr17	85800567	85814893	+	132.6	14326	Intergenic	L1M5|LINE|L1	-119476	NM_011380	20472	Mm.5039	NM_011380	ENSMUSG00000024134	Six2	sine oculis-related homeobox 2	protein-coding
chr17-14529	chr17	38983014	38999203	+	132.6	16189	Intergenic	Intergenic	-45587	NM_001256050	100126776	Mm.471588	NM_001256050		Esp24	exocrine gland secreted peptide 24	protein-coding
chr8-15086	chr8	120888647	120903329	+	132.6	14682	Intergenic	Intergenic	159612	NM_008320	15900	Mm.334861	NM_008320	ENSMUSG00000041515	Irf8	interferon regulatory factor 8	protein-coding
chr14-9614	chr14	114444282	114461127	+	132.6	16845	Intergenic	Intergenic	-379261	NR_045661	75822	Mm.410813	NR_045661		4930524C18Rik	RIKEN cDNA 4930524C18 gene	ncRNA
chr13-10376	chr13	83715033	83727589	+	132.4	12556	Intergenic	Intergenic	-6795	NR_015561	320203	Mm.245636	NM_177100	ENSMUSG00000050334	C130071C03Rik	RIKEN cDNA C130071C03 gene	ncRNA
chr10-8564	chr10	57434181	57447843	+	132.2	13662	Intergenic	L1M4|LINE|L1	45341	NR_045353	74928	Mm.416643	NR_045353	ENSMUSG00000097370	4930467K11Rik	RIKEN cDNA 4930467K11 gene	ncRNA
chr1-24439	chr1	104165181	104179179	+	132.2	13998	Intergenic	L1_Mus2|LINE|L1	-596639	NM_011800	23836	Mm.103640	NM_011800	ENSMUSG00000050840	Cdh20	cadherin 20	protein-coding
chr3-10249	chr3	91297931	91314649	+	132.2	16718	Intergenic	Lx5|LINE|L1	-215485	NM_001101461	229550	Mm.98335	NM_001101461	ENSMUSG00000091175	9130204L05Rik	RIKEN cDNA 9130204L05 gene	protein-coding
chr8-7125	chr8	4058440	4074618	+	132.2	16178	Intergenic	Intergenic	39235	NM_026956	69142	Mm.171061	NM_026956	ENSMUSG00000051906	Cd209f	CD209f antigen	protein-coding
chr9-5828	chr9	9601613	9616616	+	132	15003	Intergenic	L1Md_F|LINE|L1	-285317	NR_105745	102466147		NR_105745	miRBase:MI0021584	Mir6237	microRNA mir-6237	ncRNA
chr8-14880	chr8	101773250	101788431	+	132	15181	Intergenic	Intergenic	1004271	NM_009866	12552	Mm.1571	NM_009866	ENSMUSG00000031673	Cdh11	cadherin 11	protein-coding
chr10-95	chr10	58230658	58240316	+	132	9658	3' UTR (NM_001034869, exon 1 of 1)	3' UTR (NM_001034869, exon 1 of 1)	1173	NM_001034869	245263	Mm.291161	NM_001034869	ENSMUSG00000075045	Gm4981	predicted gene 4981	protein-coding
chr5-12882	chr5	136737879	136751384	+	132	13505	intron (NM_024474, intron 11 of 12)	MTD|LTR|ERVL-MaLR	50454	NM_001085387	59310	Mm.5178	NM_021611	ENSMUSG00000005474	Myl10	myosin, light chain 10, regulatory	protein-coding
chr13-13670	chr13	27189780	27205820	+	132	16040	intron (NM_013766, intron 1 of 4)	intron (NM_013766, intron 1 of 4)	-1103	NM_001163218	27372	Mm.291456	NM_013766	ENSMUSG00000017922	Prl3c1	prolactin family 3, subfamily c, member 1	protein-coding
chr6-10541	chr6	19671495	19688576	+	132	17081	Intergenic	(TAAAA)n|Simple_repeat|Simple_repeat	124693	NR_105789	102465192		NR_105789	miRBase:MI0021899	Mir6370	microRNA mir-6370	ncRNA
chr7-16023	chr7	48604675	48619421	+	132	14746	Intergenic	Intergenic	31753	NM_207537	404238	Mm.377926	NM_207537	ENSMUSG00000070546	Mrgprb3	MAS-related GPR, member B3	protein-coding
chr17-16058	chr17	38601934	38617877	+	131.8	15943	Intergenic	Intergenic	-29542	NM_001177586	100126768	Mm.471528	NM_001177586	ENSMUSG00000092342	Esp31	exocrine gland secreted peptide 31	protein-coding
chr2-7334	chr2	9687861	9703762	+	131.8	15901	Intergenic	Intergenic	182789	NM_008091	14462	Mm.313866	NM_008091	ENSMUSG00000015619	Gata3	GATA binding protein 3	protein-coding
chr15-5544	chr15	75152108	75167899	+	131.8	15791	Intergenic	RLTR13D6|LTR|ERVK	-48054	NM_001099217	100041546	Mm.482110	NM_001099217	ENSMUSG00000022584	Ly6c2	lymphocyte antigen 6 complex, locus C2	protein-coding
chr10-10269	chr10	129396309	129413070	+	131.8	16761	Intergenic	Lx3C|LINE|L1	17054	NM_146729	258724	Mm.377657	NM_146729	ENSMUSG00000094347	Olfr784	olfactory receptor 784	protein-coding
chr2-14548	chr2	149168866	149184944	+	131.6	16078	Intergenic	IAP1-MM_I-int|LTR|ERVK	-228344	NM_021405	58214	Mm.117117	NM_021405	ENSMUSG00000033156	Cst10	cystatin 10 (chondrocytes)	protein-coding
chr7-18911	chr7	15950807	15966924	+	131.6	16117	intron (NM_153068, intron 3 of 5)	B3A|SINE|B2	8670	NM_153068	259300	Mm.138215	NM_153068		Ehd2	EH-domain containing 2	protein-coding
chr9-8365	chr9	12673298	12689451	+	131.6	16153	Intergenic	MMERVK9E_I-int|LTR|ERVK	424481	NR_040755	78219	Mm.414868	NR_040755		4930568E12Rik	RIKEN cDNA 4930568E12 gene	ncRNA
chr11-2732	chr11	12027292	12036785	+	131.6	9493	intron (NM_010345, intron 1 of 16)	intron (NM_010345, intron 1 of 16)	-4067	NM_001177629	14783	Mm.273117	NM_010345	ENSMUSG00000020176	Grb10	growth factor receptor bound protein 10	protein-coding
chr4-13688	chr4	130088653	130101217	+	131.6	12564	intron (NM_028266, intron 64 of 69)	CT-rich|Low_complexity|Low_complexity	-12621	NM_026441	67898	Mm.20818	NM_026441	ENSMUSG00000028779	Pef1	penta-EF hand domain containing 1	protein-coding
chr5-23418	chr5	70695293	70711470	+	131.6	16177	Intergenic	Lx9|LINE|L1	139236	NM_010252	14405	Mm.255292	NM_010252	ENSMUSG00000001260	Gabrg1	gamma-aminobutyric acid (GABA) A receptor, subunit gamma 1	protein-coding
chr5-15367	chr5	78361188	78377809	+	131.4	16621	Intergenic	Lx8|LINE|L1	-857750	NR_027806	231332	Mm.373616	NM_001010832	ENSMUSG00000047652	Pea15b	phosphoprotein enriched in astrocytes 15B	pseudo
chr4-14206	chr4	24253795	24268624	+	131.4	14829	Intergenic	Lx6|LINE|L1	-235253	NM_199467	212377	Mm.120919	NM_199467	ENSMUSG00000045751	Mms22l	MMS22-like, DNA repair protein	protein-coding
chr13-3746	chr13	61613817	61630597	+	131.2	16780	Intergenic	Intergenic	-52080	NM_026906	117066	Mm.485905	NM_026906	ENSMUSG00000074870	Cts3	cathepsin 3	protein-coding
chr18-8139	chr18	36872877	36888383	+	131.1	15506	Intergenic	L1VL2|LINE|L1	-39675	NR_076393	627427		NR_076393	ENSMUSG00000063514	Gm6756	3-phosphoglycerate dehydrogenase pseudogene	pseudo
chr6-18811	chr6	9841316	9858160	+	131.1	16844	Intergenic	L1_Mus1|LINE|L1	899719	NM_008751	18231	Mm.46954	NM_008751	ENSMUSG00000046178	Nxph1	neurexophilin 1	protein-coding
chr15-4591	chr15	14124067	14140166	+	131.1	16099	Intergenic	Intergenic	-958477	NM_007666	12563	Mm.57048	NM_007666	ENSMUSG00000039385	Cdh6	cadherin 6	protein-coding
chr5-19703	chr5	118007117	118020637	+	131.1	13520	Intergenic	B2_Mm2|SINE|B2	-13947	NM_021344	57816	Mm.273285	NM_021344	ENSMUSG00000029359	Tesc	tescalcin	protein-coding
chr7-3211	chr7	106256159	106264699	+	130.9	8540	Intergenic	Intergenic	-45089	NM_001039160	74558	Mm.458429	NM_029000	ENSMUSG00000045868	Gvin1	GTPase, very large interferon inducible 1	protein-coding
chr7-11406	chr7	41696050	41711669	+	130.9	15619	intron (NR_004441, intron 5 of 6)	L1_Mus3|LINE|L1	35845	NR_004441	75835	Mm.159597	NM_029460	ENSMUSG00000074164	Vmn2r-ps54	vomeronasal 2, receptor, pseudogene 54	pseudo
chr12-3468	chr12	119558234	119573162	+	130.9	14928	Intergenic	Intergenic	122288	NM_001163136	238455	Mm.31376	NM_001163136	ENSMUSG00000041886	Macc1	metastasis associated in colon cancer 1	protein-coding
chr5-16079	chr5	139047161	139059992	+	130.9	12831	intron (NM_001253890, intron 6 of 10)	intron (NM_001253890, intron 6 of 10)	-58623	NM_008808	18590	Mm.2675	NM_008808	ENSMUSG00000025856	Pdgfa	platelet derived growth factor, alpha	protein-coding
chr6-16500	chr6	132784049	132798283	+	130.9	14234	Intergenic	RLTR1E_MM|LTR|ERV1	-11735	NM_207021	353166	Mm.377890	NM_207021	ENSMUSG00000058349	Tas2r117	taste receptor, type 2, member 117	protein-coding
chr1-10142	chr1	104248195	104264034	+	130.9	15839	Intergenic	RLTR13D5|LTR|ERVK	-512705	NM_011800	23836	Mm.103640	NM_011800	ENSMUSG00000050840	Cdh20	cadherin 20	protein-coding
chr13-4322	chr13	87071720	87086799	+	130.9	15079	Intergenic	L1Md_F2|LINE|L1	-1032464	NM_007749	12867	Mm.378898	NM_007749		Cox7c	cytochrome c oxidase subunit VIIc	protein-coding
chr3-19729	chr3	129191058	129204385	+	130.9	13327	Intergenic	Intergenic	-2157	NM_001286942	18741	Mm.246804	NM_011098	ENSMUSG00000028023	Pitx2	paired-like homeodomain transcription factor 2	protein-coding
chr17-9564	chr17	53154829	53168960	+	130.9	14131	Intergenic	Lx5c|LINE|L1	301427	NM_172497	211482	Mm.60887	NM_172497	ENSMUSG00000023931	Efhb	EF hand domain family, member B	protein-coding
chr13-13044	chr13	94699198	94714337	+	130.9	15139	Intergenic	Intergenic	-82176	NM_009321	21371	Mm.379025	NM_009321	ENSMUSG00000042043	Tbca	tubulin cofactor A	protein-coding
chr9-6487	chr9	3176243	3189006	+	130.7	12763	Intergenic	RLTR13D2|LTR|ERVK	17189	NR_027988	114673	Mm.422774	NM_053265		4930433N12Rik	RIKEN cDNA 4930433N12 gene	ncRNA
chr4-11098	chr4	7685166	7702157	+	130.7	16991	Intergenic	MMERVK10D3_I-int|LTR|ERVK	132973	NR_040645	71510	Mm.410775	NR_040645	ENSMUSG00000086070	8430436N08Rik	RIKEN cDNA 8430436N08 gene	ncRNA
chr17-10856	chr17	60994907	61010422	+	130.7	15515	Intergenic	RMER12B|LTR|ERVK	-315088	NR_030569	100124495		NR_030569		Mir466g	microRNA 466g	ncRNA
chr7-20855	chr7	14204454	14218421	+	130.5	13967	Intergenic	ORR1A2|LTR|ERVL-MaLR	43433	NM_001081325	629219	Mm.439627	NM_001081325	ENSMUSG00000070810	Sult2a6	sulfotransferase family 2A, dehydroepiandrosterone (DHEA)-preferring, member 6	protein-coding
chr6-9112	chr6	10362281	10378819	+	130.5	16538	Intergenic	Intergenic	603828	NR_033776	57866	Mm.4397	NR_033776		AA545190	EST AA545190	ncRNA
chr1-13282	chr1	112537174	112550407	+	130.5	13233	Intergenic	Intergenic	-678872	NM_001081316	319901	Mm.103468	NM_001081316	ENSMUSG00000038702	Dsel	dermatan sulfate epimerase-like	protein-coding
chr1-23932	chr1	74840397	74853329	+	130.3	12932	Intergenic	Intergenic	-8166	NM_009872	12570	Mm.153833	NM_009872	ENSMUSG00000090071	Cdk5r2	cyclin-dependent kinase 5, regulatory subunit 2 (p39)	protein-coding
chr9-13251	chr9	19939918	19955619	+	130.3	15701	Intergenic	Intergenic	30539	NM_146339	258336	Mm.261577	NM_146339	ENSMUSG00000051118	Olfr77	olfactory receptor 77	protein-coding
chr1-8303	chr1	195306558	195320030	+	130.1	13472	Intergenic	MYSERV16_I-int|LTR|ERVK	-136579	NM_007758	12902	Mm.235387	NM_007758	ENSMUSG00000026616	Cr2	complement receptor 2	protein-coding
chr5-22138	chr5	135084675	135096929	+	130.1	12254	Intergenic	Intergenic	-12536	NM_177574	194309	Mm.44356	NM_177574	ENSMUSG00000043614	Vps37d	vacuolar protein sorting 37D (yeast)	protein-coding
chr6-10910	chr6	62397601	62413431	+	130.1	15830	Intergenic	MMERVK10D3_I-int|LTR|ERVK	-851341	NM_008167	14804	Mm.439651	NM_008167		Grid2	glutamate receptor, ionotropic, delta 2	protein-coding
chr1-10678	chr1	172533232	172548330	+	130.1	15098	TTS (NR_040558)	TTS (NR_040558)	10025	NR_040558	71319	Mm.123774	NR_040558	ENSMUSG00000085184	4933439K11Rik	RIKEN cDNA 4933439K11 gene	ncRNA
chr3-27369	chr3	74623496	74639061	+	129.9	15565	Intergenic	Lx2|LINE|L1	512445	NM_172515	213234	Mm.80075	NM_172515	ENSMUSG00000034151	Zbbx	zinc finger, B-box domain containing	protein-coding
chr3-25765	chr3	7034315	7049450	+	129.9	15135	Intergenic	(TG)n|Simple_repeat|Simple_repeat	-324722	NM_008862	18767	Mm.3193	NM_008862	ENSMUSG00000027499	Pkia	protein kinase inhibitor, alpha	protein-coding
chr7-8772	chr7	14546199	14562235	+	129.9	16036	intron (NR_045120, intron 12 of 12)	Lx|LINE|L1	7954	NM_001244031	627280	Mm.372763	NM_001039146	ENSMUSG00000097425	Vmn1r90	vomeronasal 1 receptor 90	protein-coding
chr4-18301	chr4	46572926	46586814	+	129.9	13888	intron (NM_001164804, intron 1 of 11)	MMTV-int|LTR|ERVK	-13430	NM_178893	107684	Mm.416311	NM_178893	ENSMUSG00000028337	Coro2a	coronin, actin binding protein 2A	protein-coding
chr14-11764	chr14	79765304	79777085	+	129.9	11781	5' UTR (NM_021543, exon 1 of 3)	5' UTR (NM_021543, exon 1 of 3)	118	NM_001042726	18530	Mm.390715	NM_021543	ENSMUSG00000036422	Pcdh8	protocadherin 8	protein-coding
chr4-13867	chr4	154548071	154563286	+	129.7	15215	intron (NM_001291029, intron 1 of 15)	intron (NM_001291029, intron 1 of 15)	80689	NR_045643	320939	Mm.436738	NR_045643		5930403L14Rik	RIKEN cDNA 5930403L14 gene	ncRNA
chr1-26273	chr1	27665695	27682814	+	129.7	17119	Intergenic	Intergenic	-986794	NM_001033764	210940	Mm.297614	NM_001033764	ENSMUSG00000073722	4931408C20Rik	RIKEN cDNA 4931408C20 gene	protein-coding
chr11-12339	chr11	74261306	74276225	+	129.5	14919	promoter-TSS (NM_001011863)	promoter-TSS (NM_001011863)	-626	NM_001011863	258181	Mm.377372	NM_001011863	ENSMUSG00000070375	Olfr406	olfactory receptor 406	protein-coding
chr4-20840	chr4	79241202	79257244	+	129.5	16042	Intergenic	AT_rich|Low_complexity|Low_complexity	-1037328	NM_011211	19266	Mm.184021	NM_011211	ENSMUSG00000028399	Ptprd	protein tyrosine phosphatase, receptor type, D	protein-coding
chr17-11411	chr17	20164906	20182136	+	129.3	17230	Intergenic	Lx2|LINE|L1	9576	NM_177316	321020	Mm.377882	NM_177316	ENSMUSG00000071275	Fpr-rs6	formyl peptide receptor, related sequence 6	protein-coding
chr4-13649	chr4	124659011	124669640	+	129.3	10629	Intergenic	Intergenic	6679	NM_011141	18991	Mm.297371	NM_011141	ENSMUSG00000090125	Pou3f1	POU domain, class 3, transcription factor 1	protein-coding
chr8-1166	chr8	12397973	12410288	+	129.3	12315	intron (NR_027975, intron 1 of 7)	intron (NR_027975, intron 1 of 7)	8611	NM_009233	20664	Mm.39088	NM_009233	ENSMUSG00000096014	Sox1	SRY (sex determining region Y)-box 1	protein-coding
chr3-13355	chr3	94220771	94235846	+	129.3	15075	Intergenic	IAPEY4_I-int|LTR|ERVK	-50115	NM_001146107	100043188	Mm.304029	NM_001146107	ENSMUSG00000074424	Gm10696	predicted gene 10696	protein-coding
chr19-2793	chr19	37683218	37697059	+	129.1	13841	intron (NM_001105201, intron 4 of 5)	intron (NM_001105201, intron 4 of 5)	4458	NM_001105201	546726	Mm.457750	NM_001105201	ENSMUSG00000062432	Cyp26c1	cytochrome P450, family 26, subfamily c, polypeptide 1	protein-coding
chr6-22112	chr6	62679449	62696203	+	129.1	16754	Intergenic	L1_Mus3|LINE|L1	-569031	NM_008167	14804	Mm.439651	NM_008167		Grid2	glutamate receptor, ionotropic, delta 2	protein-coding
chr17-6509	chr17	36979912	36995662	+	129.1	15750	exon (NM_001115075, exon 4 of 6)	exon (NM_001115075, exon 4 of 6)	1717	NM_001115075	240095	Mm.246609	NM_001115075	ENSMUSG00000024459	H2-M5	histocompatibility 2, M region locus 5	protein-coding
chr2-14251	chr2	99635091	99652340	+	129.1	17249	Intergenic	Lx5c|LINE|L1	-1981033	NM_009020	19374	Mm.4988	NM_009020	ENSMUSG00000032864	Rag2	recombination activating gene 2	protein-coding
chr3-17758	chr3	4055371	4070589	+	129	15218	Intergenic	IAPEY_LTR|LTR|ERVK	554950	NM_013920	30942	Mm.330897	NM_013920	ENSMUSG00000017688	Hnf4g	hepatocyte nuclear factor 4, gamma	protein-coding
chr17-9308	chr17	36220191	36234042	+	129	13851	Intergenic	Intergenic	30730	NM_026308	67676	Mm.27131	NM_026308		Rpp21	ribonuclease P 21 subunit	protein-coding
chr6-10556	chr6	20091829	20106855	+	128.8	15026	Intergenic	Lx2|LINE|L1	544000	NR_105789	102465192		NR_105789	miRBase:MI0021899	Mir6370	microRNA mir-6370	ncRNA
chr1-15913	chr1	20688342	20702151	+	128.8	13809	Intergenic	Intergenic	12477	NR_029902	723817		NR_029902	miRBase:MI0000821	Mir133b	microRNA 133b	ncRNA
chr18-4816	chr18	79996718	80009755	+	128.8	13037	Intergenic	Intergenic	-43659	NM_053117	93737	Mm.24678	NM_053117	ENSMUSG00000056214	Pard6g	par-6 family cell polarity regulator gamma	protein-coding
chr8-13376	chr8	129103403	129117345	+	128.6	13942	intron (NM_001168369, intron 4 of 14)	intron (NM_001168369, intron 4 of 14)	43240	NM_029292	75453	Mm.286964	NM_029292	ENSMUSG00000056018	1700008F21Rik	RIKEN cDNA 1700008F21 gene	protein-coding
chr5-21531	chr5	93038691	93051994	+	128.6	13303	promoter-TSS (NM_175270)	promoter-TSS (NM_175270)	-320	NM_175270	78088	Mm.245085	NM_175270	ENSMUSG00000045314	Sowahb	sosondowah ankyrin repeat domain family member B	protein-coding
chr1-21094	chr1	56975360	56986811	+	128.4	11451	Intergenic	Intergenic	9616	NR_024326	329160	Mm.419039	NR_024325	ENSMUSG00000087022	9130024F11Rik	RIKEN cDNA 9130024F11 gene	ncRNA
chr3-21817	chr3	90899077	90914680	+	128.4	15603	Intergenic	L1Md_F2|LINE|L1	-164784	NR_033593	619677	Mm.396622	NR_033593	ENSMUSG00000086377	4930529C04Rik	zinc finger, BED domain containing 4 pseudogene	pseudo
chr1-13689	chr1	148131519	148147126	+	128.4	15607	Intergenic	Intergenic	1641635	NM_001145807	215378	Mm.441817	NM_153539	ENSMUSG00000035131	Brinp3	bone morphogenetic protein/retinoic acid inducible neural specific 3	protein-coding
chr13-7362	chr13	71950842	71962376	+	128.4	11534	Intergenic	Intergenic	7114	NM_010573	16371	Mm.316056	NM_010573	ENSMUSG00000060969	Irx1	Iroquois related homeobox 1 (Drosophila)	protein-coding
chr1-13812	chr1	172552531	172567152	+	128.4	14621	promoter-TSS (NR_027644)	promoter-TSS (NR_027644)	-65	NR_027644	240916	Mm.71940	NM_177723	ENSMUSG00000049598	Vsig8	V-set and immunoglobulin domain containing 8	protein-coding
chr8-2660	chr8	63000292	63014890	+	128.4	14598	intron (NM_023689, intron 3 of 11)	Lx3_Mus|LINE|L1	56246	NM_023689	72902	Mm.334552	NM_023689	ENSMUSG00000054162	Spock3	sparc/osteonectin, cwcv and kazal-like domains proteoglycan 3	protein-coding
chr6-7143	chr6	13534312	13549358	+	128.4	15046	Intergenic	Intergenic	66228	NM_028990	101118	Mm.254845	NM_028990	ENSMUSG00000029569	Tmem168	transmembrane protein 168	protein-coding
chr6-13999	chr6	74173803	74189645	+	128.2	15842	Intergenic	L1_Mus1|LINE|L1	-710703	NR_108032	73408	Mm.233629	NR_108032		1700065L07Rik	RIKEN cDNA 1700065L07 gene	ncRNA
chr16-2366	chr16	61167603	61182672	+	128.2	15069	Intergenic	Intergenic	-569606	NM_007938	13840	Mm.455790	NM_007938	ENSMUSG00000055540	Epha6	Eph receptor A6	protein-coding
chr14-5424	chr14	93877994	93890420	+	128.2	12426	intron (NM_001081377, intron 1 of 3)	intron (NM_001081377, intron 1 of 3)	4681	NM_001081377	211712	Mm.37126	NM_001081377		Pcdh9	protocadherin 9	protein-coding
chr2-16926	chr2	38703920	38716633	+	128.2	12713	intron (NM_139051, intron 3 of 6)	intron (NM_139051, intron 3 of 6)	4266	NM_139051	26423	Mm.31387	NM_139051	ENSMUSG00000026751	Nr5a1	nuclear receptor subfamily 5, group A, member 1	protein-coding
chr17-11724	chr17	39014575	39030167	+	128	15592	Intergenic	URR1A|DNA|hAT-Charlie	-14324	NM_001256050	100126776	Mm.471588	NM_001256050		Esp24	exocrine gland secreted peptide 24	protein-coding
chr3-26923	chr3	49748421	49762508	+	127.8	14087	exon (NM_130448, exon 1 of 4)	exon (NM_130448, exon 1 of 4)	1852	NM_130448	73173	Mm.87246	NM_130448	ENSMUSG00000037892	Pcdh18	protocadherin 18	protein-coding
chr17-14127	chr17	19999994	20015421	+	127.8	15427	Intergenic	(CAAAA)n|Simple_repeat|Simple_repeat	40498	NM_001104566	22313	Mm.379039	NM_001104566	ENSMUSG00000090315	Vmn2r104	vomeronasal 2, receptor 104	protein-coding
chr2-16540	chr2	8576510	8592795	+	127.8	16285	Intergenic	Intergenic	-604863	NR_038180	73438	Mm.23558	NR_038180	ENSMUSG00000085580	1700061F12Rik	RIKEN cDNA 1700061F12 gene	ncRNA
chr5-20135	chr5	148380766	148394985	+	127.8	14219	intron (NM_007513, intron 1 of 12)	intron (NM_007513, intron 1 of 12)	12029	NM_007513	11987	Mm.275489	NM_007513	ENSMUSG00000041313	Slc7a1	solute carrier family 7 (cationic amino acid transporter, y+ system), member 1	protein-coding
chr12-6527	chr12	93493573	93508374	+	127.6	14801	Intergenic	L1MC|LINE|L1	-426365	NR_106201	102466888		NR_106201	miRBase:MI0026053	Mir8099-2	microRNA mir-8099-2	ncRNA
chr5-10964	chr5	70433730	70449789	+	127.6	16059	Intergenic	Intergenic	400858	NM_010252	14405	Mm.255292	NM_010252	ENSMUSG00000001260	Gabrg1	gamma-aminobutyric acid (GABA) A receptor, subunit gamma 1	protein-coding
chr17-90	chr17	13305610	13317072	+	127.4	11462	Intergenic	MTA_Mm-int|LTR|ERVL-MaLR	-43231	NM_001167578	100041352	Mm.490251	NM_001167578	ENSMUSG00000052469	Tcp10c	t-complex protein 10c	protein-coding
chr5-26966	chr5	116442605	116455985	+	127.4	13380	intron (NM_026886, intron 10 of 12)	MIRc|SINE|MIR	10573	NR_015595	76798	Mm.444322	NR_015595	ENSMUSG00000086219	Srrm4os	serine/arginine repetitive matrix 4, opposite strand	ncRNA
chr19-3052	chr19	13933499	13947859	+	127.4	14360	Intergenic	Intergenic	21657	NM_001011850	258151	Mm.377361	NM_001011850	ENSMUSG00000062314	Olfr1505	olfactory receptor 1505	protein-coding
chr16-3786	chr16	62518031	62533968	+	127.4	15937	Intergenic	RMER1B|Other|Other	260717	NM_178925	106338	Mm.26321	NM_178925		Nsun3	NOL1/NOP2/Sun domain family member 3	protein-coding
chr7-18302	chr7	98013965	98028040	+	127.4	14075	intron (NM_177696, intron 16 of 17)	RMER19B2|LTR|ERVK	88246	NM_001256082	17921	Mm.1403	NM_008663	ENSMUSG00000030761	Myo7a	myosin VIIA	protein-coding
chr5-18196	chr5	10506007	10521514	+	127.1	15507	Intergenic	RMER6C|LTR|ERVK	-351269	NR_003596	623849	Mm.335888	NR_003596	ENSMUSG00000091422	Gm6455	predicted gene 6455	pseudo
chr17-3901	chr17	19788504	19803395	+	127.1	14891	intron (NM_001104565, intron 4 of 5)	MTA_Mm-int|LTR|ERVL-MaLR	22586	NM_001104565	627636	Mm.469855	NM_001104565	ENSMUSG00000091771	Vmn2r103	vomeronasal 2, receptor 103	protein-coding
chr14-6914	chr14	81316391	81331660	+	127.1	15269	Intergenic	Intergenic	1323723	NM_001030294	380924	Mm.26456	NM_001030294	ENSMUSG00000022026	Olfm4	olfactomedin 4	protein-coding
chr1-27875	chr1	112822655	112837622	+	127.1	14967	Intergenic	Intergenic	-965220	NM_001081316	319901	Mm.103468	NM_001081316	ENSMUSG00000038702	Dsel	dermatan sulfate epimerase-like	protein-coding
chr3-17732	chr3	3913838	3929037	+	126.9	15199	Intergenic	Intergenic	413407	NM_013920	30942	Mm.330897	NM_013920	ENSMUSG00000017688	Hnf4g	hepatocyte nuclear factor 4, gamma	protein-coding
chr9-7255	chr9	108106865	108117376	+	126.9	10511	exon (NM_007567, exon 5 of 12)	exon (NM_007567, exon 5 of 12)	-17640	NM_146226	235606	Mm.219639	NM_146226	ENSMUSG00000032590	Apeh	acylpeptide hydrolase	protein-coding
chr1-25534	chr1	154882311	154898164	+	126.9	15853	Intergenic	Intergenic	-164317	NM_009782	12290	Mm.267517	NM_009782	ENSMUSG00000004110	Cacna1e	calcium channel, voltage-dependent, R type, alpha 1E subunit	protein-coding
chr4-6789	chr4	96655802	96669846	+	126.9	14044	intron (NM_010007, intron 2 of 8)	(TTC)n|Simple_repeat|Simple_repeat	1295	NM_010007	13109	Mm.12838	NM_010007	ENSMUSG00000052520	Cyp2j5	cytochrome P450, family 2, subfamily j, polypeptide 5	protein-coding
chr17-7386	chr17	38169868	38184296	+	126.7	14428	Intergenic	Intergenic	1996	NM_146832	258829	Mm.451665	NM_146832	ENSMUSG00000096009	Olfr134	olfactory receptor 134	protein-coding
chr1-14519	chr1	58777116	58792853	+	126.7	15737	Intergenic	L1_Mus4|LINE|L1	-10390	NM_009812	12370	Mm.336851	NM_009812	ENSMUSG00000026029	Casp8	caspase 8	protein-coding
chr3-16966	chr3	77275537	77292416	+	126.5	16879	Intergenic	L1_Mus3|LINE|L1	1208393	NM_001253719	213262	Mm.379337	NM_178673	ENSMUSG00000034098	Fstl5	follistatin-like 5	protein-coding
chr7-24218	chr7	62825038	62839062	+	126.5	14024	Intergenic	L1_Mur1|LINE|L1	-367540	NM_013788	27412	Mm.422745	NM_013788	ENSMUSG00000070526	Peg12	paternally expressed 12	protein-coding
chr1-9409	chr1	195261809	195277031	+	126.3	15222	Intergenic	Intergenic	-92705	NM_007758	12902	Mm.235387	NM_007758	ENSMUSG00000026616	Cr2	complement receptor 2	protein-coding
chr7-17660	chr7	47491227	47505600	+	126.1	14373	Intergenic	Intergenic	-8831	NM_153101	235712	Mm.425459	NM_153101	ENSMUSG00000096719	Mrgpra2b	MAS-related GPR, member A2B	protein-coding
chr13-3350	chr13	56281673	56295676	+	126.1	14003	TTS (NM_019568)	TTS (NM_019568)	7877	NM_019568	57266	Mm.30211	NM_019568	ENSMUSG00000021508	Cxcl14	chemokine (C-X-C motif) ligand 14	protein-coding
chr4-17716	chr4	17454375	17469808	+	126.1	15433	Intergenic	L1_Mm|LINE|L1	-391391	NM_019724	17389	Mm.187315	NM_019724	ENSMUSG00000028226	Mmp16	matrix metallopeptidase 16	protein-coding
chr7-20945	chr7	17594748	17611838	+	126.1	17090	Intergenic	Intergenic	-69020	NR_002857	232919	Mm.153893	NR_002857		Psg-ps1	pregnancy specific glycoprotein pseudogene 1	pseudo
chr3-16372	chr3	43741502	43756946	+	126.1	15444	Intergenic	L1Md_F2|LINE|L1	1629036	NR_045172	72511	Mm.140700	NR_045172	ENSMUSG00000097040	2610316D01Rik	RIKEN cDNA 2610316D01 gene	ncRNA
chr18-3340	chr18	51470848	51486060	+	126.1	15212	Intergenic	RLTR25B|LTR|ERVK	360556	NM_001081224	71373	Mm.63546	NM_001081224	ENSMUSG00000073565	Prr16	proline rich 16	protein-coding
chr13-12105	chr13	14953216	14966682	+	125.9	13466	Intergenic	MTD|LTR|ERVL-MaLR	329691	NM_134067	105351	Mm.41450	NM_134067	ENSMUSG00000039182	AW209491	expressed sequence AW209491	protein-coding
chr10-10658	chr10	47727807	47743522	+	125.9	15715	Intergenic	Lx5|LINE|L1	1360179	NR_046212	100418235	Mm.185993	NR_046212		C130030K03Rik	proteasome (prosome, macropain) subunit, alpha type 6 pseudogene	pseudo
chr6-12137	chr6	44568856	44583325	+	125.9	14469	Intergenic	Intergenic	-483971	NM_001004357	66797	Mm.440084	NM_025771	ENSMUSG00000039419	Cntnap2	contactin associated protein-like 2	protein-coding
chr7-19522	chr7	47388293	47402716	+	125.9	14423	Intergenic	Lx|LINE|L1	-41264	NM_153095	233221	Mm.389895	NM_153095	ENSMUSG00000050650	Mrgpra1	MAS-related GPR, member A1	protein-coding
chr1-24377	chr1	103013855	103029921	+	125.7	16066	Intergenic	MurERV4-int|LTR|ERVK	-1746931	NM_011800	23836	Mm.103640	NM_011800	ENSMUSG00000050840	Cdh20	cadherin 20	protein-coding
chr2-17944	chr2	108474241	108489209	+	125.7	14968	Intergenic	Lx3C|LINE|L1	796565	NM_029790	76894	Mm.330451	NM_029790	ENSMUSG00000057234	Mettl15	methyltransferase like 15	protein-coding
chr5-26023	chr5	70478991	70493632	+	125.7	14641	Intergenic	Lx2B2|LINE|L1	356306	NM_010252	14405	Mm.255292	NM_010252	ENSMUSG00000001260	Gabrg1	gamma-aminobutyric acid (GABA) A receptor, subunit gamma 1	protein-coding
chr16-4972	chr16	60999238	61013889	+	125.7	14651	Intergenic	Intergenic	-401032	NM_007938	13840	Mm.455790	NM_007938	ENSMUSG00000055540	Epha6	Eph receptor A6	protein-coding
chr5-14544	chr5	6233203	6248487	+	125.7	15284	Intergenic	RMER4B|LTR|ERVK	-491528	NM_027399	70358	Mm.85429	NM_027399	ENSMUSG00000015652	Steap1	six transmembrane epithelial antigen of the prostate 1	protein-coding
chr5-17180	chr5	82816515	82833862	+	125.7	17347	Intergenic	Intergenic	-26123	NR_035415	100316803		NR_035415	miRBase:MI0006285	Mir1187	microRNA 1187	ncRNA
chr3-25570	chr3	4036709	4052030	+	125.5	15321	Intergenic	L1_Mus1|LINE|L1	536339	NM_013920	30942	Mm.330897	NM_013920	ENSMUSG00000017688	Hnf4g	hepatocyte nuclear factor 4, gamma	protein-coding
chr5-13186	chr5	29469173	29477369	+	125.3	8196	TTS (NM_019944)	TTS (NM_019944)	5199	NM_019944	15285	Mm.103760	NM_019944		Mnx1	motor neuron and pancreas homeobox 1	protein-coding
chr5-18339	chr5	38310539	38323698	+	125.3	13159	Intergenic	L2|LINE|L2	-2391	NM_013503	13492	Mm.167154	NM_013503	ENSMUSG00000039358	Drd5	dopamine receptor D5	protein-coding
chr17-4139	chr17	56277771	56288731	+	125.3	10960	intron (NM_025836, intron 5 of 7)	PB1D10|SINE|Alu	-6484	NM_174989	106759	Mm.203952	NM_174989	ENSMUSG00000047123	Ticam1	toll-like receptor adaptor molecule 1	protein-coding
chr5-7740	chr5	40584036	40598896	+	125.1	14860	Intergenic	Intergenic	-946835	NM_010474	15476	Mm.12559	NM_010474	ENSMUSG00000051022	Hs3st1	heparan sulfate (glucosamine) 3-O-sulfotransferase 1	protein-coding
chr7-8812	chr7	18155075	18169764	+	125.1	14689	Intergenic	Intergenic	-14075	NM_001003393	232925	Mm.37237	NM_001003393	ENSMUSG00000066756	Igfl3	IGF-like family member 3	protein-coding
chr6-23149	chr6	131910405	131924962	+	125.1	14557	Intergenic	Intergenic	-227620	NM_207019	387346	Mm.377908	NM_207019	ENSMUSG00000063478	Tas2r114	taste receptor, type 2, member 114	protein-coding
chr6-9365	chr6	26090893	26105777	+	125.1	14884	Intergenic	Lx5|LINE|L1	166909	NR_040771	626904	Mm.126787	NR_040771		Gm20756	predicted gene, 20756	ncRNA
chr15-6902	chr15	49804788	49821201	+	125.1	16413	Intergenic	RMER13A2|LTR|ERVK	-1021005	NM_001081391	239420	Mm.309363	NM_001081391	ENSMUSG00000022311	Csmd3	CUB and Sushi multiple domains 3	protein-coding
chr3-13323	chr3	91543160	91557618	+	125	14458	Intergenic	Intergenic	-459584	NM_001101461	229550	Mm.98335	NM_001101461	ENSMUSG00000091175	9130204L05Rik	RIKEN cDNA 9130204L05 gene	protein-coding
chr12-9301	chr12	47925725	47941388	+	125	15663	Intergenic	MMERVK9E_I-int|LTR|ERVK	367906	NR_039586	100628593		NR_039586		Mir5125	microRNA 5125	ncRNA
chr1-2466	chr1	85304244	85312128	+	125	7884	Intergenic	Intergenic	-37620	NM_175219	620078	Mm.386456	NM_175219	ENSMUSG00000052477	C130026I21Rik	RIKEN cDNA C130026I21 gene	protein-coding
chr3-25314	chr3	145642058	145654392	+	125	12334	exon (NM_010516, exon 4 of 5)	exon (NM_010516, exon 4 of 5)	1760	NM_010516	16007	Mm.1231	NM_010516	ENSMUSG00000028195	Cyr61	cysteine rich protein 61	protein-coding
chr3-28346	chr3	139741358	139756604	+	125	15246	Intergenic	(GA)n|Simple_repeat|Simple_repeat	-279268	NR_105798	102465198		NR_105798	miRBase:MI0021908	Mirlet7j	microRNA let-7j	ncRNA
chr16-13682	chr16	82705818	82721893	+	124.8	16075	Intergenic	Intergenic	1513158	NM_010954	17968	Mm.433941	NM_010954	ENSMUSG00000022762	Ncam2	neural cell adhesion molecule 2	protein-coding
chr1-11754	chr1	116806416	116822295	+	124.8	15879	Intergenic	L1_Mus3|LINE|L1	1129218	NM_001077425	636808	Mm.101576	NM_001077425	ENSMUSG00000070695	Cntnap5a	contactin associated protein-like 5A	protein-coding
chr15-9868	chr15	49738406	49751883	+	124.8	13477	Intergenic	Lx6|LINE|L1	-953155	NM_001081391	239420	Mm.309363	NM_001081391	ENSMUSG00000022311	Csmd3	CUB and Sushi multiple domains 3	protein-coding
chr9-15002	chr9	37422053	37436631	+	124.8	14578	intron (NM_001164767, intron 2 of 27)	intron (NM_001164767, intron 2 of 27)	3833	NM_001164767	19649	Mm.212826	NM_011248	ENSMUSG00000032128	Robo3	roundabout homolog 3 (Drosophila)	protein-coding
chr1-20177	chr1	5836306	5850495	+	124.8	14189	Intergenic	Lx6|LINE|L1	73998	NM_010342	226304	Mm.291110	NM_010342	ENSMUSG00000033774	Npbwr1	neuropeptides B/W receptor 1	protein-coding
chr11-11050	chr11	71117864	71132284	+	124.6	14420	intron (NM_001004142, intron 2 of 13)	intron (NM_001004142, intron 2 of 13)	19630	NM_001004142	195046	Mm.240227	NM_001004142		Nlrp1a	NLR family, pyrin domain containing 1A	protein-coding
chr12-5713	chr12	92884073	92898657	+	124.6	14584	Intergenic	RLTR3_Mm|LTR|ERVK	-1035973	NR_106201	102466888		NR_106201	miRBase:MI0026053	Mir8099-2	microRNA mir-8099-2	ncRNA
chr11-6493	chr11	119087273	119099234	+	124.6	11961	Intergenic	MT2B|LTR|ERVL	-7016	NM_007625	12418	Mm.268070	NM_007625	ENSMUSG00000039989	Cbx4	chromobox 4	protein-coding
chr14-7303	chr14	114405691	114420354	+	124.6	14663	Intergenic	Intergenic	-418943	NR_045661	75822	Mm.410813	NR_045661		4930524C18Rik	RIKEN cDNA 4930524C18 gene	ncRNA
chr1-21180	chr1	74826048	74837647	+	124.6	11599	Intergenic	L1ME4b|LINE|L1	-23182	NM_009872	12570	Mm.153833	NM_009872	ENSMUSG00000090071	Cdk5r2	cyclin-dependent kinase 5, regulatory subunit 2 (p39)	protein-coding
chr5-24209	chr5	116224140	116237740	+	124.4	13600	intron (NM_177759, intron 1 of 13)	intron (NM_177759, intron 1 of 13)	58045	NM_177759	269693	Mm.10946	NM_177759		Ccdc60	coiled-coil domain containing 60	protein-coding
chr4-13208	chr4	73209423	73225325	+	124.4	15902	Intergenic	Intergenic	187698	NM_001013393	433719	Mm.348294	NM_001013393	ENSMUSG00000066137	Gm11487	predicted gene 11487	protein-coding
chr3-13251	chr3	89140420	89152061	+	124.4	11641	TTS (NM_008227)	TTS (NM_008227)	9617	NM_001099779	18770	Mm.383180	NM_013631	ENSMUSG00000041237	Pklr	pyruvate kinase liver and red blood cell	protein-coding
chr5-22121	chr5	134765110	134778077	+	124.4	12967	Intergenic	Intergenic	-24339	NM_007925	13717	Mm.275320	NM_007925		Eln	elastin	protein-coding
chr14-13582	chr14	82514237	82530627	+	124.2	16390	Intergenic	RLTR10B2|LTR|ERVK	-1921131	NM_001013753	219228	Mm.153643	NM_001013753	ENSMUSG00000035566	Pcdh17	protocadherin 17	protein-coding
chr11-11351	chr11	96605250	96620800	+	124.2	15550	intron (NM_001177898, intron 4 of 10)	intron (NM_001177898, intron 4 of 10)	148434	NM_001177899	78473	Mm.395840	NM_001033186	ENSMUSG00000057058	Skap1	src family associated phosphoprotein 1	protein-coding
chr7-9923	chr7	19487017	19497721	+	124.2	10704	Intergenic	(GA)n|Simple_repeat|Simple_repeat	15962	NM_177692	232946	Mm.64557	NM_177692	ENSMUSG00000057667	Bloc1s3	biogenesis of lysosomal organelles complex-1, subunit 3	protein-coding
chr16-13322	chr16	70618729	70634070	+	124	15341	Intergenic	Intergenic	9974	NR_040474	52645	Mm.188475	NR_040474		D16Ertd519e	DNA segment, Chr 16, ERATO Doi 519, expressed	ncRNA
chr4-18774	chr4	80427538	80443114	+	124	15576	Intergenic	Intergenic	-398887	NM_031202	22178	Mm.30438	NM_031202	ENSMUSG00000005994	Tyrp1	tyrosinase-related protein 1	protein-coding
chr14-11080	chr14	114650597	114666259	+	124	15662	Intergenic	Intergenic	-173537	NR_045661	75822	Mm.410813	NR_045661		4930524C18Rik	RIKEN cDNA 4930524C18 gene	ncRNA
chr14-2736	chr14	88041288	88055467	+	124	14179	Intergenic	L1_Mus1|LINE|L1	423019	NM_178685	219257	Mm.128861	NM_178685	ENSMUSG00000050505	Pcdh20	protocadherin 20	protein-coding
chr5-16211	chr5	151662801	151674089	+	123.8	11288	Intergenic	Lx5|LINE|L1	-17237	NM_027009	69263	Mm.12553	NM_027009	ENSMUSG00000033970	Rfc3	replication factor C (activator 1) 3	protein-coding
chr15-7607	chr15	23987052	24003238	+	123.8	16186	Intergenic	Intergenic	958682	NM_001081299	320865	Mm.241965	NM_001081299	ENSMUSG00000040420	Cdh18	cadherin 18	protein-coding
chr1-12122	chr1	167689554	167699801	+	123.8	10247	intron (NM_033652, intron 2 of 7)	intron (NM_033652, intron 2 of 7)	5119	NM_033652	110648	Mm.330081	NM_033652	ENSMUSG00000026686	Lmx1a	LIM homeobox transcription factor 1 alpha	protein-coding
chr3-1824	chr3	88014682	88027206	+	123.8	12524	TTS (NM_022031)	TTS (NM_022031)	6567	NM_022031	73940	Mm.294467	NM_022031	ENSMUSG00000004894	Hapln2	hyaluronan and proteoglycan link protein 2	protein-coding
chr9-11219	chr9	92392654	92405948	+	123.8	13294	Intergenic	Lx|LINE|L1	-58077	NM_178711	235527	Mm.55289	NM_178711		Plscr4	phospholipid scramblase 4	protein-coding
chr5-15803	chr5	116274783	116287128	+	123.6	12345	intron (NM_177759, intron 1 of 13)	RMER4B|LTR|ERVK	8030	NM_177759	269693	Mm.10946	NM_177759		Ccdc60	coiled-coil domain containing 60	protein-coding
chr5-9412	chr5	146133003	146146806	+	123.6	13803	Intergenic	RLTR19C|LTR|ERVK	45400	NM_001008547	69282	Mm.373573	NM_001008547	ENSMUSG00000095040	1700001J03Rik	RIKEN cDNA 1700001J03 gene	protein-coding
chr13-13590	chr13	21994560	22005330	+	123.6	10770	Intergenic	Intergenic	9796	NM_019429	54373	Mm.32043	NM_019429	ENSMUSG00000006179	Prss16	protease, serine 16 (thymus)	protein-coding
chr16-8750	chr16	61827017	61842665	+	123.6	15648	Intergenic	Lx5|LINE|L1	951875	NM_178925	106338	Mm.26321	NM_178925		Nsun3	NOL1/NOP2/Sun domain family member 3	protein-coding
chr19-4574	chr19	13550096	13565287	+	123.4	15191	Intergenic	L1VL4|LINE|L1	-27615	NM_146291	258288	Mm.451652	NM_146291	ENSMUSG00000096289	Olfr1484	olfactory receptor 1484	protein-coding
chr11-11143	chr11	74086770	74103824	+	123.4	17054	Intergenic	L1_Mus1|LINE|L1	25127	NM_001177570	327963	Mm.297723	NM_001177570		Zfp616	zinc finger protein 616	protein-coding
chr12-8482	chr12	70113990	70126220	+	123.4	12230	Intergenic	Intergenic	-8070	NM_001286079	18080	Mm.244047	NM_008697	ENSMUSG00000021068	Nin	ninein	protein-coding
chr1-27825	chr1	112331236	112347231	+	123.4	15995	Intergenic	Lx|LINE|L1	-474315	NM_001081316	319901	Mm.103468	NM_001081316	ENSMUSG00000038702	Dsel	dermatan sulfate epimerase-like	protein-coding
chr2-17373	chr2	81468155	81482662	+	123.4	14507	Intergenic	Intergenic	-578250	NM_175513	241514	Mm.119383	NM_175513	ENSMUSG00000070866	Zfp804a	zinc finger protein 804A	protein-coding
chr10-16389	chr10	129218301	129233787	+	123.4	15486	Intergenic	L1_Mus3|LINE|L1	-12107	NM_207620	258232	Mm.391464	NM_207620	ENSMUSG00000096229	Olfr774	olfactory receptor 774	protein-coding
chr17-3724	chr17	61027591	61041490	+	123.4	13899	Intergenic	Intergenic	-283212	NR_030569	100124495		NR_030569		Mir466g	microRNA 466g	ncRNA
chr17-14555	chr17	39207959	39222805	+	123.2	14846	Intergenic	L1_Mus3|LINE|L1	-138345	NM_001177582	100126779	Mm.471589	NM_001177582	ENSMUSG00000096697	Esp23	exocrine gland secreted peptide 23	protein-coding
chr7-5739	chr7	48105593	48121710	+	123.2	16117	Intergenic	Lx7|LINE|L1	55334	NM_207538	404239	Mm.377927	NM_207538	ENSMUSG00000070551	Mrgprb5	MAS-related GPR, member B5	protein-coding
chr5-16386	chr5	29479077	29488877	+	123.2	9800	Intergenic	Intergenic	-5507	NM_019944	15285	Mm.103760	NM_019944		Mnx1	motor neuron and pancreas homeobox 1	protein-coding
chr19-6267	chr19	37698811	37710089	+	123	11278	Intergenic	Intergenic	6642	NM_007811	13082	Mm.42230	NM_007811	ENSMUSG00000024987	Cyp26a1	cytochrome P450, family 26, subfamily a, polypeptide 1	protein-coding
chr10-15170	chr10	48084120	48099171	+	123	15051	Intergenic	Intergenic	1004198	NR_046212	100418235	Mm.185993	NR_046212		C130030K03Rik	proteasome (prosome, macropain) subunit, alpha type 6 pseudogene	pseudo
chr18-5779	chr18	36892133	36905867	+	123	13734	Intergenic	Lx9|LINE|L1	-21305	NR_076393	627427		NR_076393	ENSMUSG00000063514	Gm6756	3-phosphoglycerate dehydrogenase pseudogene	pseudo
chr19-931	chr19	9159591	9173073	+	122.9	13482	Intergenic	MurERV4-int|LTR|ERVK	-30766	NM_025610	66514	Mm.272847	NM_025610		Asrgl1	asparaginase like 1	protein-coding
chr1-18281	chr1	30706933	30722724	+	122.9	15791	Intergenic	MTC|LTR|ERVL-MaLR	148428	NM_001081080	213109	Mm.194486	NM_025871	ENSMUSG00000048874	Phf3	PHD finger protein 3	protein-coding
chr3-12636	chr3	40525748	40538649	+	122.9	12901	Intergenic	Intergenic	-8569	NM_175515	380614	Mm.105309	NM_175515	ENSMUSG00000060798	Intu	inturned planar cell polarity effector homolog (Drosophila)	protein-coding
chr5-24394	chr5	120813881	120825603	+	122.9	11722	intron (NM_001083925, intron 3 of 5)	MTD-int|LTR|ERVL-MaLR	7104	NM_001083925	23961	Mm.233471	NM_001083925	ENSMUSG00000029605	Oas1b	2'-5' oligoadenylate synthetase 1B	protein-coding
chr4-8803	chr4	3224342	3237169	+	122.7	12827	Intergenic	Intergenic	-45450	NM_001167535	100312471	Mm.377218	NM_001167535	ENSMUSG00000095982	Vmn1r3	vomeronasal 1 receptor 3	protein-coding
chr6-20489	chr6	122076432	122090713	+	122.7	14281	intron (NM_008646, intron 32 of 34)	intron (NM_008646, intron 32 of 34)	-53056	NR_003624	381806	Mm.482418	NM_001013775	ENSMUSG00000071204	Gm10319	murinoglobulin pseudogene	pseudo
chr4-4801	chr4	115057397	115069618	+	122.7	12221	exon (NM_011527, exon 3 of 5)	exon (NM_011527, exon 3 of 5)	5696	NM_001287388	21349	Mm.439685	NM_011527	ENSMUSG00000028717	Tal1	T cell acute lymphocytic leukemia 1	protein-coding
chr5-12256	chr5	70409363	70423540	+	122.7	14177	Intergenic	Lx3_Mus|LINE|L1	426166	NM_010252	14405	Mm.255292	NM_010252	ENSMUSG00000001260	Gabrg1	gamma-aminobutyric acid (GABA) A receptor, subunit gamma 1	protein-coding
chr3-26666	chr3	43701033	43716293	+	122.7	15260	Intergenic	Intergenic	1669597	NR_045172	72511	Mm.140700	NR_045172	ENSMUSG00000097040	2610316D01Rik	RIKEN cDNA 2610316D01 gene	ncRNA
chr12-10060	chr12	114608749	114623960	+	122.7	15211	Intergenic	Intergenic	-102660	NR_106063	102465664		NR_106063	miRBase:MI0022945	Mir7094-2	microRNA mir-7094-2	ncRNA
chr14-4126	chr14	104090381	104104665	+	122.5	14284	Intergenic	L1_Mus3|LINE|L1	-70381	NR_045953	73877	Mm.399172	NR_045953		4930432J09Rik	RIKEN cDNA 4930432J09 gene	ncRNA
chr16-7159	chr16	3609999	3625139	+	122.5	15140	Intergenic	Intergenic	25171	NM_146860	258859	Mm.377723	NM_146860	ENSMUSG00000051003	Olfr161	olfactory receptor 161	protein-coding
chr3-23773	chr3	46212800	46228098	+	122.5	15298	Intergenic	Intergenic	227492	NM_001101479	241989	Mm.119234	NM_001101479	ENSMUSG00000090919	Pabpc4l	poly(A) binding protein, cytoplasmic 4-like	protein-coding
chr2-11957	chr2	36366403	36379559	+	122.5	13156	Intergenic	MLT1B|LTR|ERVL-MaLR	-3797	NM_146947	258949	Mm.377765	NM_146947	ENSMUSG00000068950	Olfr338	olfactory receptor 338	protein-coding
chr12-11683	chr12	8293845	8305984	+	122.5	12139	intron (NM_013527, intron 1 of 1)	intron (NM_013527, intron 1 of 1)	2040	NM_013527	238057	Mm.271308	NM_013527	ENSMUSG00000037660	Gdf7	growth differentiation factor 7	protein-coding
chr6-15292	chr6	32194458	32207067	+	122.5	12609	intron (NM_175750, intron 16 of 31)	intron (NM_175750, intron 16 of 31)	150474	NM_029587	76382	Mm.23510	NM_029587	ENSMUSG00000029766	1700012A03Rik	RIKEN cDNA 1700012A03 gene	protein-coding
chr6-15665	chr6	62509960	62525385	+	122.5	15425	Intergenic	Lx3C|LINE|L1	-739185	NM_008167	14804	Mm.439651	NM_008167		Grid2	glutamate receptor, ionotropic, delta 2	protein-coding
chr3-20502	chr3	16498322	16513850	+	122.5	15528	Intergenic	L1_Mus2|LINE|L1	322903	NM_172677	229096	Mm.23834	NM_172677	ENSMUSG00000047213	Ythdf3	YTH domain family 3	protein-coding
chr5-15289	chr5	71362040	71376328	+	122.3	14288	Intergenic	Intergenic	179021	NM_030052	78174	Mm.60690	NM_030052	ENSMUSG00000049387	Cox7b2	cytochrome c oxidase subunit VIIb2	protein-coding
chr16-4767	chr16	19602728	19618119	+	122.3	15391	Intergenic	Intergenic	-3757	NM_146957	258959	Mm.377770	NM_146957	ENSMUSG00000062245	Olfr170	olfactory receptor 170	protein-coding
chr10-7195	chr10	11473832	11488503	+	122.3	14671	Intergenic	Intergenic	137722	NM_010146	13853	Mm.89946	NM_010146		Epm2a	epilepsy, progressive myoclonic epilepsy, type 2 gene alpha	protein-coding
chr1-15880	chr1	18522272	18536257	+	122.3	13985	Intergenic	Intergenic	-264126	NM_001040027	654464	Mm.99530	NM_001040027		Gm15386	predicted gene 15386	protein-coding
chr7-17054	chr7	14585405	14601600	+	122.3	16195	intron (NR_045119, intron 6 of 11)	intron (NR_045119, intron 6 of 11)	28976	NR_045120	100417675	Mm.372763	NR_045119		Nlrp5-ps	NLR family, pyrin domain containing 5, pseudogene	pseudo
chr11-7735	chr11	101070740	101081609	+	122.3	10869	intron (NM_013792, intron 5 of 5)	intron (NM_013792, intron 5 of 5)	-2237	NM_010475	15485	Mm.188939	NM_010475	ENSMUSG00000019301	Hsd17b1	hydroxysteroid (17-beta) dehydrogenase 1	protein-coding
chr6-13175	chr6	10507793	10522162	+	122.1	14369	Intergenic	L1_Mus3|LINE|L1	459401	NR_033776	57866	Mm.4397	NR_033776		AA545190	EST AA545190	ncRNA
chr2-10828	chr2	54916642	54931959	+	122.1	15317	intron (NM_173030, intron 8 of 12)	intron (NM_173030, intron 8 of 12)	487913	NM_173030	271786	Mm.330227	NM_173030	ENSMUSG00000060988	Galnt13	UDP-N-acetyl-alpha-D-galactosamine:polypeptide N-acetylgalactosaminyltransferase 13	protein-coding
chr7-15974	chr7	48198966	48212700	+	122.1	13734	Intergenic	Intergenic	-6655	NM_205795	233230	Mm.377250	NM_205795	ENSMUSG00000070550	Mrgprb4	MAS-related GPR, member B4	protein-coding
chr14-8856	chr14	52596274	52610326	+	122.1	14052	Intergenic	L1_Rod|LINE|L1	-107605	NM_001170918	57269	Mm.88822	NM_020512	ENSMUSG00000059887	Olfr1507	olfactory receptor 1507	protein-coding
chr4-15930	chr4	23526231	23543249	+	121.9	17018	Intergenic	L1_Rod|LINE|L1	-961722	NM_199467	212377	Mm.120919	NM_199467	ENSMUSG00000045751	Mms22l	MMS22-like, DNA repair protein	protein-coding
chr3-24740	chr3	91721622	91736802	+	121.9	15180	Intergenic	RMER20C_Mm|LTR|ERVK	-285371	NM_207247	242100	Mm.297406	NM_207247	ENSMUSG00000042244	Pglyrp3	peptidoglycan recognition protein 3	protein-coding
chr9-13071	chr9	12297811	12313010	+	121.9	15199	Intergenic	L1_Mus1|LINE|L1	800445	NR_040755	78219	Mm.414868	NR_040755		4930568E12Rik	RIKEN cDNA 4930568E12 gene	ncRNA
chr12-10070	chr12	114823365	114837997	+	121.9	14632	Intergenic	Intergenic	-316987	NR_106063	102465664		NR_106063	miRBase:MI0022945	Mir7094-2	microRNA mir-7094-2	ncRNA
chr3-16818	chr3	74295496	74311239	+	121.9	15743	Intergenic	IAPEY2_LTR|LTR|ERVK	-286090	NR_040450	100504692	Mm.394454	NR_040450		Gm20356	predicted gene, 20356	ncRNA
chr11-7744	chr11	101947617	101962722	+	121.9	15105	intron (NR_045806, intron 1 of 3)	intron (NR_045806, intron 1 of 3)	2748	NR_045806	73887	Mm.159084	NR_045806	ENSMUSG00000071818	4930417O22Rik	RIKEN cDNA 4930417O22 gene	ncRNA
chr7-20960	chr7	17732527	17746379	+	121.9	13852	intron (NM_028480, intron 2 of 8)	MYSERV6-int|LTR|ERVK	26201	NM_028480	73250	Mm.244138	NM_028480	ENSMUSG00000008789	Ceacam5	carcinoembryonic antigen-related cell adhesion molecule 5	protein-coding
chr7-3488	chr7	45618278	45627817	+	121.5	9539	intron (NM_001018013, intron 2 of 9)	intron (NM_001018013, intron 2 of 9)	1236	NM_001018013	73456	Mm.380445	NM_001018013	ENSMUSG00000064158	Izumo1	izumo sperm-egg fusion 1	protein-coding
chr12-7131	chr12	44752378	44765407	+	121.5	13029	Intergenic	Intergenic	315591	NM_144552	217517	Mm.285400	NM_144552	ENSMUSG00000046314	Stxbp6	syntaxin binding protein 6 (amisyn)	protein-coding
chr18-4140	chr18	41557667	41571250	+	121.5	13583	Intergenic	Intergenic	386736	NM_029942	77619	Mm.30649	NM_029942	ENSMUSG00000056671	Prelid2	PRELI domain containing 2	protein-coding
chr6-11811	chr6	14446405	14459558	+	121.5	13153	Intergenic	L1_Mur1|LINE|L1	302293	NM_080464	140491	Mm.209429	NM_080464	ENSMUSG00000042717	Ppp1r3a	protein phosphatase 1, regulatory (inhibitor) subunit 3A	protein-coding
chr5-12974	chr5	145758513	145768425	+	121.3	9912	Intergenic	(CA)n|Simple_repeat|Simple_repeat	42405	NM_177380	337924	Mm.425301	NM_177380	ENSMUSG00000054417	Cyp3a44	cytochrome P450, family 3, subfamily a, polypeptide 44	protein-coding
chr2-7652	chr2	55895473	55909634	+	121.3	14161	Intergenic	Lx8b|LINE|L1	465397	NM_008426	16519	Mm.5127	NM_008426	ENSMUSG00000026824	Kcnj3	potassium inwardly-rectifying channel, subfamily J, member 3	protein-coding
chr7-15235	chr7	10408134	10420769	+	121.3	12635	Intergenic	Intergenic	-32338	NM_134229	171263	Mm.377216	NM_134229	ENSMUSG00000046716	Vmn1r67	vomeronasal 1 receptor 67	protein-coding
chr9-3455	chr9	95562001	95572383	+	121.3	10382	Intergenic	Intergenic	7375	NM_198414	75552	Mm.151485	NM_198414	ENSMUSG00000064225	Paqr9	progestin and adipoQ receptor family member IX	protein-coding
chr15-5594	chr15	82565674	82580970	+	121.3	15296	Intergenic	B2_Mm1t|SINE|B2	18224	NM_201360	380997	Mm.482248	NM_201360	ENSMUSG00000096852	Cyp2d12	cytochrome P450, family 2, subfamily d, polypeptide 12	protein-coding
chr12-11603	chr12	6538254	6552527	+	121.1	14273	Intergenic	RLTR12H|LTR|ERVK	834940	NR_045045	73575	Mm.179463	NR_045045		1700101O22Rik	RIKEN cDNA 1700101O22 gene	ncRNA
chr4-19768	chr4	17584373	17597123	+	121.1	12750	Intergenic	L1_Mus3|LINE|L1	-262734	NM_019724	17389	Mm.187315	NM_019724	ENSMUSG00000028226	Mmp16	matrix metallopeptidase 16	protein-coding
chr1-20652	chr1	29777111	29791798	+	121.1	14687	Intergenic	Lx9|LINE|L1	362966	NR_105760	102465174		NR_105760	miRBase:MI0021870	Mir6342	microRNA mir-6342	ncRNA
chr7-16780	chr7	5682404	5697036	+	120.9	14632	Intergenic	Lx2A|LINE|L1	14398	NM_001167567	100039479	Mm.160381	NM_001167567	ENSMUSG00000096776	Vmn1r186	vomeronasal 1 receptor Vmn1r186	protein-coding
chr4-502	chr4	61571114	61581419	+	120.9	10305	Intergenic	L1Md_F|LINE|L1	19559	NM_001134644	100048885	Mm.422695	NM_001134644		Gm2083	major urinary protein LOC100048885	protein-coding
chr8-5840	chr8	62848478	62862383	+	120.9	13905	Intergenic	Lx4A|LINE|L1	-95802	NM_001252621	72902	Mm.334552	NM_023689	ENSMUSG00000054162	Spock3	sparc/osteonectin, cwcv and kazal-like domains proteoglycan 3	protein-coding
chr9-10712	chr9	25893395	25907322	+	120.9	13927	Intergenic	(TCC)n|Simple_repeat|Simple_repeat	418761	NM_026189	67484	Mm.112977	NM_026189	ENSMUSG00000036611	Eepd1	endonuclease/exonuclease/phosphatase family domain containing 1	protein-coding
chr15-8382	chr15	15979234	15994552	+	120.9	15318	Intergenic	Intergenic	-791208	NM_009869	12565	Mm.439758	NM_009869	ENSMUSG00000025370	Cdh9	cadherin 9	protein-coding
chr3-20079	chr3	4339218	4353564	+	120.9	14346	Intergenic	Lx3A|LINE|L1	-452317	NR_045272	100503859	Mm.75172	NR_045272	ENSMUSG00000098659	1110015O18Rik	RIKEN cDNA 1110015O18 gene	ncRNA
chr19-3350	chr19	13270697	13284745	+	120.8	14048	Intergenic	Intergenic	36562	NM_001011841	258121	Mm.377353	NM_001011841	ENSMUSG00000062199	Olfr1465	olfactory receptor 1465	protein-coding
chr6-5836	chr6	68594482	68608442	+	120.8	13960	Intergenic	Lx5|LINE|L1	725712	NR_004434	19783		NR_004434		Rprl1	ribonuclease P RNA-like 1	ncRNA
chr19-3177	chr19	46522600	46536268	+	120.8	13668	Intergenic	Intergenic	27786	NM_053100	93679	Mm.392177	NM_053100	ENSMUSG00000025034	Trim8	tripartite motif-containing 8	protein-coding
chr16-4514	chr16	79547321	79561183	+	120.8	13862	Intergenic	Lx|LINE|L1	-463155	NM_008941	19146	Mm.5184	NM_008941	ENSMUSG00000022857	Tmprss15	transmembrane protease, serine 15	protein-coding
chr1-20714	chr1	31431049	31445424	+	120.8	14375	Intergenic	Intergenic	173389	NR_015347	226957	Mm.25966	NR_015347		Gm4850	THO complex 4 pseudogene	pseudo
chr1-19908	chr1	149521586	149535215	+	120.6	13629	Intergenic	Lx4A|LINE|L1	432884	NM_008869	18783	Mm.4186	NM_008869	ENSMUSG00000056220	Pla2g4a	phospholipase A2, group IVA (cytosolic, calcium-dependent)	protein-coding
chr12-6095	chr12	14497216	14511507	+	120.6	14291	Intergenic	L1VL4|LINE|L1	242827	NR_045003	791361	Mm.217963	NR_045003		Gm16497	predicted gene 16497	ncRNA
chr18-8135	chr18	36806282	36821345	+	120.6	15063	Intergenic	Lx2B2|LINE|L1	12050	NR_027885	378472	Mm.482379	NR_027885		Vaultrc5	vault RNA component 5	ncRNA
chr16-11444	chr16	61464470	61480884	+	120.6	16414	Intergenic	Intergenic	-867146	NM_007938	13840	Mm.455790	NM_007938	ENSMUSG00000055540	Epha6	Eph receptor A6	protein-coding
chr17-1548	chr17	23630859	23644270	+	120.6	13411	intron (NM_001033339, intron 4 of 9)	B3|SINE|B2	7705	NM_001033339	240047	Mm.235343	NM_001033339	ENSMUSG00000023903	Mmp25	matrix metallopeptidase 25	protein-coding
chr6-21023	chr6	8945674	8956888	+	120.4	11214	intron (NM_008751, intron 1 of 1)	CpG	1262	NM_008751	18231	Mm.46954	NM_008751	ENSMUSG00000046178	Nxph1	neurexophilin 1	protein-coding
chr12-8265	chr12	49199460	49214159	+	120.4	14699	Intergenic	Lx2B2|LINE|L1	-176074	NM_001160112	15228	Mm.4704	NM_008241	ENSMUSG00000020950	Foxg1	forkhead box G1	protein-coding
chr13-8488	chr13	105731223	105747210	+	120.4	15987	Intergenic	Lx6|LINE|L1	295523	NM_008308	15550	Mm.4716	NM_008308	ENSMUSG00000021721	Htr1a	5-hydroxytryptamine (serotonin) receptor 1A	protein-coding
chr6-5183	chr6	70054054	70066435	+	120.4	12381	Intergenic	Intergenic	731931	NM_009075	19895	Mm.17905	NM_009075	ENSMUSG00000053604	Rpia	ribose 5-phosphate isomerase A	protein-coding
chr3-17518	chr3	137470578	137485094	+	120.4	14516	Intergenic	Intergenic	74786	NM_177665	229862	Mm.246591	NM_177665	ENSMUSG00000055138	Gm4861	predicted gene 4861	protein-coding
chr7-5173	chr7	62904900	62918666	+	120.4	13766	Intergenic	Lx5b|LINE|L1	300743	NM_007390	11441	Mm.113464	NM_007390	ENSMUSG00000030525	Chrna7	cholinergic receptor, nicotinic, alpha polypeptide 7	protein-coding
chr5-24584	chr5	136614742	136626487	+	120.2	11745	Intergenic	B4A|SINE|B4	-53124	NM_009986	13047	Mm.320317	NM_009986	ENSMUSG00000029705	Cux1	cut-like homeobox 1	protein-coding
chr14-11924	chr14	84439440	84450192	+	120.2	10752	5' UTR (NM_001013753, exon 1 of 4)	5' UTR (NM_001013753, exon 1 of 4)	1253	NM_001013753	219228	Mm.153643	NM_001013753	ENSMUSG00000035566	Pcdh17	protocadherin 17	protein-coding
chr11-5356	chr11	98553819	98567224	+	120.2	13405	Intergenic	Intergenic	9424	NM_001166494	69376	Mm.55996	NM_027061	ENSMUSG00000017195	Zpbp2	zona pellucida binding protein 2	protein-coding
chr11-7717	chr11	98538781	98550185	+	120.2	11404	intron (NM_011771, intron 1 of 7)	intron (NM_011771, intron 1 of 7)	1548	NM_011771	22780	Mm.133367	NM_011771	ENSMUSG00000018168	Ikzf3	IKAROS family zinc finger 3	protein-coding
chr2-18431	chr2	180886581	180898074	+	120.2	11493	Intergenic	Intergenic	-1713	NR_029538	723951		NR_029538		Mir124a-3	microRNA 124a-3	ncRNA
chr7-14647	chr7	62537972	62551619	+	120.2	13647	Intergenic	RLTR18|LTR|ERVK	-80285	NM_013788	27412	Mm.422745	NM_013788	ENSMUSG00000070526	Peg12	paternally expressed 12	protein-coding
chr9-12662	chr9	93791930	93806276	+	120.2	14346	Intergenic	L1_Mus3|LINE|L1	738978	NM_001033145	68861	Mm.258746	NM_001033145	ENSMUSG00000045414	1190002N15Rik	RIKEN cDNA 1190002N15 gene	protein-coding
chr5-14006	chr5	109447398	109462422	+	120	15024	Intergenic	Lx9|LINE|L1	34897	NM_001104628	384221	Mm.469879	NM_001104628	ENSMUSG00000091879	Vmn2r17	vomeronasal 2, receptor 17	protein-coding
chr10-15566	chr10	72047361	72061527	+	120	14166	Intergenic	Lx8b|LINE|L1	-73754	NR_003644	108950	Mm.212793	NM_175390	ENSMUSG00000043859	1700049L16Rik	hematological and neurological expressed 1-like pseudogene	pseudo
chr17-10786	chr17	57102841	57117337	+	120	14496	Intergenic	MIRb|SINE|MIR	-4147	NR_033508	100169874	Mm.76700	NR_033508	ENSMUSG00000079414	Gm11110	predicted gene 11110	ncRNA
chr5-15189	chr5	68499268	68512314	+	120	13046	Intergenic	Intergenic	473956	NM_001018019	433899	Mm.332422	NM_001018019	ENSMUSG00000068082	Grxcr1	glutaredoxin, cysteine rich 1	protein-coding
chr10-1683	chr10	48723856	48738274	+	120	14418	Intergenic	L1_Mur2|LINE|L1	364778	NR_046212	100418235	Mm.185993	NR_046212		C130030K03Rik	proteasome (prosome, macropain) subunit, alpha type 6 pseudogene	pseudo
chr3-23153	chr3	22486105	22498944	+	119.8	12839	Intergenic	Intergenic	241154	NR_004439	19784		NR_004439		Rprl2	ribonuclease P RNA-like 2	ncRNA
chr4-11779	chr4	73545209	73560293	+	119.8	15084	Intergenic	MTD|LTR|ERVL-MaLR	-52793	NM_001277487	101055863	Mm.331671	NM_001277487	ENSMUSG00000095048	LOC101055863	uncharacterized LOC101055863	protein-coding
chr5-14904	chr5	49683717	49696783	+	119.8	13066	Intergenic	ORR1C1|LTR|ERVL-MaLR	368746	NM_133911	70693	Mm.272974	NM_133911	ENSMUSG00000029090	Gpr125	G protein-coupled receptor 125	protein-coding
chr3-10988	chr3	22852773	22866370	+	119.8	13597	Intergenic	Intergenic	608201	NR_004439	19784		NR_004439		Rprl2	ribonuclease P RNA-like 2	ncRNA
chr11-8628	chr11	117001837	117013124	+	119.8	11287	Intergenic	Intergenic	-69303	NR_027059	76972	Mm.309167	NR_027059	ENSMUSG00000086859	2810008D09Rik	RIKEN cDNA 2810008D09 gene	ncRNA
chr1-6726	chr1	74943217	74954190	+	119.8	10973	intron (NM_010544, intron 1 of 2)	intron (NM_010544, intron 1 of 2)	2948	NM_010544	16147	Mm.439736	NM_010544	ENSMUSG00000006538	Ihh	Indian hedgehog	protein-coding
chr8-10205	chr8	102166184	102181244	+	119.8	15060	Intergenic	RMER15|LTR|ERVL	611397	NM_009866	12552	Mm.1571	NM_009866	ENSMUSG00000031673	Cdh11	cadherin 11	protein-coding
chr19-3600	chr19	6490474	6501839	+	119.6	11365	intron (NM_020253, intron 17 of 22)	PB1D7|SINE|Alu	46914	NM_009203	20521	Mm.391146	NM_009203	ENSMUSG00000061742	Slc22a12	solute carrier family 22 (organic anion/cation transporter), member 12	protein-coding
chr5-5666	chr5	39232209	39247127	+	119.6	14918	Intergenic	RMER19B|LTR|ERVK	-362975	NM_013748	27278	Mm.440845	NM_013748	ENSMUSG00000039315	Clnk	cytokine-dependent hematopoietic cell linker	protein-coding
chr5-26250	chr5	78810143	78824964	+	119.6	14821	Intergenic	Lx6|LINE|L1	698351	NR_035474	100316701		NR_035474		Mir669m-1	microRNA 669m-1	ncRNA
chr3-21545	chr3	74927398	74941396	+	119.4	13998	Intergenic	MTD|LTR|ERVL-MaLR	209326	NM_172515	213234	Mm.80075	NM_172515	ENSMUSG00000034151	Zbbx	zinc finger, B-box domain containing	protein-coding
chr3-15653	chr3	4908153	4920390	+	119.4	12237	Intergenic	RLTR13C2|LTR|ERVK	115563	NR_045272	100503859	Mm.75172	NR_045272	ENSMUSG00000098659	1110015O18Rik	RIKEN cDNA 1110015O18 gene	ncRNA
chr15-9280	chr15	4907581	4921201	+	119.4	13620	intron (NM_001166066, intron 12 of 41)	intron (NM_001166066, intron 12 of 41)	15654	NM_001166066	223825	Mm.159281	NM_001166066	ENSMUSG00000022155	Mroh2b	maestro heat-like repeat family member 2B	protein-coding
chr1-26871	chr1	49671911	49687646	+	119.4	15735	Intergenic	Intergenic	-1247745	NM_019790	56363	Mm.245154	NM_019790	ENSMUSG00000026109	Tmeff2	transmembrane protein with EGF-like and two follistatin-like domains 2	protein-coding
chr1-23181	chr1	26621322	26635569	+	119.4	14247	Intergenic	L1_Mus1|LINE|L1	59015	NM_001033764	210940	Mm.297614	NM_001033764	ENSMUSG00000073722	4931408C20Rik	RIKEN cDNA 4931408C20 gene	protein-coding
chr12-8315	chr12	56606262	56619134	+	119.4	12872	intron (NM_008701, intron 1 of 1)	intron (NM_008701, intron 1 of 1)	586	NM_008701	18094	Mm.129420	NM_008701	ENSMUSG00000058669	Nkx2-9	NK2 homeobox 9	protein-coding
chr16-8027	chr16	82811479	82826669	+	119.2	15190	Intergenic	Lx2B2|LINE|L1	-1552069	NR_040567	75247	Mm.417813	NR_040567		4930553E22Rik	RIKEN cDNA 4930553E22 gene	ncRNA
chr12-8754	chr12	108501607	108515291	+	119.2	13684	intron (NM_001043335, intron 6 of 21)	intron (NM_001043335, intron 6 of 21)	-46271	NM_007965	14026	Mm.238841	NM_007965	ENSMUSG00000021262	Evl	Ena-vasodilator stimulated phosphoprotein	protein-coding
chr9-10691	chr9	25663633	25677990	+	119.2	14357	Intergenic	Lx5|LINE|L1	189214	NM_026189	67484	Mm.112977	NM_026189	ENSMUSG00000036611	Eepd1	endonuclease/exonuclease/phosphatase family domain containing 1	protein-coding
chr6-4083	chr6	122962716	122975206	+	119.2	12490	intron (NM_153197, intron 5 of 5)	L1Md_A|LINE|L1	16317	NM_153197	73149	Mm.25684	NM_153197	ENSMUSG00000043832	Clec4a3	C-type lectin domain family 4, member a3	protein-coding
chr10-4767	chr10	81466160	81477266	+	119	11106	intron (NM_176954, intron 2 of 11)	B2_Mm2|SINE|B2	10996	NM_176954	319586	Mm.152689	NM_176954	ENSMUSG00000034818	Celf5	CUGBP, Elav-like family member 5	protein-coding
chr7-22866	chr7	11627540	11643545	+	119	16005	Intergenic	Lx|LINE|L1	34977	NM_145843	252905	Mm.377264	NM_145843	ENSMUSG00000095430	Vmn1r72	vomeronasal 1 receptor 72	protein-coding
chr6-17670	chr6	68785377	68798752	+	119	13375	Intergenic	Lx6|LINE|L1	535110	NR_004434	19783		NR_004434		Rprl1	ribonuclease P RNA-like 1	ncRNA
chr19-4691	chr19	39577303	39591891	+	119	14588	Intergenic	Lx|LINE|L1	64445	NM_001024719	545288	Mm.297048	NM_001024719	ENSMUSG00000062624	Cyp2c67	cytochrome P450, family 2, subfamily c, polypeptide 67	protein-coding
chr13-13440	chr13	7996922	8012406	+	119	15484	Intergenic	L1Md_F2|LINE|L1	-198202	NR_110345	94191	Mm.425794	NM_052977	ENSMUSG00000052551	Adarb2	adenosine deaminase, RNA-specific, B2	protein-coding
chr4-18213	chr4	38791519	38804791	+	118.8	13272	Intergenic	Lx3A|LINE|L1	-652138	NM_001081095	75471	Mm.23522	NM_001081095	ENSMUSG00000028287	1700009N14Rik	RIKEN cDNA 1700009N14 gene	protein-coding
chr2-13098	chr2	180185097	180196148	+	118.8	11051	intron (NM_001081171, intron 38 of 78)	intron (NM_001081171, intron 38 of 78)	-10799	NR_105972	102466785		NR_105972		Mir7005	microRNA mir-7005	ncRNA
chr11-7837	chr11	116984987	116998787	+	118.8	13800	Intergenic	Intergenic	73024	NM_172948	268510	Mm.35141	NM_172948	ENSMUSG00000043857	Mgat5b	mannoside acetylglucosaminyltransferase 5, isoenzyme B	protein-coding
chr13-9104	chr13	55410818	55423175	+	118.8	12357	TTS (NM_021489)	TTS (NM_021489)	-1764	NM_029303	75477	Mm.432537	NM_029303		Pfn3	profilin 3	protein-coding
chr3-21666	chr3	77557113	77571964	+	118.8	14851	Intergenic	Lx2B|LINE|L1	1488955	NM_001253719	213262	Mm.379337	NM_178673	ENSMUSG00000034098	Fstl5	follistatin-like 5	protein-coding
chr1-22825	chr1	3879894	3894892	+	118.8	14998	Intergenic	Intergenic	-215895	NM_001011874	497097	Mm.454496	NM_001011874	ENSMUSG00000051951	Xkr4	X Kell blood group precursor related family member 4	protein-coding
chr13-13743	chr13	27808727	27823660	+	118.8	14933	Intergenic	L1_Rod|LINE|L1	14538	NM_019991	56635	Mm.23585	NM_019991	ENSMUSG00000022886	Prl2a1	prolactin family 2, subfamily a, member 1	protein-coding
chr16-7552	chr16	61043887	61059147	+	118.8	15260	Intergenic	Intergenic	-445986	NM_007938	13840	Mm.455790	NM_007938	ENSMUSG00000055540	Epha6	Eph receptor A6	protein-coding
chr7-1920	chr7	38325817	38336149	+	118.7	10332	Intergenic	Intergenic	-59635	NM_025390	66161	Mm.22284	NM_025390	ENSMUSG00000030423	Pop4	processing of precursor 4, ribonuclease P/MRP family, (S. cerevisiae)	protein-coding
chr9-10124	chr9	98957372	98966133	+	118.7	8761	Intergenic	Intergenic	6145	NM_012020	26927	Mm.151239	NM_012020	ENSMUSG00000050397	Foxl2	forkhead box L2	protein-coding
chr10-10228	chr10	127321167	127332087	+	118.7	10920	exon (NM_146011, exon 7 of 15)	exon (NM_146011, exon 7 of 15)	2900	NM_146011	216445	Mm.227198	NM_146011	ENSMUSG00000040345	Arhgap9	Rho GTPase activating protein 9	protein-coding
chr11-10068	chr11	73833393	73844863	+	118.7	11470	Intergenic	Intergenic	8995	NM_147008	259010	Mm.451672	NM_147008	ENSMUSG00000094488	Olfr393	olfactory receptor 393	protein-coding
chr14-6760	chr14	52613901	52627590	+	118.7	13689	Intergenic	Lx10|LINE|L1	-125050	NM_001170918	57269	Mm.88822	NM_020512	ENSMUSG00000059887	Olfr1507	olfactory receptor 1507	protein-coding
chr12-939	chr12	3009426	3020311	+	118.5	10885	Intergenic	RLTR1D2_MM|LTR|ERV1	-220923	NR_015551	74173	Mm.309774	NM_028796	ENSMUSG00000079179	Rab10os	RAB10, member RAS oncogene family, opposite strand	ncRNA
chr6-15601	chr6	60002180	60017419	+	118.3	15239	Intergenic	L1Md_F2|LINE|L1	393908	NR_015565	208079	Mm.131226	NM_177329		A530053G22Rik	RIKEN cDNA A530053G22 gene	ncRNA
chr4-4998	chr4	7284611	7297363	+	118.3	12752	Intergenic	Intergenic	-269701	NR_040645	71510	Mm.410775	NR_040645	ENSMUSG00000086070	8430436N08Rik	RIKEN cDNA 8430436N08 gene	ncRNA
chr1-26975	chr1	62738710	62753126	+	118.3	14416	intron (NM_001077405, intron 5 of 15)	intron (NM_001077405, intron 5 of 15)	42601	NM_001077403	18187	Mm.266341	NM_010939	ENSMUSG00000025969	Nrp2	neuropilin 2	protein-coding
chr10-3551	chr10	34724131	34738473	+	118.3	14342	Intergenic	Intergenic	247902	NM_010237	14302	Mm.332432	NM_010237	ENSMUSG00000019779	Frk	fyn-related kinase	protein-coding
chr1-16025	chr1	27698509	27713985	+	118.3	15476	Intergenic	Intergenic	-1018787	NM_001033764	210940	Mm.297614	NM_001033764	ENSMUSG00000073722	4931408C20Rik	RIKEN cDNA 4931408C20 gene	protein-coding
chr13-12462	chr13	48728878	48742237	+	118.3	13359	Intergenic	Intergenic	72521	NM_007526	12022	Mm.42241	NM_007526	ENSMUSG00000021381	Barx1	BarH-like homeobox 1	protein-coding
chr7-19859	chr7	61626428	61640921	+	118.3	14493	Intergenic	L1_Mus4|LINE|L1	-18347	NR_045727	319752	Mm.294476	NR_045727		B230209E15Rik	RIKEN cDNA B230209E15 gene	ncRNA
chr5-11608	chr5	140880595	140893764	+	118.3	13169	intron (NM_175362, intron 14 of 24)	intron (NM_175362, intron 14 of 24)	-56748	NM_010302	14673	Mm.370185	NM_010302		Gna12	guanine nucleotide binding protein, alpha 12	protein-coding
chr7-17181	chr7	19514687	19525403	+	118.1	10716	exon (NM_027116, exon 2 of 4)	exon (NM_027116, exon 2 of 4)	1314	NM_027116	69547	Mm.77325	NM_027116	ENSMUSG00000060621	Nkpd1	NTPase, KAP family P-loop domain containing 1	protein-coding
chr10-10763	chr10	52555780	52568025	+	118.1	12245	Intergenic	L1_Mus4|LINE|L1	-16163	NR_037920	22639	Mm.490597	NM_009540	ENSMUSG00000049576	Zfa-ps	zinc finger protein, autosomal, pseudogene	pseudo
chr3-12911	chr3	59572416	59587103	+	118.1	14687	Intergenic	Intergenic	-150027	NM_001101531	433597	Mm.297801	NM_001101531	ENSMUSG00000090527	Gm5538	predicted gene 5538	protein-coding
chr10-13209	chr10	30493901	30509703	+	118.1	15802	Intergenic	Lx|LINE|L1	98947	NM_028604	73681	Mm.294503	NM_028604	ENSMUSG00000019792	Trmt11	tRNA methyltransferase 11	protein-coding
chr7-17521	chr7	41716019	41728890	+	117.9	12871	intron (NR_004441, intron 6 of 6)	intron (NR_004441, intron 6 of 6)	54440	NR_004441	75835	Mm.159597	NM_029460	ENSMUSG00000074164	Vmn2r-ps54	vomeronasal 2, receptor, pseudogene 54	pseudo
chr13-10862	chr13	10736830	10752220	+	117.9	15390	Intergenic	L1Md_F|LINE|L1	-383722	NM_033269	12671	Mm.342315	NM_033269		Chrm3	cholinergic receptor, muscarinic 3, cardiac	protein-coding
chr6-10499	chr6	19157350	19172793	+	117.9	15443	Intergenic	Intergenic	298753	NM_029202	75196	Mm.67665	NM_029202	ENSMUSG00000029517	Ankrd7	ankyrin repeat domain 7	protein-coding
chr9-8040	chr9	93513816	93528377	+	117.9	14561	Intergenic	Intergenic	-515363	NR_040756	78349	Mm.52612	NR_040756		1700034K08Rik	RIKEN cDNA 1700034K08 gene	ncRNA
chr12-6124	chr12	20289733	20301821	+	117.9	12088	Intergenic	RLTR1C|LTR|ERV1	520002	NR_015521	69513	Mm.273972	NR_015521		1700030C10Rik	RIKEN cDNA 1700030C10 gene	ncRNA
chr5-19665	chr5	116593367	116605098	+	117.7	11731	Intergenic	Intergenic	-7415	NM_026886	68955	Mm.146779	NM_026886	ENSMUSG00000063919	Srrm4	serine/arginine repetitive matrix 4	protein-coding
chr17-9427	chr17	38913352	38927338	+	117.7	13986	Intergenic	L1_Mur2|LINE|L1	-116350	NM_001256050	100126776	Mm.471588	NM_001256050		Esp24	exocrine gland secreted peptide 24	protein-coding
chr16-10830	chr16	3673460	3687544	+	117.7	14084	Intergenic	Lx|LINE|L1	37622	NM_001161790	54483	Mm.143718	NM_019453	ENSMUSG00000022534	Mefv	Mediterranean fever	protein-coding
chr5-25154	chr5	33427442	33438100	+	117.7	10658	intron (NM_011320, intron 1 of 1)	CpG	1319	NM_011320	672284		NM_011320		Nkx1-1	NK1 transcription factor related, locus 1 (Drosophila)	protein-coding
chr7-8062	chr7	33956561	33969373	+	117.5	12812	Intergenic	RMER17D2|LTR|ERVK	-17982	NM_178308	110187	Mm.155750	NM_178308	ENSMUSG00000066586	Scgb2b26	secretoglobin, family 2B, member 26	protein-coding
chr9-7314	chr9	3093836	3107709	+	117.5	13873	Intergenic	Intergenic	-62029	NR_039546	100628572		NR_039546		Mir101c	microRNA 101c	ncRNA
chr15-6913	chr15	49868538	49884354	+	117.3	15816	Intergenic	Intergenic	1012668	NR_035444	100316685		NR_035444	miRBase:MI0008325	Mir1907	microRNA 1907	ncRNA
chr17-1280	chr17	27290370	27303299	+	117.3	12929	Intergenic	RMER6C|LTR|ERVK	20261	NR_106073	102465700		NR_106073		Mir7214	microRNA mir-7214	ncRNA
chr9-5644	chr9	93630599	93643658	+	117.3	13059	Intergenic	AT_rich|Low_complexity|Low_complexity	-631395	NR_040756	78349	Mm.52612	NR_040756		1700034K08Rik	RIKEN cDNA 1700034K08 gene	ncRNA
chr11-10173	chr11	88088108	88099155	+	117.3	11047	Intergenic	(CAAAAA)n|Simple_repeat|Simple_repeat	-4427	NR_045499	70393	Mm.386799	NR_045499	ENSMUSG00000018378	2210416O15Rik	RIKEN cDNA 2210416O15 gene	ncRNA
chr6-16990	chr6	19506189	19520051	+	117.3	13862	Intergenic	MLTR25A|LTR|ERVK	-42222	NR_105789	102465192		NR_105789	miRBase:MI0021899	Mir6370	microRNA mir-6370	ncRNA
chr17-7812	chr17	77747996	77762222	+	117.3	14226	Intergenic	Charlie1a|DNA|hAT-Charlie	-445139	NM_015800	50766	Mm.311912	NM_015800	ENSMUSG00000024074	Crim1	cysteine rich transmembrane BMP regulator 1 (chordin like)	protein-coding
chr5-6317	chr5	50270680	50284694	+	117.3	14014	Intergenic	L1MEc|LINE|L1	126354	NR_040696	73965	Mm.243823	NR_040696		4930448I18Rik	RIKEN cDNA 4930448I18 gene	ncRNA
chr4-17671	chr4	16339508	16354282	+	117.3	14774	Intergenic	Lx3_Mus|LINE|L1	182785	NR_045765	100415915	Mm.387180	NR_045765	ENSMUSG00000085112	A530072M11Rik	RIKEN cDNA gene A530072M11	ncRNA
chr2-9487	chr2	37286563	37300000	+	117.1	13437	Intergenic	L1_Mm|LINE|L1	26330	NM_001081010	545417	Mm.379955	NM_001081010		Olfr367-ps	olfactory receptor 367, pseudogene	protein-coding
chr2-13985	chr2	85458454	85471383	+	117.1	12929	Intergenic	L1_Mus2|LINE|L1	-25762	NM_146434	258426	Mm.377494	NM_146434	ENSMUSG00000075218	Olfr995	olfactory receptor 995	protein-coding
chr10-4125	chr10	53202383	53213879	+	117.1	11496	Intergenic	ERVB5_1-I_MM-int|LTR|ERVK	-72139	NR_038015	100502820	Mm.55827	NR_038015		Gm19395	predicted gene, 19395	ncRNA
chr16-7641	chr16	62066299	62080670	+	116.9	14371	Intergenic	Intergenic	713232	NM_178925	106338	Mm.26321	NM_178925		Nsun3	NOL1/NOP2/Sun domain family member 3	protein-coding
chr17-12113	chr17	63749437	63761577	+	116.9	12140	Intergenic	Intergenic	-108474	NM_001037997	14158	Mm.23039	NM_008000	ENSMUSG00000000127	Fert2	fer (fms/fps related) protein kinase, testis specific 2	protein-coding
chr6-20098	chr6	89696256	89709305	+	116.9	13049	Intergenic	Lx|LINE|L1	-11423	NM_053228	113855	Mm.377152	NM_053228	ENSMUSG00000096051	Vmn1r40	vomeronasal 1 receptor 40	protein-coding
chr5-21877	chr5	118324980	118334323	+	116.9	9343	Intergenic	Intergenic	84424	NM_001081236	76792	Mm.103428	NM_001081236		2410131K14Rik	RIKEN cDNA 2410131K14 gene	protein-coding
chr7-14918	chr7	98772321	98783324	+	116.9	11003	Intergenic	Intergenic	-57290	NM_001285794	22411	Mm.22182	NM_009519	ENSMUSG00000015957	Wnt11	wingless-type MMTV integration site family, member 11	protein-coding
chr18-5006	chr18	11045825	11053885	+	116.9	8060	TTS (NR_105022)	TTS (NR_105022)	-2655	NM_010258	14465	Mm.329287	NM_010258	ENSMUSG00000005836	Gata6	GATA binding protein 6	protein-coding
chr5-26505	chr5	85525314	85539206	+	116.7	13892	Intergenic	Intergenic	533323	NM_007683	12617	Mm.4649	NM_007683	ENSMUSG00000029253	Cenpc1	centromere protein C1	protein-coding
chr10-5865	chr10	48390047	48403341	+	116.7	13294	Intergenic	L1_Mus3|LINE|L1	699149	NR_046212	100418235	Mm.185993	NR_046212		C130030K03Rik	proteasome (prosome, macropain) subunit, alpha type 6 pseudogene	pseudo
chr6-4011	chr6	89855550	89869515	+	116.7	13965	Intergenic	MuRRS4-int|LTR|ERV1	7997	NM_053220	113847	Mm.431989	NM_053220	ENSMUSG00000068231	Vmn1r43	vomeronasal 1 receptor 43	protein-coding
chr10-10185	chr10	124734942	124749032	+	116.7	14090	Intergenic	RMER5|LTR|ERV1	272913	NR_028310	75030	Mm.159403	NR_028310		4930503E24Rik	eukaryotic translation initiation factor 3, subunit I pseudogene	pseudo
chr17-15749	chr17	20804552	20819207	+	116.7	14655	Intergenic	Intergenic	-2616	NM_134190	171224	Mm.377183	NM_134190	ENSMUSG00000061150	Vmn1r229	vomeronasal 1 receptor 229	protein-coding
chr16-10905	chr16	15416061	15428976	+	116.7	12915	Intergenic	L1_Mur3|LINE|L1	172000	NM_001159351	70620	Mm.235407	NM_023585		Ube2v2	ubiquitin-conjugating enzyme E2 variant 2	protein-coding
chr15-4500	chr15	98773535	98782671	+	116.6	9136	promoter-TSS (NM_011718)	promoter-TSS (NM_011718)	47	NM_011718	22410	Mm.4709	NM_011718	ENSMUSG00000022996	Wnt10b	wingless-type MMTV integration site family, member 10B	protein-coding
chr15-1908	chr15	22368646	22380524	+	116.6	11878	Intergenic	MT2B|LTR|ERVL	340399	NM_001165971	545091	Mm.475598	NM_001165971		Gm5803	predicted gene 5803	protein-coding
chr4-14701	chr4	69435445	69449344	+	116.6	13899	Intergenic	Lx4A|LINE|L1	-487997	NM_019967	56710	Mm.248788	NM_019967	ENSMUSG00000028351	Brinp1	bone morphogenic protein/retinoic acid inducible neural specific 1	protein-coding
chr17-6632	chr17	39589694	39604360	+	116.6	14666	Intergenic	L1_Mus2|LINE|L1	-43930	NM_001244651	668200	Mm.464782	NM_001244651	ENSMUSG00000095104	Esp15	exocrine gland secreted peptide 15	protein-coding
chr18-2586	chr18	37751962	37760734	+	116.6	8772	exon (NM_033594, exon 1 of 4)	exon (NM_033594, exon 1 of 4)	575	NM_033594	93723	Mm.247203	NM_033594	ENSMUSG00000023036	Pcdhga11	protocadherin gamma subfamily A, 11	protein-coding
chr19-3704	chr19	13301378	13315918	+	116.6	14540	Intergenic	Lx5|LINE|L1	5635	NM_001011841	258121	Mm.377353	NM_001011841	ENSMUSG00000062199	Olfr1465	olfactory receptor 1465	protein-coding
chr5-17557	chr5	115362855	115373582	+	116.6	10727	Intergenic	B4|SINE|B4	-19263	NM_007748	12861	Mm.43415	NM_007748	ENSMUSG00000041697	Cox6a1	cytochrome c oxidase subunit VIa polypeptide 1	protein-coding
chr3-12042	chr3	159315499	159329302	+	116.6	13803	Intergenic	Intergenic	-173033	NM_029523	76131	Mm.371655	NM_029523	ENSMUSG00000028175	Depdc1a	DEP domain containing 1a	protein-coding
chrX-260	chrX	76598130	76599762	+	116.6	1632	intron (NM_001201395, intron 1 of 1)	SYNREP_MM|Satellite|Satellite	3978	NM_001201395	74987	Mm.107996	NM_001201395	ENSMUSG00000079525	4930468A15Rik	RIKEN cDNA 4930468A15 gene	protein-coding
chr1-14910	chr1	107143034	107157587	+	116.4	14553	Intergenic	L1_Mus3|LINE|L1	10804	NM_198680	383548	Mm.483991	NM_198680	ENSMUSG00000073602	Serpinb3b	serine (or cysteine) peptidase inhibitor, clade B (ovalbumin), member 3B	protein-coding
chr12-11432	chr12	114554214	114567106	+	116.4	12892	Intergenic	MurERV4_19-int|LTR|ERVK	-46966	NR_106063	102465664		NR_106063	miRBase:MI0022945	Mir7094-2	microRNA mir-7094-2	ncRNA
chr1-21290	chr1	93097076	93107348	+	116.4	10272	promoter-TSS (NM_001294149)	promoter-TSS (NM_001294149)	-338	NM_008440	16560	Mm.276408	NM_008440	ENSMUSG00000014602	Kif1a	kinesin family member 1A	protein-coding
chr8-15085	chr8	120875159	120887047	+	116.4	11888	Intergenic	Intergenic	144727	NM_008320	15900	Mm.334861	NM_008320	ENSMUSG00000041515	Irf8	interferon regulatory factor 8	protein-coding
chr6-11818	chr6	14675811	14689936	+	116.4	14125	Intergenic	L1_Mus1|LINE|L1	72401	NM_080464	140491	Mm.209429	NM_080464	ENSMUSG00000042717	Ppp1r3a	protein phosphatase 1, regulatory (inhibitor) subunit 3A	protein-coding
chr10-14675	chr10	7379157	7392251	+	116.4	13094	Intergenic	Intergenic	87773	NM_029975	77777	Mm.442442	NM_029975	ENSMUSG00000079685	Ulbp1	UL16 binding protein 1	protein-coding
chr13-4709	chr13	61206395	61219935	+	116.4	13540	Intergenic	Intergenic	-9773	NM_021445	58518	Mm.143794	NM_021445	ENSMUSG00000021441	Cts6	cathepsin 6	protein-coding
chr5-14645	chr5	14410231	14423859	+	116.2	13628	Intergenic	Lx3_Mus|LINE|L1	-97873	NM_001110796	26875	Mm.146275	NM_011995	ENSMUSG00000061601	Pclo	piccolo (presynaptic cytomatrix protein)	protein-coding
chr17-11086	chr17	85688576	85698399	+	116.2	9823	Intergenic	Intergenic	-5233	NM_011380	20472	Mm.5039	NM_011380	ENSMUSG00000024134	Six2	sine oculis-related homeobox 2	protein-coding
chr9-6498	chr9	3301249	3315242	+	116	13993	Intergenic	(TTTC)n|Simple_repeat|Simple_repeat	-26986	NM_026303	67667	Mm.116968	NM_026303	ENSMUSG00000025899	Alkbh8	alkB, alkylation repair homolog 8 (E. coli)	protein-coding
chr7-8370	chr7	62808823	62822406	+	116	13583	Intergenic	Lx|LINE|L1	-351104	NM_013788	27412	Mm.422745	NM_013788	ENSMUSG00000070526	Peg12	paternally expressed 12	protein-coding
chr7-21552	chr7	45205963	45215013	+	116	9050	intron (NM_015789, intron 2 of 4)	intron (NM_015789, intron 2 of 4)	1395	NM_015789	50722	Mm.27287	NM_015789	ENSMUSG00000030792	Dkkl1	dickkopf-like 1	protein-coding
chr5-24294	chr5	118456514	118470211	+	116	13697	Intergenic	GA-rich|Low_complexity|Low_complexity	-97357	NM_172424	76199	Mm.206238	NM_172424	ENSMUSG00000018076	Med13l	mediator complex subunit 13-like	protein-coding
chr17-1176	chr17	27269865	27280508	+	116	10643	Intergenic	MMERVK9E_I-int|LTR|ERVK	41909	NR_106073	102465700		NR_106073		Mir7214	microRNA mir-7214	ncRNA
chr3-18480	chr3	42828042	42842698	+	116	14656	Intergenic	Intergenic	1092752	NM_001099785	73852	Mm.29006	NM_027271	ENSMUSG00000025766	D3Ertd751e	DNA segment, Chr 3, ERATO Doi 751, expressed	protein-coding
chr9-9499	chr9	19980819	19995012	+	116	14193	Intergenic	Lx5|LINE|L1	40120	NM_146558	258551	Mm.377564	NM_146558	ENSMUSG00000050803	Olfr866	olfactory receptor 866	protein-coding
chr2-9290	chr2	17112637	17124318	+	115.8	11681	Intergenic	Intergenic	-104751	NR_040632	75069	Mm.50378	NR_040632		4930515L03Rik	RIKEN cDNA 4930515L03 gene	ncRNA
chr4-18558	chr4	73123686	73139944	+	115.8	16258	Intergenic	MTC|LTR|ERVL-MaLR	273257	NM_001013393	433719	Mm.348294	NM_001013393	ENSMUSG00000066137	Gm11487	predicted gene 11487	protein-coding
chr17-14798	chr17	55850746	55864817	+	115.8	14071	Intergenic	L1_Mus4|LINE|L1	21172	NM_144546	104349	Mm.460659	NM_144546		Zfp119a	zinc finger protein 119a	protein-coding
chr2-10524	chr2	24126001	24139479	+	115.8	13478	Intergenic	L1_Mur2|LINE|L1	-20432	NM_027163	69677	Mm.45901	NM_027163		Il1f8	interleukin 1 family, member 8	protein-coding
chr13-6127	chr13	113021809	113034721	+	115.8	12912	Intergenic	Intergenic	-7114	NM_001281487	238896		NM_001281487	ENSMUSG00000078926	Cdc20b	cell division cycle 20B	protein-coding
chr3-14468	chr3	43437544	43452018	+	115.8	14474	Intergenic	Intergenic	1702163	NM_001099785	73852	Mm.29006	NM_027271	ENSMUSG00000025766	D3Ertd751e	DNA segment, Chr 3, ERATO Doi 751, expressed	protein-coding
chr3-22693	chr3	4933453	4948665	+	115.6	15212	Intergenic	L1_Mus4|LINE|L1	142351	NR_045272	100503859	Mm.75172	NR_045272	ENSMUSG00000098659	1110015O18Rik	RIKEN cDNA 1110015O18 gene	ncRNA
chr6-13148	chr6	9925022	9939077	+	115.6	14055	Intergenic	Lx|LINE|L1	982030	NM_008751	18231	Mm.46954	NM_008751	ENSMUSG00000046178	Nxph1	neurexophilin 1	protein-coding
chr9-13494	chr9	35719396	35731694	+	115.4	12298	Intergenic	Lx2|LINE|L1	-15504	NM_001167588	100312949	Mm.475848	NM_001167588	ENSMUSG00000091174	Gm17677	predicted gene, 17677	protein-coding
chr13-9822	chr13	14811179	14825671	+	115.4	14492	Intergenic	Intergenic	188167	NM_134067	105351	Mm.41450	NM_134067	ENSMUSG00000039182	AW209491	expressed sequence AW209491	protein-coding
chr9-5276	chr9	22124978	22136401	+	115.4	11423	promoter-TSS (NM_007388)	promoter-TSS (NM_007388)	-91	NM_007388	11433	Mm.46354	NM_007388	ENSMUSG00000001348	Acp5	acid phosphatase 5, tartrate resistant	protein-coding
chr1-24392	chr1	103277302	103291117	+	115.4	13815	Intergenic	Intergenic	-1484610	NM_011800	23836	Mm.103640	NM_011800	ENSMUSG00000050840	Cdh20	cadherin 20	protein-coding
chr11-7583	chr11	74288050	74301344	+	115.4	13294	Intergenic	Lx3_Mus|LINE|L1	10888	NM_011002	18359	Mm.300072	NM_011002	ENSMUSG00000070374	Olfr59	olfactory receptor 59	protein-coding
chr1-21828	chr1	113036641	113050879	+	115.2	14238	Intergenic	Intergenic	-1178842	NM_001081316	319901	Mm.103468	NM_001081316	ENSMUSG00000038702	Dsel	dermatan sulfate epimerase-like	protein-coding
chr5-3304	chr5	111448782	111461069	+	115.2	12287	3' UTR (NM_001081235, exon 2 of 2)	3' UTR (NM_001081235, exon 2 of 2)	36759	NM_001081235	433938	Mm.332576	NM_001081235	ENSMUSG00000070576	Mn1	meningioma 1	protein-coding
chr3-18669	chr3	45093485	45106336	+	115.2	12851	Intergenic	MMERVK10D3_I-int|LTR|ERVK	278350	NR_045172	72511	Mm.140700	NR_045172	ENSMUSG00000097040	2610316D01Rik	RIKEN cDNA 2610316D01 gene	ncRNA
chr9-12626	chr9	93486385	93500446	+	115	14061	Intergenic	Intergenic	-487682	NR_040756	78349	Mm.52612	NR_040756		1700034K08Rik	RIKEN cDNA 1700034K08 gene	ncRNA
chr12-11433	chr12	114569922	114584608	+	115	14686	Intergenic	L1_Mus2|LINE|L1	-63571	NR_106063	102465664		NR_106063	miRBase:MI0022945	Mir7094-2	microRNA mir-7094-2	ncRNA
chr6-10172	chr6	132538480	132553036	+	114.8	14556	Intergenic	Intergenic	-24084	NM_011174	19131	Mm.425348	NM_011174	ENSMUSG00000059934	Prh1	proline rich protein HaeIII subfamily 1	protein-coding
chr19-4964	chr19	12978459	12992670	+	114.7	14211	Intergenic	RMER13A2|LTR|ERVK	-13424	NM_146705	258700	Mm.391163	NM_146705	ENSMUSG00000046913	Olfr1451	olfactory receptor 1451	protein-coding
chr3-1293	chr3	70068835	70083783	+	114.7	14948	Intergenic	L1Md_F3|LINE|L1	68696	NM_001018031	229389	Mm.331071	NM_001018031	ENSMUSG00000027788	Otol1	otolin 1 homolog (zebrafish)	protein-coding
chr6-19460	chr6	43912182	43925092	+	114.7	12910	Intergenic	L1_Mur3|LINE|L1	-252462	NM_013861	29807	Mm.320979	NM_013861	ENSMUSG00000029735	Tpk1	thiamine pyrophosphokinase	protein-coding
chr1-23651	chr1	47150234	47164219	+	114.7	13985	Intergenic	Intergenic	-303717	NM_172653	227059	Mm.233889	NM_172653	ENSMUSG00000025986	Slc39a10	solute carrier family 39 (zinc transporter), member 10	protein-coding
chr10-11888	chr10	38645883	38659577	+	114.7	13694	Intergenic	(TTTTTG)n|Simple_repeat|Simple_repeat	169049	NM_001177783	215919	Mm.294313	NM_001177783	ENSMUSG00000094311	Rfpl4b	ret finger protein-like 4B	protein-coding
chr1-3718	chr1	85603722	85612016	+	114.5	8294	intron (NM_001013817, intron 1 of 16)	intron (NM_001013817, intron 1 of 16)	-3978	NM_175397	109032	Mm.335802	NM_030194	ENSMUSG00000070034	Sp110	Sp110 nuclear body protein	protein-coding
chr5-24952	chr5	9958680	9972349	+	114.5	13669	Intergenic	L1_Mus3|LINE|L1	-240162	NM_181850	108069	Mm.318966	NM_181850	ENSMUSG00000003974	Grm3	glutamate receptor, metabotropic 3	protein-coding
chr3-13182	chr3	77862222	77876506	+	114.5	14284	Intergenic	Lx6|LINE|L1	1276511	NM_001099624	76089	Mm.31220	NM_001099624	ENSMUSG00000062232	Rapgef2	Rap guanine nucleotide exchange factor (GEF) 2	protein-coding
chr4-20319	chr4	39090525	39104804	+	114.5	14279	Intergenic	L1VL4|LINE|L1	-352629	NM_001081095	75471	Mm.23522	NM_001081095	ENSMUSG00000028287	1700009N14Rik	RIKEN cDNA 1700009N14 gene	protein-coding
chr18-4049	chr18	25671619	25684015	+	114.5	12396	TTS (NM_001146295)	TTS (NM_001146295)	76166	NM_001146293	108013	Mm.266435	NM_133195	ENSMUSG00000024268	Celf4	CUGBP, Elav-like family member 4	protein-coding
chr13-4302	chr13	85450810	85462853	+	114.5	12043	Intergenic	Intergenic	-167345	NM_145452	218397	Mm.259653	NM_145452	ENSMUSG00000021549	Rasa1	RAS p21 protein activator 1	protein-coding
chr9-2049	chr9	3248967	3261709	+	114.5	12742	Intergenic	Intergenic	-55525	NR_027988	114673	Mm.422774	NM_053265		4930433N12Rik	RIKEN cDNA 4930433N12 gene	ncRNA
chr1-27044	chr1	75546957	75557662	+	114.3	10705	intron (NM_009208, intron 11 of 22)	intron (NM_009208, intron 11 of 22)	6043	NM_009208	20536	Mm.5053	NM_009208		Slc4a3	solute carrier family 4 (anion exchanger), member 3	protein-coding
chr19-6146	chr19	13670688	13684228	+	114.3	13540	Intergenic	Lx3B|LINE|L1	23012	NM_001011832	258098	Mm.377349	NM_001011832	ENSMUSG00000061387	Olfr1490	olfactory receptor 1490	protein-coding
chr3-22676	chr3	4748290	4760426	+	114.3	12136	Intergenic	ORR1D2|LTR|ERVL-MaLR	-44350	NR_045272	100503859	Mm.75172	NR_045272	ENSMUSG00000098659	1110015O18Rik	RIKEN cDNA 1110015O18 gene	ncRNA
chr6-5462	chr6	142156037	142167496	+	114.3	11459	intron (NM_023718, intron 1 of 14)	intron (NM_023718, intron 1 of 14)	24383	NM_023718	28254	Mm.38953	NM_023718	ENSMUSG00000079262	Slco1a6	solute carrier organic anion transporter family, member 1a6	protein-coding
chr9-11881	chr9	19817862	19833111	+	114.3	15249	Intergenic	L1_Mus3|LINE|L1	17166	NM_146526	258519	Mm.491770	NM_146526	ENSMUSG00000095448	Olfr859	olfactory receptor 859	protein-coding
chr5-14253	chr5	126055441	126071111	+	114.3	15670	Intergenic	B3|SINE|B2	530858	NM_001190352	208151	Mm.40397	NM_001190352	ENSMUSG00000070498	Tmem132b	transmembrane protein 132B	protein-coding
chr13-7107	chr13	27482708	27495981	+	114.3	13273	Intergenic	L1VL4|LINE|L1	23869	NM_023741	74188	Mm.46090	NM_023741	ENSMUSG00000021346	Prl8a8	prolactin family 8, subfamily a, member 81	protein-coding
chr4-3670	chr4	30165439	30179463	+	114.3	14024	Intergenic	L1Md_F2|LINE|L1	-492145	NR_040655	75332	Mm.108636	NR_040655		4930556G01Rik	RIKEN cDNA 4930556G01 gene	ncRNA
chr3-23210	chr3	23180862	23194147	+	114.3	13285	Intergenic	Intergenic	936134	NR_004439	19784		NR_004439		Rprl2	ribonuclease P RNA-like 2	ncRNA
chr15-5258	chr15	23850762	23865362	+	114.3	14600	Intergenic	Lx|LINE|L1	821599	NM_001081299	320865	Mm.241965	NM_001081299	ENSMUSG00000040420	Cdh18	cadherin 18	protein-coding
chr7-19748	chr7	59044662	59058027	+	114.3	13365	Intergenic	RMER17A|LTR|ERVK	-177406	NM_173010	22215	Mm.9002	NM_011668	ENSMUSG00000025326	Ube3a	ubiquitin protein ligase E3A	protein-coding
chr5-11924	chr5	40984744	40999118	+	114.3	14374	Intergenic	L1_Mur2|LINE|L1	716224	NM_027295	100972	Mm.41555	NM_027295	ENSMUSG00000029128	Rab28	RAB28, member RAS oncogene family	protein-coding
chr1-14013	chr1	18087577	18100758	+	114.1	13181	Intergenic	IAP-d-int|LTR|ERVK	42884	NM_030033	78081	Mm.319913	NM_030033	ENSMUSG00000025774	Crisp4	cysteine-rich secretory protein 4	protein-coding
chr13-5812	chr13	53963757	53976012	+	114.1	12255	Intergenic	Intergenic	84896	NM_001291801	13488	Mm.54161	NM_010076	ENSMUSG00000021478	Drd1a	dopamine receptor D1A	protein-coding
chr12-5698	chr12	86417473	86426726	+	114.1	9253	intron (NM_011934, intron 1 of 6)	CpG	455	NM_011934	26380	Mm.235550	NM_011934	ENSMUSG00000021255	Esrrb	estrogen related receptor, beta	protein-coding
chr12-9005	chr12	6750646	6764958	+	114.1	14312	Intergenic	Intergenic	622528	NR_045045	73575	Mm.179463	NR_045045		1700101O22Rik	RIKEN cDNA 1700101O22 gene	ncRNA
chr9-11715	chr9	11798323	11811731	+	114.1	13408	Intergenic	L1_Mur2|LINE|L1	-900252	NM_001170787	244682	Mm.187021	NM_001033359	ENSMUSG00000039488	Cntn5	contactin 5	protein-coding
chr16-4244	chr16	58818812	58832910	+	114.1	14098	intron (NM_147002, intron 1 of 1)	intron (NM_147002, intron 1 of 1)	900	NM_147002	259004	Mm.223391	NM_147002	ENSMUSG00000060663	Olfr175-ps1	olfactory receptor 175, pseudogene 1	protein-coding
chr1-23795	chr1	50162490	50176769	+	114.1	14279	Intergenic	Lx6|LINE|L1	-757894	NM_019790	56363	Mm.245154	NM_019790	ENSMUSG00000026109	Tmeff2	transmembrane protein with EGF-like and two follistatin-like domains 2	protein-coding
chr3-19019	chr3	73048278	73060169	+	113.9	11891	intron (NM_198864, intron 1 of 1)	intron (NM_198864, intron 1 of 1)	2720	NM_198864	386750	Mm.331076	NM_198864	ENSMUSG00000048304	Slitrk3	SLIT and NTRK-like family, member 3	protein-coding
chr4-6295	chr4	5377097	5388990	+	113.9	11893	Intergenic	Intergenic	-249285	NR_038183	73872	Mm.427301	NR_038183	ENSMUSG00000086066	4930423M02Rik	RIKEN cDNA 4930423M02 gene	ncRNA
chr18-7291	chr18	36939703	36952711	+	113.9	13008	promoter-TSS (NM_138662)	promoter-TSS (NM_138662)	0	NM_138662	192163	Mm.308500	NM_138662		Pcdha3	protocadherin alpha 3	protein-coding
chr7-23444	chr7	33891787	33904449	+	113.7	12662	Intergenic	RMER19B|LTR|ERVK	46867	NM_178308	110187	Mm.155750	NM_178308	ENSMUSG00000066586	Scgb2b26	secretoglobin, family 2B, member 26	protein-coding
chr1-19427	chr1	116774591	116787529	+	113.7	12938	Intergenic	MMSAT4|Satellite|Satellite	1095923	NM_001077425	636808	Mm.101576	NM_001077425	ENSMUSG00000070695	Cntnap5a	contactin associated protein-like 5A	protein-coding
chr3-26738	chr3	44540489	44555403	+	113.7	14914	Intergenic	Intergenic	830314	NR_045172	72511	Mm.140700	NR_045172	ENSMUSG00000097040	2610316D01Rik	RIKEN cDNA 2610316D01 gene	ncRNA
chr17-11361	chr17	19640767	19654740	+	113.7	13973	Intergenic	L1Md_F2|LINE|L1	-12646	NM_001104564	224572	Mm.469856	NM_001104564	ENSMUSG00000095961	Vmn2r102	vomeronasal 2, receptor 102	protein-coding
chr1-22017	chr1	117836354	117850779	+	113.7	14425	Intergenic	MMERVK10C-int|LTR|ERVK	467566	NM_011650	22099	Mm.426637	NM_011650	ENSMUSG00000026374	Tsn	translin	protein-coding
chr1-19315	chr1	113169394	113183755	+	113.7	14361	Intergenic	Intergenic	-1311656	NM_001081316	319901	Mm.103468	NM_001081316	ENSMUSG00000038702	Dsel	dermatan sulfate epimerase-like	protein-coding
chr3-6490	chr3	43112550	43126711	+	113.5	14161	Intergenic	Intergenic	1377012	NM_001099785	73852	Mm.29006	NM_027271	ENSMUSG00000025766	D3Ertd751e	DNA segment, Chr 3, ERATO Doi 751, expressed	protein-coding
chr2-2432	chr2	83516568	83530341	+	113.5	13773	Intergenic	Lx5|LINE|L1	-121124	NM_026934	69082	Mm.27804	NM_026934	ENSMUSG00000027091	Zc3h15	zinc finger CCCH-type containing 15	protein-coding
chr7-18073	chr7	76432132	76445850	+	113.5	13718	intron (NM_001199224, intron 16 of 22)	intron (NM_001199224, intron 16 of 22)	209104	NM_001199224	244071	Mm.322829	NM_172902	ENSMUSG00000025754	Agbl1	ATP/GTP binding protein-like 1	protein-coding
chr11-6494	chr11	119222833	119234209	+	113.5	11376	promoter-TSS (NM_172443)	promoter-TSS (NM_172443)	-22	NM_172443	207592	Mm.205263	NM_172443	ENSMUSG00000039976	Tbc1d16	TBC1 domain family, member 16	protein-coding
chr5-20794	chr5	56975741	56989497	+	113.5	13756	Intergenic	L1_Mus3|LINE|L1	735300	NR_015588	319216	Mm.332387	NR_015588	ENSMUSG00000097216	4932441J04Rik	RIKEN cDNA 4932441J04 gene	ncRNA
chr3-25784	chr3	7269182	7284023	+	113.3	14841	Intergenic	Lx8|LINE|L1	-90002	NM_008862	18767	Mm.3193	NM_008862	ENSMUSG00000027499	Pkia	protein kinase inhibitor, alpha	protein-coding
chr10-5518	chr10	115566207	115576057	+	113.3	9850	intron (NM_029982, intron 1 of 4)	intron (NM_029982, intron 1 of 4)	1146	NM_029982	77798	Mm.446685	NM_029982	ENSMUSG00000092210	A930009A15Rik	RIKEN cDNA A930009A15 gene	protein-coding
chr4-19806	chr4	19174533	19188316	+	113.3	13783	Intergenic	L1_Mus3|LINE|L1	-99426	NM_013927	30952	Mm.445778	NM_013927	ENSMUSG00000056494	Cngb3	cyclic nucleotide gated channel beta 3	protein-coding
chr7-21467	chr7	42154417	42170122	+	113.3	15705	intron (NM_001105057, intron 5 of 5)	L1Md_F2|LINE|L1	45798	NM_001105057	637898	Mm.469900	NM_001105057	ENSMUSG00000090619	Vmn2r60	vomeronasal 2, receptor 60	protein-coding
chr11-4149	chr11	111249574	111261843	+	113.3	12269	Intergenic	Intergenic	189544	NM_008425	16518	Mm.4951	NM_008425	ENSMUSG00000041695	Kcnj2	potassium inwardly-rectifying channel, subfamily J, member 2	protein-coding
chr6-9826	chr6	90087606	90101046	+	113.1	13440	Intergenic	L1_Mus3|LINE|L1	-12949	NM_053225	113852	Mm.377149	NM_053225	ENSMUSG00000094553	Vmn1r50	vomeronasal 1 receptor 50	protein-coding
chr4-13353	chr4	80377065	80389380	+	113.1	12315	Intergenic	L1VL2|LINE|L1	-450991	NM_031202	22178	Mm.30438	NM_031202	ENSMUSG00000005994	Tyrp1	tyrosinase-related protein 1	protein-coding
chr7-16967	chr7	12709250	12722124	+	113.1	12874	exon (NM_001104648, exon 2 of 6)	exon (NM_001104648, exon 2 of 6)	17418	NM_001104648	629079	Mm.469869	NM_001104648	ENSMUSG00000090762	Vmn2r56	vomeronasal 2, receptor 56	protein-coding
chr17-5022	chr17	23516322	23528372	+	113.1	12050	Intergenic	ETnERV-int|LTR|ERVK	41879	NM_001033496	449521	Mm.268582	NM_001033496	ENSMUSG00000071256	Zfp213	zinc finger protein 213	protein-coding
chr19-4674	chr19	39181967	39194536	+	113.1	12569	Intergenic	(TCTA)n|Simple_repeat|Simple_repeat	-41003	NR_033614	638988	Mm.483843	NR_033614	ENSMUSG00000093610	Cyp2c53-ps	cytochrome P450, family 2, subfamily c, polypeptide 53-ps	pseudo
chr17-10533	chr17	38651122	38664309	+	113.1	13187	Intergenic	Lx4A|LINE|L1	18268	NM_001177586	100126768	Mm.471528	NM_001177586	ENSMUSG00000092342	Esp31	exocrine gland secreted peptide 31	protein-coding
chr7-2715	chr7	43124417	43134835	+	112.9	10418	Intergenic	B1_Mus1|SINE|Alu	-47962	NM_001034893	668620		NM_001034893		Zfp936	zinc finger protein 936	protein-coding
chr6-7182	chr6	18959023	18972827	+	112.9	13804	Intergenic	Intergenic	99607	NM_029202	75196	Mm.67665	NM_029202	ENSMUSG00000029517	Ankrd7	ankyrin repeat domain 7	protein-coding
chr1-26762	chr1	48309852	48323438	+	112.9	13586	Intergenic	(CA)n|Simple_repeat|Simple_repeat	-849520	NR_105768	102466969		NR_105768	miRBase:MI0021878	Mir6350	microRNA mir-6350	ncRNA
chr7-18169	chr7	85651730	85665136	+	112.9	13406	Intergenic	L1_Mur2|LINE|L1	42971	NM_001105184	233445	Mm.389930	NM_001105184	ENSMUSG00000091205	Vmn2r71	vomeronasal 2, receptor 71	protein-coding
chr3-18087	chr3	15938120	15950478	+	112.7	12358	Intergenic	L1VL2|LINE|L1	62033	NM_001081687	381484	Mm.217376	NM_001081687	ENSMUSG00000078780	Gm5150	predicted gene 5150	protein-coding
chr18-5359	chr18	71086280	71099526	+	112.7	13246	Intergenic	Intergenic	524611	NM_010773	17191	Mm.322	NM_010773	ENSMUSG00000024513	Mbd2	methyl-CpG binding domain protein 2	protein-coding
chr16-11620	chr16	66165458	66178578	+	112.7	13120	Intergenic	L1VL4|LINE|L1	356385	NM_028572	73569	Mm.25670	NM_028572	ENSMUSG00000091243	Vgll3	vestigial like 3 (Drosophila)	protein-coding
chr2-6484	chr2	164390676	164402495	+	112.7	11819	intron (NM_013592, intron 7 of 10)	intron (NM_013592, intron 7 of 10)	-6609	NM_009036	19668	Mm.473794	NM_009036	ENSMUSG00000017007	Rbpjl	recombination signal binding protein for immunoglobulin kappa J region-like	protein-coding
chr9-13496	chr9	35735709	35748557	+	112.6	12848	exon (NM_001167588, exon 3 of 3)	exon (NM_001167588, exon 3 of 3)	1084	NM_001167588	100312949	Mm.475848	NM_001167588	ENSMUSG00000091174	Gm17677	predicted gene, 17677	protein-coding
chr12-3288	chr12	86985083	86996005	+	112.6	10922	Intergenic	CpG	-1868	NM_001080943	238331	Mm.185890	NM_001080943	ENSMUSG00000048483	Zdhhc22	zinc finger, DHHC-type containing 22	protein-coding
chr8-9913	chr8	73510840	73523911	+	112.6	13071	Intergenic	L2a|LINE|L2	-164819	NM_010687	16795	Mm.324371	NM_010687	ENSMUSG00000004383	Large	like-glycosyltransferase	protein-coding
chr4-15235	chr4	121474879	121489060	+	112.6	14181	Intergenic	Intergenic	-58870	NM_001144948	666921	Mm.477980	NM_001144948	ENSMUSG00000078576	Gm12886	predicted gene 12886	protein-coding
chr6-2276	chr6	23250863	23262319	+	112.6	11456	Intergenic	Intergenic	-8327	NM_028462	73191	Mm.55115	NM_028462	ENSMUSG00000029697	Fezf1	Fez family zinc finger 1	protein-coding
chr9-6729	chr9	20083848	20098170	+	112.4	14322	Intergenic	Lx5c|LINE|L1	-7617	NM_146559	258552	Mm.223084	NM_146559	ENSMUSG00000044106	Olfr868	olfactory receptor 868	protein-coding
chr8-11396	chr8	77893396	77906513	+	112.4	13117	Intergenic	L1VL2|LINE|L1	-175502	NM_010332	13617	Mm.283168	NM_010332	ENSMUSG00000031616	Ednra	endothelin receptor type A	protein-coding
chr2-11306	chr2	105128376	105138377	+	112.4	10001	intron (NM_144783, intron 2 of 9)	intron (NM_144783, intron 2 of 9)	6847	NM_144783	22431	Mm.389339	NM_144783	ENSMUSG00000016458	Wt1	Wilms tumor 1 homolog	protein-coding
chr6-16399	chr6	131130212	131144375	+	112.2	14163	Intergenic	L1VL1|LINE|L1	110069	NM_001170851	16633	Mm.4783	NM_008462	ENSMUSG00000030187	Klra2	killer cell lectin-like receptor, subfamily A, member 2	protein-coding
chr6-7201	chr6	19405994	19419002	+	112.2	13008	Intergenic	Lx4A|LINE|L1	-142844	NR_105789	102465192		NR_105789	miRBase:MI0021899	Mir6370	microRNA mir-6370	ncRNA
chr16-5752	chr16	61348649	61362860	+	112.2	14211	Intergenic	RMER6-int|LTR|ERVK	-750223	NM_007938	13840	Mm.455790	NM_007938	ENSMUSG00000055540	Epha6	Eph receptor A6	protein-coding
chr18-8599	chr18	85725938	85739581	+	112.2	13643	Intergenic	Intergenic	-662193	NM_144946	246317	Mm.329578	NM_144946	ENSMUSG00000050321	Neto1	neuropilin (NRP) and tolloid (TLL)-like 1	protein-coding
chr5-18345	chr5	38432354	38443726	+	112.2	11372	intron (NM_001012363, intron 4 of 11)	ID_B1|SINE|B4	42266	NM_001102414	117591	Mm.260137	NM_145559	ENSMUSG00000005107	Slc2a9	solute carrier family 2 (facilitated glucose transporter), member 9	protein-coding
chr17-6537	chr17	38297197	38310880	+	112.2	13683	TTS (NM_146488)	TTS (NM_146488)	1421	NM_146488	258481	Mm.377526	NM_146488	ENSMUSG00000054940	Olfr137	olfactory receptor 137	protein-coding
chr2-14682	chr2	167588786	167601093	+	112	12307	Intergenic	MIR|SINE|MIR	37066	NM_023230	66589	Mm.278783	NM_023230	ENSMUSG00000078923	Ube2v1	ubiquitin-conjugating enzyme E2 variant 1	protein-coding
chr3-16455	chr3	45209261	45223306	+	112	14045	Intergenic	MMERVK10D3_I-int|LTR|ERVK	161977	NR_045172	72511	Mm.140700	NR_045172	ENSMUSG00000097040	2610316D01Rik	RIKEN cDNA 2610316D01 gene	ncRNA
chr3-24647	chr3	90818734	90830591	+	112	11857	Intergenic	MMVL30-int|LTR|ERV1	97756	NM_207263	384997	Mm.316644	NM_207263	ENSMUSG00000042250	Pglyrp4	peptidoglycan recognition protein 4	protein-coding
chr1-13098	chr1	103076506	103089980	+	112	13474	Intergenic	Lx|LINE|L1	-1685576	NM_011800	23836	Mm.103640	NM_011800	ENSMUSG00000050840	Cdh20	cadherin 20	protein-coding
chr6-16800	chr6	10871444	10884315	+	111.8	12871	Intergenic	Intergenic	96499	NR_033776	57866	Mm.4397	NR_033776		AA545190	EST AA545190	ncRNA
chr5-26080	chr5	71403254	71416212	+	111.8	12958	Intergenic	L1Md_F|LINE|L1	138472	NM_030052	78174	Mm.60690	NM_030052	ENSMUSG00000049387	Cox7b2	cytochrome c oxidase subunit VIIb2	protein-coding
chr13-4225	chr13	61305345	61318717	+	111.8	13372	Intergenic	Lx6|LINE|L1	-23181	NR_027871	116911	Mm.475565	NR_027871		Cts8-ps	cathepsin 8, pseudogene	pseudo
chr11-9184	chr11	77839479	77852567	+	111.8	13088	intron (NM_001291215, intron 31 of 41)	intron (NM_001291215, intron 31 of 41)	44725	NM_001291214	360013	Mm.341248	NM_011586	ENSMUSG00000000631	Myo18a	myosin XVIIIA	protein-coding
chr2-14395	chr2	119743466	119755431	+	111.8	11965	exon (NM_146125, exon 3 of 7)	exon (NM_146125, exon 3 of 7)	7111	NM_146125	228550	Mm.65337	NM_146125	ENSMUSG00000027296	Itpka	inositol 1,4,5-trisphosphate 3-kinase A	protein-coding
chr1-16890	chr1	108929582	108943564	+	111.6	13982	Intergenic	Lx|LINE|L1	1019314	NR_102307	319596	Mm.136054	NR_102306		D830032E09Rik	RIKEN cDNA D830032E09 gene	ncRNA
chr1-17550	chr1	148022299	148037016	+	111.6	14717	Intergenic	Lx|LINE|L1	1531970	NM_001145807	215378	Mm.441817	NM_153539	ENSMUSG00000035131	Brinp3	bone morphogenetic protein/retinoic acid inducible neural specific 3	protein-coding
chr1-11751	chr1	116732091	116745190	+	111.6	13099	Intergenic	Lx4A|LINE|L1	1053503	NM_001077425	636808	Mm.101576	NM_001077425	ENSMUSG00000070695	Cntnap5a	contactin associated protein-like 5A	protein-coding
chr4-15280	chr4	122667247	122679719	+	111.6	12472	Intergenic	Intergenic	-15776	NM_023865	77432	Mm.491436	NM_023865	ENSMUSG00000023263	9530002B09Rik	RIKEN cDNA 9530002B09 gene	protein-coding
chr3-4400	chr3	74542070	74555668	+	111.6	13598	Intergenic	L1_Mur2|LINE|L1	-531592	NR_040450	100504692	Mm.394454	NR_040450		Gm20356	predicted gene, 20356	ncRNA
chr5-23099	chr5	58621801	58634374	+	111.6	12573	Intergenic	Intergenic	-175089	NR_046190	78163	Mm.243828	NR_046190		4930459L07Rik	RIKEN cDNA 4930459L07 gene	ncRNA
chr9-6158	chr9	36575171	36587592	+	111.6	12421	exon (NM_001167584, exon 3 of 3)	exon (NM_001167584, exon 3 of 3)	1254	NM_001167584	100312948	Mm.475849	NM_001167584	ENSMUSG00000091248	Gm17689	predicted gene, 17689	protein-coding
chr5-17156	chr5	81021721	81031429	+	111.4	9708	intron (NM_198702, intron 1 of 27)	intron (NM_198702, intron 1 of 27)	4982	NM_198702	319387	Mm.273631	NM_198702	ENSMUSG00000037605	Lphn3	latrophilin 3	protein-coding
chr14-1144	chr14	61684193	61693733	+	111.4	9540	Intergenic	Intergenic	-6590	NR_028264	668253	Mm.32886	NR_028264	ENSMUSG00000097589	Dleu2	deleted in lymphocytic leukemia, 2	ncRNA
chr5-15209	chr5	69420047	69433172	+	111.4	13125	Intergenic	IAP-d-int|LTR|ERVK	-84900	NM_175519	243043	Mm.234821	NM_175519	ENSMUSG00000037653	Kctd8	potassium channel tetramerisation domain containing 8	protein-coding
chr19-3642	chr19	9464689	9478557	+	111.4	13868	Intergenic	L1_Mus1|LINE|L1	87625	NR_073559	619371	Mm.316894	NM_001030317	ENSMUSG00000071640	Stxbp3b	syntaxin-binding protein 3B	pseudo
chr3-19355	chr3	91007091	91019002	+	111.4	11911	Intergenic	L1_Mus2|LINE|L1	-58616	NR_033593	619677	Mm.396622	NR_033593	ENSMUSG00000086377	4930529C04Rik	zinc finger, BED domain containing 4 pseudogene	pseudo
chr3-14483	chr3	43524498	43538464	+	111.4	13966	Intergenic	Intergenic	1788863	NM_001099785	73852	Mm.29006	NM_027271	ENSMUSG00000025766	D3Ertd751e	DNA segment, Chr 3, ERATO Doi 751, expressed	protein-coding
chr3-24534	chr3	78518958	78532617	+	111.4	13659	Intergenic	L1M2c|LINE|L1	620088	NM_001099624	76089	Mm.31220	NM_001099624	ENSMUSG00000062232	Rapgef2	Rap guanine nucleotide exchange factor (GEF) 2	protein-coding
chr1-14305	chr1	31906913	31920374	+	111.4	13461	Intergenic	L1Md_F2|LINE|L1	-259163	NM_133235	170771	Mm.336594	NM_133235	ENSMUSG00000026058	Khdrbs2	KH domain containing, RNA binding, signal transduction associated 2	protein-coding
chr7-9069	chr7	42351164	42366466	+	111.4	15302	Intergenic	L1_Mus1|LINE|L1	71554	NR_028441	628490	Mm.246518	NR_028441	ENSMUSG00000070621	Vmn2r-ps60	vomeronasal 2, receptor, pseudogene 60	pseudo
chr17-8950	chr17	16273447	16288243	+	111.4	14796	Intergenic	Intergenic	-454259	NM_178615	68799	Mm.293466	NM_178615	ENSMUSG00000048027	Rgmb	repulsive guidance molecule family member B	protein-coding
chr16-8695	chr16	61201054	61214518	+	111.4	13464	Intergenic	Intergenic	-602255	NM_007938	13840	Mm.455790	NM_007938	ENSMUSG00000055540	Epha6	Eph receptor A6	protein-coding
chr3-26510	chr3	42360567	42374274	+	111.2	13707	Intergenic	L1ME1|LINE|L1	624802	NM_001099785	73852	Mm.29006	NM_027271	ENSMUSG00000025766	D3Ertd751e	DNA segment, Chr 3, ERATO Doi 751, expressed	protein-coding
chr7-7976	chr7	29080832	29092324	+	111.2	11492	intron (NM_009109, intron 33 of 105)	intron (NM_009109, intron 33 of 105)	-2884	NR_035489	100316710		NR_035489		Mir1963	microRNA 1963	ncRNA
chr14-12931	chr14	21975936	21987271	+	111.2	11335	Intergenic	Intergenic	7998	NM_145459	218820	Mm.292401	NM_145459	ENSMUSG00000039081	Zfp503	zinc finger protein 503	protein-coding
chr11-6539	chr11	12014043	12025366	+	111.2	11323	intron (NM_010345, intron 1 of 16)	intron (NM_010345, intron 1 of 16)	8267	NM_001177629	14783	Mm.273117	NM_010345	ENSMUSG00000020176	Grb10	growth factor receptor bound protein 10	protein-coding
chr3-13135	chr3	76800813	76813866	+	111.2	13053	Intergenic	Lx4B|LINE|L1	731756	NM_001253719	213262	Mm.379337	NM_178673	ENSMUSG00000034098	Fstl5	follistatin-like 5	protein-coding
chr16-4048	chr16	3633350	3645654	+	111.2	12304	Intergenic	L1M4b|LINE|L1	47104	NM_146860	258859	Mm.377723	NM_146860	ENSMUSG00000051003	Olfr161	olfactory receptor 161	protein-coding
chr4-15212	chr4	117486547	117496201	+	111.2	9654	intron (NM_025739, intron 1 of 14)	intron (NM_025739, intron 1 of 14)	5541	NM_025739	66743	Mm.318331	NM_025739	ENSMUSG00000028677	Rnf220	ring finger protein 220	protein-coding
chr7-10835	chr7	5277539	5289802	+	111.2	12263	Intergenic	Intergenic	63192	NM_001166734	665150	Mm.480266	NM_001166734	ENSMUSG00000091652	Vmn1r57	vomeronasal 1 receptor 57	protein-coding
chr3-5624	chr3	42217522	42229773	+	111	12251	Intergenic	Intergenic	481029	NM_001099785	73852	Mm.29006	NM_027271	ENSMUSG00000025766	D3Ertd751e	DNA segment, Chr 3, ERATO Doi 751, expressed	protein-coding
chr17-11336	chr17	19332594	19345721	+	111	13127	Intergenic	L1_Mur2|LINE|L1	-22978	NM_001104551	665376	Mm.469859	NM_001104551	ENSMUSG00000090304	Vmn2r99	vomeronasal 2, receptor 99	protein-coding
chr7-21471	chr7	42214233	42228019	+	111	13786	Intergenic	L1_Mus4|LINE|L1	-38927	NM_001105058	637873	Mm.469899	NM_001105058	ENSMUSG00000090967	Vmn2r61	vomeronasal 2, receptor 61	protein-coding
chr12-2870	chr12	65788632	65801215	+	111	12583	Intergenic	RMER1B|Other|Other	489478	NM_001162933	238217	Mm.188575	NM_001162933	ENSMUSG00000060499	Rpl10l	ribosomal protein L10-like	protein-coding
chr13-4177	chr13	54759341	54771162	+	111	11821	intron (NM_033610, intron 2 of 5)	intron (NM_033610, intron 2 of 5)	1189	NM_033610	104069	Mm.200843	NM_033610	ENSMUSG00000034891	Sncb	synuclein, beta	protein-coding
chr1-19991	chr1	166568744	166581176	+	111	12432	Intergenic	Intergenic	72733	NM_001164312	226604	Mm.330032	NM_001164312	ENSMUSG00000051081	Gm4847	predicted gene 4847	protein-coding
chr5-20205	chr5	6275548	6289347	+	111	13799	Intergenic	MMERVK9C_I-int|LTR|ERVK	-533130	NM_027399	70358	Mm.85429	NM_027399	ENSMUSG00000015652	Steap1	six transmembrane epithelial antigen of the prostate 1	protein-coding
chr6-18915	chr6	11237366	11250345	+	111	12979	Intergenic	Intergenic	-269477	NR_033776	57866	Mm.4397	NR_033776		AA545190	EST AA545190	ncRNA
chr18-3289	chr18	41516425	41530923	+	111	14498	Intergenic	Intergenic	427520	NM_029942	77619	Mm.30649	NM_029942	ENSMUSG00000056671	Prelid2	PRELI domain containing 2	protein-coding
chr7-15650	chr7	30526749	30534661	+	110.8	7912	exon (NM_001289682, exon 8 of 22)	exon (NM_001289682, exon 8 of 22)	4355	NM_001289670	233071	Mm.190704	NM_178252	ENSMUSG00000036882	Arhgap33	Rho GTPase activating protein 33	protein-coding
chr6-4467	chr6	59915510	59927910	+	110.8	12400	Intergenic	L1_Mus2|LINE|L1	481997	NR_015565	208079	Mm.131226	NM_177329		A530053G22Rik	RIKEN cDNA A530053G22 gene	ncRNA
chr9-15151	chr9	54005452	54016649	+	110.8	11197	Intergenic	Intergenic	-35749	NM_177769	270162	Mm.259791	NM_177769	ENSMUSG00000041986	Elmod1	ELMO/CED-12 domain containing 1	protein-coding
chr14-6990	chr14	86597932	86608613	+	110.8	10681	Intergenic	Intergenic	357302	NR_040457	75155	Mm.399239	NR_040457		4930529K09Rik	RIKEN cDNA 4930529K09 gene	ncRNA
chr17-12990	chr17	38035381	38047220	+	110.6	11839	Intergenic	BGLII_B|LTR|ERVK	18484	NM_146327	258324	Mm.329044	NM_146327		Olfr129	olfactory receptor 129	protein-coding
chr3-14484	chr3	43559062	43572851	+	110.6	13789	Intergenic	Lx7|LINE|L1	1812304	NR_045172	72511	Mm.140700	NR_045172	ENSMUSG00000097040	2610316D01Rik	RIKEN cDNA 2610316D01 gene	ncRNA
chr4-9246	chr4	57782647	57793407	+	110.6	10760	Intergenic	RLTR31D_MM|LTR|ERVK	-57221	NM_009649	11641	Mm.467752	NM_009649	ENSMUSG00000038729	Akap2	A kinase (PRKA) anchor protein 2	protein-coding
chr12-6678	chr12	109194780	109204998	+	110.6	10218	Intergenic	MurERV4_19-int|LTR|ERVK	-131672	NM_001163175	380785	Mm.342085	NM_001163175	ENSMUSG00000040867	Begain	brain-enriched guanylate kinase-associated	protein-coding
chr6-17059	chr6	21216144	21228004	+	110.6	11860	intron (NM_019697, intron 1 of 5)	intron (NM_019697, intron 1 of 5)	5965	NM_019697	16508	Mm.425316	NM_019697	ENSMUSG00000060882	Kcnd2	potassium voltage-gated channel, Shal-related family, member 2	protein-coding
chr2-8631	chr2	73261135	73273821	+	110.5	12686	Intergenic	Intergenic	-4448	NM_001005343	381373	Mm.330293	NM_001005343		Sp9	trans-acting transcription factor 9	protein-coding
chr6-9835	chr6	91400099	91410768	+	110.5	10669	intron (NM_009527, intron 2 of 3)	MLT1B|LTR|ERVL-MaLR	5936	NM_009527	22421	Mm.56964	NM_009527	ENSMUSG00000030093	Wnt7a	wingless-type MMTV integration site family, member 7A	protein-coding
chr9-13081	chr9	12455351	12469305	+	110.5	13954	Intergenic	L1_Mus1|LINE|L1	643527	NR_040755	78219	Mm.414868	NR_040755		4930568E12Rik	RIKEN cDNA 4930568E12 gene	ncRNA
chr17-13338	chr17	56491795	56503212	+	110.5	11417	Intergenic	Intergenic	14980	NM_011483	20834	Mm.76862	NM_011483	ENSMUSG00000044526	Znrf4	zinc and ring finger 4	protein-coding
chr19-4841	chr19	58449857	58461134	+	110.5	11277	promoter-TSS (NM_001285457)	promoter-TSS (NM_001285457)	-97	NM_010279	14585	Mm.88367	NM_010279	ENSMUSG00000025089	Gfra1	glial cell line derived neurotrophic factor family receptor alpha 1	protein-coding
chr8-4279	chr8	12425975	12435945	+	110.5	9970	intron (NR_027975, intron 6 of 7)	CpG	35441	NM_009233	20664	Mm.39088	NM_009233	ENSMUSG00000096014	Sox1	SRY (sex determining region Y)-box 1	protein-coding
chr11-5768	chr11	82949028	82958761	+	110.3	9733	intron (NM_183201, intron 1 of 5)	intron (NM_183201, intron 1 of 5)	1792	NM_183201	327978	Mm.42147	NM_183201	ENSMUSG00000054404	Slfn5	schlafen 5	protein-coding
chr18-7372	chr18	40730667	40744992	+	110.3	14325	Intergenic	Intergenic	479468	NM_026135	383348	Mm.76366	NM_026135	ENSMUSG00000051401	Kctd16	potassium channel tetramerisation domain containing 16	protein-coding
chr17-11498	chr17	22532278	22546105	+	110.3	13827	Intergenic	L1_Mus1|LINE|L1	34082	NM_001104573	210876	Mm.390947	NM_001104573	ENSMUSG00000095093	Vmn2r111	vomeronasal 2, receptor 111	protein-coding
chr1-28533	chr1	144225974	144239313	+	110.3	13339	Intergenic	L1Md_F|LINE|L1	16461	NM_015811	50778	Mm.103701	NM_015811	ENSMUSG00000026358	Rgs1	regulator of G-protein signaling 1	protein-coding
chr9-11492	chr9	122337581	122350339	+	110.3	12758	Intergenic	Intergenic	-7656	NM_026179	67469	Mm.280254	NM_026179	ENSMUSG00000032540	Abhd5	abhydrolase domain containing 5	protein-coding
chr8-3749	chr8	4872263	4886027	+	110.3	13764	Intergenic	Lx3_Mus|LINE|L1	-99611	NM_011369	20419	Mm.37801	NM_011369	ENSMUSG00000022322	Shcbp1	Shc SH2-domain binding protein 1	protein-coding
chr17-419	chr17	27354992	27365930	+	110.3	10938	Intergenic	Intergenic	2364	NR_106077	102466228		NR_106077		Mir7218	microRNA mir-7218	ncRNA
chr7-12335	chr7	12388262	12402805	+	110.3	14543	Intergenic	ORR1A1-int|LTR|ERVL-MaLR	26958	NM_001033820	619331	Mm.361832	NM_001033820	ENSMUSG00000034071	Zfp551	zinc fingr protein 551	protein-coding
chr4-1401	chr4	80310683	80322581	+	110.1	11898	Intergenic	Lx|LINE|L1	-517581	NM_031202	22178	Mm.30438	NM_031202	ENSMUSG00000005994	Tyrp1	tyrosinase-related protein 1	protein-coding
chr17-17027	chr17	92227277	92240129	+	110.1	12852	Intergenic	Lx2|LINE|L1	-965719	NM_009625	11516	Mm.3407	NM_009625	ENSMUSG00000024256	Adcyap1	adenylate cyclase activating polypeptide 1	protein-coding
chr13-9873	chr13	22162242	22176239	+	110.1	13997	Intergenic	MMERVK9C_I-int|LTR|ERVK	10342	NM_145849	632534	Mm.479517	NM_145849	ENSMUSG00000095916	Vmn1r191	vomeronasal 1 receptor 191	protein-coding
chr17-9560	chr17	53042429	53053861	+	110.1	11432	Intergenic	Intergenic	415176	NM_172497	211482	Mm.60887	NM_172497	ENSMUSG00000023931	Efhb	EF hand domain family, member B	protein-coding
chr4-10061	chr4	21150331	21162864	+	110.1	12533	Intergenic	L1_Mus3|LINE|L1	-377929	NM_001290410	269513	Mm.317473	NM_172987	ENSMUSG00000055761	Nkain3	Na+/K+ transporting ATPase interacting 3	protein-coding
chr6-19106	chr6	19479622	19492776	+	110.1	13154	Intergenic	L1_Mus3|LINE|L1	-69143	NR_105789	102465192		NR_105789	miRBase:MI0021899	Mir6370	microRNA mir-6370	ncRNA
chr6-19253	chr6	23241251	23249086	+	110.1	7835	3' UTR (NM_028462, exon 4 of 4)	3' UTR (NM_028462, exon 4 of 4)	3096	NM_028462	73191	Mm.55115	NM_028462	ENSMUSG00000029697	Fezf1	Fez family zinc finger 1	protein-coding
chr1-24160	chr1	97131387	97145838	+	109.9	14451	Intergenic	RLTR13D3|LTR|ERVK	-10309	NM_028942	74441	Mm.60362	NM_028942	ENSMUSG00000026331	Slco6c1	solute carrier organic anion transporter family, member 6c1	protein-coding
chr13-10629	chr13	112988736	112998267	+	109.9	9531	promoter-TSS (NM_001037914)	promoter-TSS (NM_001037914)	-367	NM_001037914	622408	Mm.360976	NM_001037914	ENSMUSG00000074651	Mcidas	multiciliate differentiation and DNA synthesis associated cell cycle protein	protein-coding
chr8-1823	chr8	74656821	74669252	+	109.9	12431	Intergenic	L1VL2|LINE|L1	-210138	NM_027837	71597	Mm.158735	NM_027837	ENSMUSG00000031621	Isx	intestine specific homeobox	protein-coding
chr1-25256	chr1	144273956	144286083	+	109.9	12127	Intergenic	Intergenic	-30915	NM_015811	50778	Mm.103701	NM_015811	ENSMUSG00000026358	Rgs1	regulator of G-protein signaling 1	protein-coding
chr7-21234	chr7	31280538	31292621	+	109.9	12083	Intergenic	MLT1A0|LTR|ERVL-MaLR	5237	NM_020563	57426	Mm.6205	NM_020563	ENSMUSG00000062556	Scgb1b2	secretoglobin, family 1B, member 2	protein-coding
chr14-8508	chr14	14409530	14423682	+	109.9	14152	Intergenic	(CCCTAA)n|Simple_repeat|Simple_repeat	70111	NM_008369	16188	Mm.425857	NM_008369	ENSMUSG00000068758	Il3ra	interleukin 3 receptor, alpha chain	protein-coding
chr17-2080	chr17	62928729	62940004	+	109.9	11275	Intergenic	ORR1A2|LTR|ERVL-MaLR	-53049	NM_010109	13640	Mm.7978	NM_010109		Efna5	ephrin A5	protein-coding
chr1-13446	chr1	117959183	117973381	+	109.9	14198	Intergenic	Intergenic	344850	NM_011650	22099	Mm.426637	NM_011650	ENSMUSG00000026374	Tsn	translin	protein-coding
chr7-24941	chr7	143369829	143383714	+	109.7	13885	intron (NM_008434, intron 15 of 15)	intron (NM_008434, intron 15 of 15)	-46121	NR_045842	71153	Mm.398340	NR_045842		4933417O13Rik	RIKEN cDNA 4933417O13 gene	ncRNA
chr16-12292	chr16	3552014	3566817	+	109.7	14803	Intergenic	ORR1F|LTR|ERVL-MaLR	-32983	NM_146860	258859	Mm.377723	NM_146860	ENSMUSG00000051003	Olfr161	olfactory receptor 161	protein-coding
chr17-7794	chr17	76759442	76772622	+	109.7	13180	Intergenic	L1_Mus3|LINE|L1	905009	NR_033456	100043885	Mm.127562	NR_033456		Gm4710	predicted gene 4710	ncRNA
chr8-6747	chr8	74781208	74793035	+	109.5	11827	Intergenic	IAP-d-int|LTR|ERVK	-86053	NM_027837	71597	Mm.158735	NM_027837	ENSMUSG00000031621	Isx	intestine specific homeobox	protein-coding
chr3-9603	chr3	22676036	22689650	+	109.5	13614	Intergenic	Intergenic	431473	NR_004439	19784		NR_004439		Rprl2	ribonuclease P RNA-like 2	ncRNA
chr6-19181	chr6	20307421	20319983	+	109.5	12562	Intergenic	Intergenic	758360	NR_105789	102465192		NR_105789	miRBase:MI0021899	Mir6370	microRNA mir-6370	ncRNA
chr6-20328	chr6	109691507	109705120	+	109.5	13613	Intergenic	Intergenic	869672	NM_138677	192193	Mm.21596	NM_138677	ENSMUSG00000030104	Edem1	ER degradation enhancer, mannosidase alpha-like 1	protein-coding
chr6-13598	chr6	43892521	43905504	+	109.3	12983	Intergenic	L3|LINE|CR1	-232837	NM_013861	29807	Mm.320979	NM_013861	ENSMUSG00000029735	Tpk1	thiamine pyrophosphokinase	protein-coding
chr6-16359	chr6	129922369	129934234	+	109.3	11865	Intergenic	ORR1A0-int|LTR|ERVL-MaLR	-15077	NM_008463	16636	Mm.14111	NM_008463	ENSMUSG00000030173	Klra5	killer cell lectin-like receptor, subfamily A, member 5	protein-coding
chr6-13494	chr6	26136320	26150316	+	109.3	13996	Intergenic	Intergenic	211892	NR_040771	626904	Mm.126787	NR_040771		Gm20756	predicted gene, 20756	ncRNA
chr3-10464	chr3	127623655	127633206	+	109.3	9551	Intergenic	Intergenic	-4715	NM_009718	11924	Mm.42017	NM_009718	ENSMUSG00000027967	Neurog2	neurogenin 2	protein-coding
chr4-8199	chr4	51042352	51054443	+	109.3	12091	Intergenic	Intergenic	-168281	NM_001162865	74914	Mm.159368	NM_001162865	ENSMUSG00000039555	Cylc2	cylicin, basic protein of sperm head cytoskeleton 2	protein-coding
chr2-7860	chr2	92009892	92022889	+	109.3	12997	intron (NM_011957, intron 1 of 11)	intron (NM_011957, intron 1 of 11)	7780	NM_011957	26427	Mm.10353	NM_011957	ENSMUSG00000027230	Creb3l1	cAMP responsive element binding protein 3-like 1	protein-coding
chr4-21475	chr4	130049484	130062542	+	109.3	13058	exon (NM_028266, exon 11 of 70)	exon (NM_028266, exon 11 of 70)	8173	NM_028266	107581	Mm.41860	NM_028266	ENSMUSG00000040690	Col16a1	collagen, type XVI, alpha 1	protein-coding
chr17-9649	chr17	57667761	57678889	+	109.3	11128	Intergenic	Intergenic	-96245	NM_001081653	620292	Mm.391030	NM_001081653	ENSMUSG00000038048	Cntnap5c	contactin associated protein-like 5C	protein-coding
chr5-25128	chr5	28167534	28176898	+	109.3	9364	TTS (NM_010134)	TTS (NM_010134)	6520	NM_010134	13799	Mm.4298	NM_010134		En2	engrailed 2	protein-coding
chr7-23095	chr7	17773747	17786697	+	109.3	12950	Intergenic	Intergenic	-32460	NM_025957	67084	Mm.33709	NM_025957	ENSMUSG00000023185	Ceacam14	carcinoembryonic antigen-related cell adhesion molecule 14	protein-coding
chr2-1593	chr2	61803295	61811343	+	109.3	8048	exon (NM_009322, exon 4 of 6)	exon (NM_009322, exon 4 of 6)	2866	NM_009322	21375	Mm.308525	NM_009322	ENSMUSG00000035033	Tbr1	T-box brain gene 1	protein-coding
chr18-4161	chr18	45832499	45844489	+	109.3	11990	intron (NR_040342, intron 2 of 3)	intron (NR_040342, intron 2 of 3)	206766	NR_040342	107003	Mm.395148	NR_040342		A330093E20Rik	RIKEN cDNA A330093E20 gene	ncRNA
chr1-18771	chr1	85864759	85876545	+	109.1	11786	Intergenic	RLTR9B|LTR|ERVK	-23858	NM_022417	64294	Mm.29870	NM_022417	ENSMUSG00000026223	Itm2c	integral membrane protein 2C	protein-coding
chr5-22749	chr5	40805115	40817491	+	109.1	12376	Intergenic	Intergenic	896852	NM_027295	100972	Mm.41555	NM_027295	ENSMUSG00000029128	Rab28	RAB28, member RAS oncogene family	protein-coding
chr4-16234	chr4	39001572	39014445	+	109.1	12873	Intergenic	RLTR17D_Mm|LTR|ERVK	-442285	NM_001081095	75471	Mm.23522	NM_001081095	ENSMUSG00000028287	1700009N14Rik	RIKEN cDNA 1700009N14 gene	protein-coding
chr4-17969	chr4	28248082	28260866	+	109.1	12784	Intergenic	Lx3C|LINE|L1	-558657	NM_010141	13841	Mm.257266	NM_010141	ENSMUSG00000028289	Epha7	Eph receptor A7	protein-coding
chr6-19654	chr6	59680901	59691647	+	109.1	10746	Intergenic	RLTR6-int|LTR|ERV1	-259984	NM_183183	243385	Mm.138080	NM_183183	ENSMUSG00000045441	Gprin3	GPRIN family member 3	protein-coding
chr8-13985	chr8	51619078	51634288	+	109.1	15210	Intergenic	MTEb|LTR|ERVL-MaLR	1258571	NR_046067	100039954	Mm.400419	NR_046067		Gm2516	predicted gene 2516	ncRNA
chr13-10360	chr13	82170016	82182023	+	109.1	12007	Intergenic	RMER17A|LTR|ERVK	392727	NM_007684	12626	Mm.12481	NM_007684	ENSMUSG00000021537	Cetn3	centrin 3	protein-coding
chr13-14090	chr13	61280233	61294794	+	109.1	14561	intron (NR_027871, intron 2 of 4)	intron (NR_027871, intron 2 of 4)	1337	NR_027871	116911	Mm.475565	NR_027871		Cts8-ps	cathepsin 8, pseudogene	pseudo
chr6-13487	chr6	26074053	26087943	+	109.1	13890	Intergenic	Intergenic	149572	NR_040771	626904	Mm.126787	NR_040771		Gm20756	predicted gene, 20756	ncRNA
chr3-6748	chr3	78429264	78443209	+	109.1	13945	Intergenic	Intergenic	709639	NM_001099624	76089	Mm.31220	NM_001099624	ENSMUSG00000062232	Rapgef2	Rap guanine nucleotide exchange factor (GEF) 2	protein-coding
chr3-18487	chr3	42887364	42900564	+	108.9	13200	Intergenic	Intergenic	1151346	NM_001099785	73852	Mm.29006	NM_027271	ENSMUSG00000025766	D3Ertd751e	DNA segment, Chr 3, ERATO Doi 751, expressed	protein-coding
chr5-11260	chr5	109228677	109240988	+	108.9	12311	Intergenic	RMER17D2|LTR|ERVK	-10210	NM_001104625	231591	Mm.469882	NM_001104625	ENSMUSG00000091059	Vmn2r14	vomeronasal 2, receptor 14	protein-coding
chr9-6748	chr9	20304328	20316169	+	108.9	11841	Intergenic	RMER17B|LTR|ERVK	10037	NM_146561	258554	Mm.334991	NM_146561	ENSMUSG00000049028	Olfr873	olfactory receptor 873	protein-coding
chr5-19925	chr5	134066088	134079138	+	108.9	13050	Intergenic	(CA)n|Simple_repeat|Simple_repeat	-27135	NM_030719	80909	Mm.45218	NM_030719		Gatsl2	GATS protein-like 2	protein-coding
chr8-11329	chr8	73552793	73565821	+	108.9	13028	Intergenic	L1_Mus2|LINE|L1	-206751	NM_010687	16795	Mm.324371	NM_010687	ENSMUSG00000004383	Large	like-glycosyltransferase	protein-coding
chr13-7994	chr13	33167885	33181540	+	108.9	13655	Intergenic	Intergenic	-14958	NM_001164524	20707	Mm.219429	NM_011453	ENSMUSG00000021404	Serpinb9c	serine (or cysteine) peptidase inhibitor, clade B, member 9c	protein-coding
chr16-10595	chr16	82774626	82788834	+	108.9	14208	Intergenic	Intergenic	1581033	NM_010954	17968	Mm.433941	NM_010954	ENSMUSG00000022762	Ncam2	neural cell adhesion molecule 2	protein-coding
chr17-8205	chr17	22621126	22631727	+	108.9	10601	Intergenic	Intergenic	25278	NM_001104575	628185	Mm.390947	NM_001104575	ENSMUSG00000094921	Vmn2r112	vomeronasal 2, receptor 112	protein-coding
chr17-15660	chr17	19896811	19909509	+	108.9	12698	Intergenic	MT2C_Mm|LTR|ERVL	129797	NM_001104565	627636	Mm.469855	NM_001104565	ENSMUSG00000091771	Vmn2r103	vomeronasal 2, receptor 103	protein-coding
chr1-20561	chr1	27793253	27807385	+	108.9	14132	Intergenic	AT_rich|Low_complexity|Low_complexity	979933	NM_001013750	210962	Mm.214178	NM_001013750	ENSMUSG00000048411	Gm597	predicted gene 597	protein-coding
chr6-8083	chr6	13503062	13516088	+	108.9	13026	Intergenic	L1_Mus1|LINE|L1	96238	NR_038149	69413	Mm.177847	NR_038149		1700016P04Rik	RIKEN cDNA 1700016P04 gene	ncRNA
chr12-5237	chr12	115595145	115607686	+	108.9	12541	Intergenic	Intergenic	94379	NR_105810	102465205		NR_105810	miRBase:MI0021920	Mir6388	microRNA mir-6388	ncRNA
chr15-3130	chr15	79156289	79167561	+	108.7	11272	intron (NM_011437, intron 2 of 3)	intron (NM_011437, intron 2 of 3)	2565	NM_011437	20665	Mm.276739	NM_011437	ENSMUSG00000033006	Sox10	SRY (sex determining region Y)-box 10	protein-coding
chr5-24822	chr5	3092946	3107185	+	108.7	14239	Intergenic	LSU-rRNA_Hsa|rRNA|rRNA	-244247	NM_009873	12571	Mm.31672	NM_009873	ENSMUSG00000040274	Cdk6	cyclin-dependent kinase 6	protein-coding
chr5-11458	chr5	120275146	120287684	+	108.7	12538	Intergenic	Intergenic	-142152	NR_045793	100503427	Mm.446834	NR_045793	ENSMUSG00000097368	Gm10390	predicted gene 10390	ncRNA
chr6-11688	chr6	10013454	10025567	+	108.5	12113	Intergenic	Lx2|LINE|L1	954868	NR_033776	57866	Mm.4397	NR_033776		AA545190	EST AA545190	ncRNA
chr14-8379	chr14	114493740	114505406	+	108.5	11666	Intergenic	ORR1D1|LTR|ERVL-MaLR	-332392	NR_045661	75822	Mm.410813	NR_045661		4930524C18Rik	RIKEN cDNA 4930524C18 gene	ncRNA
chr17-13217	chr17	44731209	44743584	+	108.5	12375	promoter-TSS (NM_001145920)	promoter-TSS (NM_001145920)	-748	NM_001145920	12393	Mm.391013	NM_009820	ENSMUSG00000039153	Runx2	runt related transcription factor 2	protein-coding
chr17-14672	chr17	46347995	46358397	+	108.5	10402	Intergenic	MMERGLN-int|LTR|ERV1	-25173	NM_170680	224814	Mm.76543	NM_145140	ENSMUSG00000032842	Abcc10	ATP-binding cassette, sub-family C (CFTR/MRP), member 10	protein-coding
chr7-22556	chr7	116028603	116039354	+	108.5	10751	intron (NM_001025559, intron 1 of 15)	CpG	-2931	NM_001025560	20679	Mm.323365	NM_011445	ENSMUSG00000051910	Sox6	SRY (sex determining region Y)-box 6	protein-coding
chr7-12169	chr7	144839113	144850791	+	108.5	11678	Intergenic	Intergenic	6340	NM_008007	14174	Mm.4947	NM_008007		Fgf3	fibroblast growth factor 3	protein-coding
chr2-6254	chr2	96118146	96131668	+	108.5	13522	Intergenic	Intergenic	-193262	NM_001289743	241568	Mm.241682	NM_178725	ENSMUSG00000050587	Lrrc4c	leucine rich repeat containing 4C	protein-coding
chr4-15635	chr4	5248724	5259459	+	108.4	10735	Intergenic	MLT1A1|LTR|ERVL-MaLR	-378237	NR_038183	73872	Mm.427301	NR_038183	ENSMUSG00000086066	4930423M02Rik	RIKEN cDNA 4930423M02 gene	ncRNA
chr10-15484	chr10	66709890	66722440	+	108.4	12550	Intergenic	Intergenic	-288910	NR_110511	102634101	Mm.445258	NR_110511		LOC102634101	uncharacterized LOC102634101	ncRNA
chr3-12421	chr3	19082992	19094495	+	108.4	11503	Intergenic	ORR1A2-int|LTR|ERVL-MaLR	74322	NM_028840	74252	Mm.200383	NM_028840	ENSMUSG00000027599	Armc1	armadillo repeat containing 1	protein-coding
chr7-24675	chr7	103064027	103077663	+	108.4	13636	Intergenic	L1_Mur1|LINE|L1	-14675	NM_147054	259056	Mm.377813	NM_147054	ENSMUSG00000073959	Olfr584	olfactory receptor 584	protein-coding
chr13-7880	chr13	22412370	22422853	+	108.4	10483	Intergenic	RodERV21-int|LTR|ERV1	22582	NM_134212	171246	Mm.377202	NM_134212	ENSMUSG00000069291	Vmn1r200	vomeronasal 1 receptor 200	protein-coding
chr12-4878	chr12	49386303	49396445	+	108.4	10142	intron (NR_026733, intron 2 of 2)	CpG	1722	NR_026733	67293	Mm.185800	NR_026733	ENSMUSG00000089922	3110039M20Rik	RIKEN cDNA 3110039M20 gene	ncRNA
chr3-1937	chr3	12436663	12448467	+	108.2	11804	Intergenic	RLTR22_Mur|LTR|ERVK	-598206	NR_040751	100038545	Mm.388494	NR_040751		Gm10745	predicted gene 10745	ncRNA
chr11-11189	chr11	77928521	77940459	+	108.2	11938	intron (NM_001291225, intron 1 of 15)	intron (NM_001291225, intron 1 of 15)	3651	NM_001291225	20370	Mm.229330	NM_021286	ENSMUSG00000000632	Sez6	seizure related gene 6	protein-coding
chr1-26257	chr1	27539854	27553108	+	108.2	13254	Intergenic	Intergenic	-859021	NM_001033764	210940	Mm.297614	NM_001033764	ENSMUSG00000073722	4931408C20Rik	RIKEN cDNA 4931408C20 gene	protein-coding
chr3-26662	chr3	43685887	43699424	+	108.2	13537	Intergenic	Intergenic	1685605	NR_045172	72511	Mm.140700	NR_045172	ENSMUSG00000097040	2610316D01Rik	RIKEN cDNA 2610316D01 gene	ncRNA
chr5-18465	chr5	42268087	42280163	+	108.2	12076	Intergenic	Intergenic	382783	NR_105842	102465225		NR_105842	miRBase:MI0021952	Mir6414	microRNA mir-6414	ncRNA
chr10-10649	chr10	47541194	47554455	+	108.2	13261	Intergenic	L1_Mus3|LINE|L1	1303075	NR_028276	108637		NR_028276		Snord14c	small nucleolar RNA, C/D box 14C	snoRNA
chr5-9766	chr5	68418157	68429491	+	108.2	11334	Intergenic	Intergenic	391989	NM_001018019	433899	Mm.332422	NM_001018019	ENSMUSG00000068082	Grxcr1	glutaredoxin, cysteine rich 1	protein-coding
chr7-4597	chr7	86072763	86085250	+	108.2	12487	Intergenic	Lx|LINE|L1	92718	NM_001102578	546981	Mm.469835	NM_001102578	ENSMUSG00000090436	Vmn2r75	vomeronasal 2, receptor 75	protein-coding
chr1-17514	chr1	146167504	146182476	+	108	14972	Intergenic	Lx7|LINE|L1	-320676	NM_153539	215378	Mm.441817	NM_153539	ENSMUSG00000035131	Brinp3	bone morphogenetic protein/retinoic acid inducible neural specific 3	protein-coding
chr14-12398	chr14	108903183	108916231	+	108	13048	TTS (NM_199065)	TTS (NM_199065)	4532	NM_199065	76965	Mm.257268	NM_199065	ENSMUSG00000075478	Slitrk1	SLIT and NTRK-like family, member 1	protein-coding
chr18-5521	chr18	90287976	90300348	+	108	12372	Intergenic	Intergenic	-215992	NM_198295	67988	Mm.268041	NM_198295	ENSMUSG00000024614	Tmx3	thioredoxin-related transmembrane protein 3	protein-coding
chr10-4214	chr10	78841286	78853314	+	108	12028	exon (NM_146308, exon 1 of 1)	exon (NM_146308, exon 1 of 1)	613	NM_146308	258305	Mm.377425	NM_146308	ENSMUSG00000051190	Olfr1356	olfactory receptor 1356	protein-coding
chr17-14087	chr17	19679484	19692682	+	108	13198	intron (NM_001104564, intron 5 of 5)	Lx2|LINE|L1	25684	NM_001104564	224572	Mm.469856	NM_001104564	ENSMUSG00000095961	Vmn2r102	vomeronasal 2, receptor 102	protein-coding
chr4-7097	chr4	15074767	15086234	+	108	11467	intron (NM_178617, intron 3 of 12)	intron (NM_178617, intron 3 of 12)	68631	NM_178617	69352	Mm.389031	NM_178617	ENSMUSG00000040536	Necab1	N-terminal EF-hand calcium binding protein 1	protein-coding
chr15-10033	chr15	65375016	65386621	+	108	11605	Intergenic	ORR1A4|LTR|ERVL-MaLR	-406223	NM_133766	76740	Mm.260647	NM_133766	ENSMUSG00000015002	Efr3a	EFR3 homolog A (S. cerevisiae)	protein-coding
chr11-7222	chr11	11049804	11060503	+	108	10699	Intergenic	Intergenic	-58863	NM_177033	319922	Mm.337851	NM_177033	ENSMUSG00000050830	Vwc2	von Willebrand factor C domain containing 2	protein-coding
chr1-8345	chr1	6174500	6185626	+	107.8	11126	Intergenic	MuRRS4-int|LTR|ERV1	-34599	NM_009826	12421	Mm.293811	NM_009826	ENSMUSG00000025907	Rb1cc1	RB1-inducible coiled-coil 1	protein-coding
chr11-7972	chr11	14541258	14554223	+	107.8	12965	Intergenic	L1_Mur2|LINE|L1	51485	NR_045918	73307	Mm.399291	NR_045918	ENSMUSG00000085561	1700046C09Rik	RIKEN cDNA 1700046C09 gene	ncRNA
chr9-2191	chr9	36382848	36394038	+	107.8	11190	Intergenic	Intergenic	-43441	NM_001167586	639025	Mm.386535	NM_001167586	ENSMUSG00000023093	Gm7257	predicted gene 7257	protein-coding
chr9-4037	chr9	12756513	12768275	+	107.8	11762	Intergenic	L1_Mus3|LINE|L1	343461	NR_040755	78219	Mm.414868	NR_040755		4930568E12Rik	RIKEN cDNA 4930568E12 gene	ncRNA
chr12-12129	chr12	49327006	49339909	+	107.8	12903	Intergenic	Intergenic	-49426	NM_001160112	15228	Mm.4704	NM_008241	ENSMUSG00000020950	Foxg1	forkhead box G1	protein-coding
chr7-15081	chr7	137315209	137322746	+	107.8	7537	Intergenic	Intergenic	-4532	NM_010096	13593	Mm.258708	NM_010096	ENSMUSG00000010476	Ebf3	early B cell factor 3	protein-coding
chr7-24198	chr7	62567895	62581313	+	107.8	13418	Intergenic	(TTC)n|Simple_repeat|Simple_repeat	-110094	NM_013788	27412	Mm.422745	NM_013788	ENSMUSG00000070526	Peg12	paternally expressed 12	protein-coding
chr7-19031	chr7	23619358	23634004	+	107.6	14646	Intergenic	MERVK26-int|LTR|ERVK	-5307	NM_030737	81012	Mm.160377	NM_030737	ENSMUSG00000062483	Vmn1r171	vomeronasal 1 receptor 171	protein-coding
chr2-6993	chr2	89903510	89915233	+	107.6	11723	Intergenic	IAPLTR2a2_Mm|LTR|ERVK	-20440	NM_146978	258980	Mm.223370	NM_146978	ENSMUSG00000049149	Olfr1258	olfactory receptor 1258	protein-coding
chr2-10444	chr2	15363318	15375490	+	107.6	12172	Intergenic	Intergenic	314042	NM_029466	75869	Mm.174068	NM_029466		Arl5b	ADP-ribosylation factor-like 5B	protein-coding
chr7-24439	chr7	85980450	85993905	+	107.6	13455	Intergenic	Intergenic	-25695	NM_001105187	546980	Mm.469905	NM_001105187	ENSMUSG00000090774	Vmn2r74	vomeronasal 2, receptor 74	protein-coding
chr13-9654	chr13	3319792	3332728	+	107.6	12936	Intergenic	MMERVK10D3_I-int|LTR|ERVK	-152043	NR_015522	76937	Mm.487240	NR_015522	ENSMUSG00000097709	2810429I04Rik	RIKEN cDNA 2810429I04 gene	ncRNA
chr7-18937	chr7	17203178	17215596	+	107.4	12418	intron (NM_054064, intron 3 of 4)	MTD|LTR|ERVL-MaLR	5910	NM_054064	114872	Mm.322280	NM_054064	ENSMUSG00000023159	Psg29	pregnancy-specific glycoprotein 29	protein-coding
chr19-2459	chr19	12908292	12921423	+	107.4	13131	Intergenic	Intergenic	5450	NM_146701	258696	Mm.223131	NM_146701	ENSMUSG00000048456	Olfr1448	olfactory receptor 1448	protein-coding
chr5-6969	chr5	38686190	38698223	+	107.4	12033	Intergenic	MLT1J|LTR|ERVL-MaLR	-7380	NM_001081144	100515	Mm.38277	NM_001081144	ENSMUSG00000046572	Zfp518b	zinc finger protein 518B	protein-coding
chr17-9624	chr17	56292409	56301861	+	107.4	9452	intron (NM_029799, intron 2 of 2)	intron (NM_029799, intron 2 of 2)	3151	NM_029799	76920	Mm.329132	NM_029799	ENSMUSG00000073380	Arrdc5	arrestin domain containing 5	protein-coding
chr7-14144	chr7	33850465	33861494	+	107.4	11029	Intergenic	MTE2b|LTR|ERVL-MaLR	89006	NM_178308	110187	Mm.155750	NM_178308	ENSMUSG00000066586	Scgb2b26	secretoglobin, family 2B, member 26	protein-coding
chr3-23654	chr3	44228713	44241091	+	107.4	12378	Intergenic	Intergenic	1143358	NR_045172	72511	Mm.140700	NR_045172	ENSMUSG00000097040	2610316D01Rik	RIKEN cDNA 2610316D01 gene	ncRNA
chr14-8881	chr14	55510330	55523180	+	107.4	12850	exon (NM_001136057, exon 15 of 17)	exon (NM_001136057, exon 15 of 17)	5395	NM_009947	12891	Mm.5249	NM_009947	ENSMUSG00000022212	Cpne6	copine VI	protein-coding
chr10-2592	chr10	114796463	114805671	+	107.4	9208	exon (NM_146241, exon 1 of 19)	exon (NM_146241, exon 1 of 19)	303	NM_146241	237553	Mm.445550	NM_146241	ENSMUSG00000050663	Trhde	TRH-degrading enzyme	protein-coding
chr11-9457	chr11	115259075	115268435	+	107.2	9360	intron (NM_010350, intron 3 of 14)	B1_Mus2|SINE|Alu	3488	NM_010350	14813	Mm.39090	NM_010350	ENSMUSG00000020734	Grin2c	glutamate receptor, ionotropic, NMDA2C (epsilon 3)	protein-coding
chr17-15511	chr17	18352086	18365550	+	107.2	13464	Intergenic	Intergenic	60537	NM_001104542	627132	Mm.469862	NM_001104542	ENSMUSG00000079698	Vmn2r93	vomeronasal 2, receptor 93	protein-coding
chr17-14964	chr17	62866371	62879356	+	107.2	12985	intron (NM_207654, intron 1 of 4)	intron (NM_207654, intron 1 of 4)	8454	NM_207654	13640	Mm.7978	NM_010109		Efna5	ephrin A5	protein-coding
chr6-21564	chr6	26052934	26063986	+	107	11052	Intergenic	Lx2|LINE|L1	127034	NR_040771	626904	Mm.126787	NR_040771		Gm20756	predicted gene, 20756	ncRNA
chr3-18861	chr3	62993931	63006062	+	107	12131	Intergenic	Intergenic	-295439	NM_001289462	17380	Mm.296022	NM_008604	ENSMUSG00000027820	Mme	membrane metallo endopeptidase	protein-coding
chr9-10032	chr9	93047213	93059981	+	107	12768	Intergenic	Lx3C|LINE|L1	-47864	NR_040756	78349	Mm.52612	NR_040756		1700034K08Rik	RIKEN cDNA 1700034K08 gene	ncRNA
chr5-18877	chr5	63804391	63815522	+	107	11131	3' UTR (NM_177006, exon 7 of 7)	3' UTR (NM_177006, exon 7 of 7)	-2539	NM_029554	76261	Mm.38143	NM_029554	ENSMUSG00000060512	0610040J01Rik	RIKEN cDNA 0610040J01 gene	protein-coding
chr5-18057	chr5	151438269	151450541	+	107	12272	Intergenic	MYSERV16_I-int|LTR|ERVK	75730	NR_045699	625175	Mm.443286	NR_045699	ENSMUSG00000097321	1700028E10Rik	RIKEN cDNA 1700028E10 gene	ncRNA
chr6-16744	chr6	9964555	9978249	+	106.8	13694	Intergenic	Intergenic	1002976	NR_033776	57866	Mm.4397	NR_033776		AA545190	EST AA545190	ncRNA
chr16-9590	chr16	19626063	19638405	+	106.8	12342	Intergenic	Intergenic	-7133	NM_146958	258960	Mm.377771	NM_146958	ENSMUSG00000060480	Olfr171	olfactory receptor 171	protein-coding
chr11-12780	chr11	118570701	118579986	+	106.8	9285	intron (NM_001285436, intron 3 of 13)	intron (NM_001285436, intron 3 of 13)	98383	NM_172573	217364	Mm.473963	NM_172573	ENSMUSG00000033857	Engase	endo-beta-N-acetylglucosaminidase	protein-coding
chr14-11227	chr14	14275678	14289705	+	106.8	14027	Intergenic	MYSERV16_I-int|LTR|ERVK	-45422	NM_147027	18330	Mm.484338	NM_147027	ENSMUSG00000072707	Olfr31	olfactory receptor 31	protein-coding
chr7-6844	chr7	5633208	5646018	+	106.8	12810	Intergenic	L1_Mus3|LINE|L1	-28300	NM_001166733	636731	Mm.479999	NM_001166733	ENSMUSG00000094313	Vmn1r61	vomeronasal 1 receptor 61	protein-coding
chr15-10417	chr15	99585130	99595425	+	106.8	10295	promoter-TSS (NM_009701)	promoter-TSS (NM_009701)	-751	NM_009701	11830	Mm.45580	NM_009701	ENSMUSG00000044217	Aqp5	aquaporin 5	protein-coding
chr5-4297	chr5	69826975	69839033	+	106.8	12058	Intergenic	Intergenic	-240719	NM_001038015	67980	Mm.33830	NM_027681	ENSMUSG00000029209	Gnpda2	glucosamine-6-phosphate deaminase 2	protein-coding
chr5-4539	chr5	139592741	139604027	+	106.8	11286	Intergenic	Intergenic	54486	NM_013702	22255	Mm.42190	NM_013702	ENSMUSG00000029546	Uncx	UNC homeobox	protein-coding
chr8-10456	chr8	5203904	5217209	+	106.8	13305	Intergenic	L1_Mur1|LINE|L1	-105324	NM_011388	20494	Mm.3500	NM_011388	ENSMUSG00000023073	Slc10a2	solute carrier family 10, member 2	protein-coding
chr16-10590	chr16	82728410	82741322	+	106.6	12912	Intergenic	Intergenic	1534169	NM_010954	17968	Mm.433941	NM_010954	ENSMUSG00000022762	Ncam2	neural cell adhesion molecule 2	protein-coding
chr2-8910	chr2	98802336	98815572	+	106.6	13236	Intergenic	RLTR17B_Mm|LTR|ERVK	1341297	NM_001289744	241568	Mm.241682	NM_178725	ENSMUSG00000050587	Lrrc4c	leucine rich repeat containing 4C	protein-coding
chr8-9742	chr8	59118911	59131625	+	106.6	12714	Intergenic	L1_Mur3|LINE|L1	213513	NM_173411	234290	Mm.39244	NM_173411	ENSMUSG00000049946	BC030500	cDNA sequence BC030500	protein-coding
chr12-3645	chr12	48935510	48948479	+	106.6	12969	Intergenic	Intergenic	-440889	NM_001160112	15228	Mm.4704	NM_008241	ENSMUSG00000020950	Foxg1	forkhead box G1	protein-coding
chr13-13137	chr13	106043645	106055466	+	106.6	11821	Intergenic	L1_Mur1|LINE|L1	605862	NM_008308	15550	Mm.4716	NM_008308	ENSMUSG00000021721	Htr1a	5-hydroxytryptamine (serotonin) receptor 1A	protein-coding
chr13-2385	chr13	33686145	33698889	+	106.6	12744	Intergenic	L1_Mus3|LINE|L1	31042	NM_001300892	238568	Mm.249698	NM_001076790	ENSMUSG00000047889	Serpinb6d	serine (or cysteine) peptidase inhibitor, clade B, member 6d	protein-coding
chr3-26147	chr3	19104114	19116409	+	106.4	12295	Intergenic	RLTR13D6|LTR|ERVK	52804	NM_028840	74252	Mm.200383	NM_028840	ENSMUSG00000027599	Armc1	armadillo repeat containing 1	protein-coding
chr19-2305	chr19	39281748	39295431	+	106.4	13683	intron (NM_007815, intron 1 of 8)	Lx|LINE|L1	1504	NM_007815	13095	Mm.20764	NM_007815	ENSMUSG00000003053	Cyp2c29	cytochrome P450, family 2, subfamily c, polypeptide 29	protein-coding
chr4-20877	chr4	79540103	79552400	+	106.4	12297	Intergenic	L1_Mur1|LINE|L1	-1287962	NM_031202	22178	Mm.30438	NM_031202	ENSMUSG00000005994	Tyrp1	tyrosinase-related protein 1	protein-coding
chr17-13990	chr17	18310857	18325384	+	106.4	14527	intron (NM_001104542, intron 5 of 5)	ORR1C2|LTR|ERVL-MaLR	19839	NM_001104542	627132	Mm.469862	NM_001104542	ENSMUSG00000079698	Vmn2r93	vomeronasal 2, receptor 93	protein-coding
chr18-621	chr18	52525843	52537641	+	106.4	11798	Intergenic	Intergenic	-1875	NM_001286182	16948	Mm.172	NM_010728	ENSMUSG00000024529	Lox	lysyl oxidase	protein-coding
chr4-18706	chr4	79491838	79505578	+	106.3	13740	Intergenic	Intergenic	-1286813	NM_011211	19266	Mm.184021	NM_011211	ENSMUSG00000028399	Ptprd	protein tyrosine phosphatase, receptor type, D	protein-coding
chr15-8670	chr15	45954242	45968712	+	106.3	14470	Intergenic	Intergenic	-363108	NR_045509	71120	Mm.158571	NR_045509		1700022A22Rik	RIKEN cDNA 1700022A22 gene	ncRNA
chr1-18128	chr1	27145859	27159416	+	106.3	13557	Intergenic	Intergenic	-465177	NM_001033764	210940	Mm.297614	NM_001033764	ENSMUSG00000073722	4931408C20Rik	RIKEN cDNA 4931408C20 gene	protein-coding
chr8-10252	chr8	108693213	108702971	+	106.3	9758	Intergenic	Intergenic	-16552	NM_007496	11906	Mm.416972	NM_007496	ENSMUSG00000038872	Zfhx3	zinc finger homeobox 3	protein-coding
chr18-4573	chr18	36954574	36966734	+	106.3	12160	exon (NM_009959, exon 1 of 4)	exon (NM_009959, exon 1 of 4)	214	NM_009959	12941	Mm.308500	NM_009959		Pcdha5	protocadherin alpha 5	protein-coding
chr5-12399	chr5	82265213	82277653	+	106.3	12440	Intergenic	Intergenic	527632	NR_035415	100316803		NR_035415	miRBase:MI0006285	Mir1187	microRNA 1187	ncRNA
chr14-5045	chr14	38471979	38484091	+	106.3	12112	intron (NM_001190188, intron 4 of 8)	Lx2|LINE|L1	-420267	NR_045713	75170	Mm.372967	NR_045713	ENSMUSG00000093528	Nrg3os	neuregulin 3, opposite strand	ncRNA
chr3-10353	chr3	106764951	106777760	+	106.1	12809	intron (NM_007651, intron 1 of 7)	intron (NM_007651, intron 1 of 7)	18794	NM_007651	12508	Mm.316861	NM_007651	ENSMUSG00000040747	Cd53	CD53 antigen	protein-coding
chr3-13051	chr3	74569263	74581379	+	106.1	12116	Intergenic	Intergenic	-558044	NR_040450	100504692	Mm.394454	NR_040450		Gm20356	predicted gene, 20356	ncRNA
chr13-7055	chr13	22006996	22015180	+	106.1	8184	Intergenic	(TTC)n|Simple_repeat|Simple_repeat	-1347	NM_019429	54373	Mm.32043	NM_019429	ENSMUSG00000006179	Prss16	protease, serine 16 (thymus)	protein-coding
chr1-20711	chr1	31417284	31428875	+	106.1	11591	Intergenic	Intergenic	158232	NR_015347	226957	Mm.25966	NR_015347		Gm4850	THO complex 4 pseudogene	pseudo
chr5-16082	chr5	139319865	139330401	+	106.1	10536	intron (NM_172723, intron 1 of 10)	CpG	331	NM_172723	231821	Mm.297819	NM_172723	ENSMUSG00000056413	Adap1	ArfGAP with dual PH domains 1	protein-coding
chr8-6061	chr8	100975631	100989268	+	106.1	13637	Intergenic	L1_Mus1|LINE|L1	-1565978	NM_007667	12564	Mm.441131	NM_007667	ENSMUSG00000036510	Cdh8	cadherin 8	protein-coding
chr7-22322	chr7	93394972	93407493	+	105.9	12521	Intergenic	L1_Mur2|LINE|L1	321353	NM_021427	58238	Mm.113787	NM_021427		Fam181b	family with sequence similarity 181, member B	protein-coding
chr11-12270	chr11	73497102	73511289	+	105.9	14187	Intergenic	L1_Mus3|LINE|L1	13002	NM_146443	258435	Mm.377500	NM_146443	ENSMUSG00000095312	Olfr382	olfactory receptor 382	protein-coding
chr8-8207	chr8	19989455	20002176	+	105.9	12721	intron (NM_001270553, intron 6 of 9)	ERVB4_2-I_MM-int|LTR|ERVK	266239	NM_001270553	100861668	Mm.491087	NM_001270553		Gm21119	predicted gene, 21119	protein-coding
chr3-19700	chr3	123982622	123995074	+	105.9	12452	Intergenic	Lx5b|LINE|L1	-297996	NR_121616	83398	Mm.443908	NM_031186	ENSMUSG00000027977	Ndst3	N-deacetylase/N-sulfotransferase (heparan glucosaminyl) 3	protein-coding
chr12-9752	chr12	93524640	93538349	+	105.9	13709	Intergenic	L1M2|LINE|L1	-395844	NR_106201	102466888		NR_106201	miRBase:MI0026053	Mir8099-2	microRNA mir-8099-2	ncRNA
chr4-6262	chr4	154638516	154648067	+	105.9	9551	Intergenic	Intergenic	-6418	NM_001177995	70673	Mm.257785	NM_027504	ENSMUSG00000039410	Prdm16	PR domain containing 16	protein-coding
chr6-21952	chr6	58439681	58452310	+	105.9	12629	Intergenic	MTC|LTR|ERVL-MaLR	-10150	NM_134177	171195	Mm.389764	NM_134177	ENSMUSG00000095670	Vmn1r30	vomeronasal 1 receptor 30	protein-coding
chr5-7671	chr5	10808586	10820469	+	105.7	11883	Intergenic	Lx2|LINE|L1	-50502	NR_003596	623849	Mm.335888	NR_003596	ENSMUSG00000091422	Gm6455	predicted gene 6455	pseudo
chr8-13344	chr8	124078323	124089609	+	105.7	11286	Intergenic	RMER1B|Other|Other	60493	NM_001029876	382038	Mm.334891	NM_001029876	ENSMUSG00000031976	Urb2	URB2 ribosome biogenesis 2 homolog (S. cerevisiae)	protein-coding
chr1-28726	chr1	148256439	148269524	+	105.7	13085	Intergenic	Intergenic	1698303	NM_008869	18783	Mm.4186	NM_008869	ENSMUSG00000056220	Pla2g4a	phospholipase A2, group IVA (cytosolic, calcium-dependent)	protein-coding
chr2-6459	chr2	152940760	152951430	+	105.7	10670	intron (NM_001159376, intron 4 of 6)	intron (NM_001159376, intron 4 of 6)	5310	NM_145744	252864	Mm.330671	NM_145744	ENSMUSG00000042662	Dusp15	dual specificity phosphatase-like 15	protein-coding
chr19-6410	chr19	46503261	46516356	+	105.5	13095	intron (NM_053100, intron 1 of 5)	intron (NM_053100, intron 1 of 5)	8160	NM_053100	93679	Mm.392177	NM_053100	ENSMUSG00000025034	Trim8	tripartite motif-containing 8	protein-coding
chr1-26058	chr1	19232413	19242068	+	105.5	9655	3' UTR (NM_001286340, exon 8 of 8)	3' UTR (NM_001286340, exon 8 of 8)	25186	NM_001025305	21419	Mm.137021	NM_009334	ENSMUSG00000025927	Tfap2b	transcription factor AP-2 beta	protein-coding
chr18-1425	chr18	37451236	37463108	+	105.5	11872	intron (NM_001301259, intron 1 of 3)	intron (NM_001301259, intron 1 of 3)	9515	NM_053139	93885	Mm.196699	NM_053139	ENSMUSG00000044043	Pcdhb14	protocadherin beta 14	protein-coding
chr13-14714	chr13	116702084	116712199	+	105.5	10115	Intergenic	Intergenic	318375	NM_001081009	52552	Mm.274466	NM_027272	ENSMUSG00000021725	Parp8	poly (ADP-ribose) polymerase family, member 8	protein-coding
chr3-11502	chr3	74777566	74789834	+	105.5	12268	Intergenic	Intergenic	360023	NM_172515	213234	Mm.80075	NM_172515	ENSMUSG00000034151	Zbbx	zinc finger, B-box domain containing	protein-coding
chr14-13167	chr14	39718853	39731240	+	105.3	12387	Intergenic	RLTR51B_Mm|LTR|ERVK?	69383	NR_045936	73591	Mm.65499	NR_045936		1700109I08Rik	RIKEN cDNA 1700109I08 gene	ncRNA
chr17-7734	chr17	68363710	68377054	+	105.3	13344	intron (NM_177278, intron 3 of 20)	L1Md_F2|LINE|L1	96585	NM_177278	320858	Mm.137356	NM_177278		L3mbtl4	l(3)mbt-like 4 (Drosophila)	protein-coding
chr17-10819	chr17	58919072	58930918	+	105.3	11846	intron (NM_027001, intron 7 of 12)	intron (NM_027001, intron 7 of 12)	66380	NM_027001	69239	Mm.246732	NM_027001	ENSMUSG00000024227	2610034M16Rik	RIKEN cDNA 2610034M16 gene	protein-coding
chr11-8387	chr11	83850618	83859075	+	105.3	8457	intron (NM_001291269, intron 1 of 8)	intron (NM_001291269, intron 1 of 8)	1886	NM_001291269	21410	Mm.7226	NM_009330	ENSMUSG00000020679	Hnf1b	HNF1 homeobox B	protein-coding
chr1-19545	chr1	124340784	124353715	+	105.3	12931	Intergenic	L1_Mus3|LINE|L1	-301690	NM_199021	269109	Mm.483255	NM_199021	ENSMUSG00000036815	Dpp10	dipeptidylpeptidase 10	protein-coding
chr2-12583	chr2	94478428	94490425	+	105.3	11997	Intergenic	Intergenic	-46279	NM_007466	11800	Mm.181824	NM_007466	ENSMUSG00000027193	Api5	apoptosis inhibitor 5	protein-coding
chr7-22808	chr7	10326251	10338141	+	105.1	11890	Intergenic	PB1D9|SINE|Alu	-56845	NM_134230	171264	Mm.222637	NM_134230	ENSMUSG00000043066	Vmn1r66	vomeronasal 1 receptor 66	protein-coding
chr2-6440	chr2	149253655	149265747	+	105.1	12092	Intergenic	Intergenic	-145548	NM_021405	58214	Mm.117117	NM_021405	ENSMUSG00000033156	Cst10	cystatin 10 (chondrocytes)	protein-coding
chr7-8932	chr7	31391494	31404630	+	105.1	13136	Intergenic	BGLII|LTR|ERVK	22470	NM_001256073	384585	Mm.305164	NM_001256073	ENSMUSG00000095257	Scgb1b3	secretoglobin, family 1B, member 3	protein-coding
chr17-10682	chr17	46440056	46451086	+	105.1	11030	intron (NM_001162864, intron 14 of 14)	G-rich|Low_complexity|Low_complexity	-7094	NM_144856	108114	Mm.387538	NM_144856	ENSMUSG00000067144	Slc22a7	solute carrier family 22 (organic anion transporter), member 7	protein-coding
chr8-4038	chr8	74574651	74585888	+	105.1	11237	Intergenic	Intergenic	-292905	NM_027837	71597	Mm.158735	NM_027837	ENSMUSG00000031621	Isx	intestine specific homeobox	protein-coding
chr15-7863	chr15	57690583	57702761	+	104.9	12178	intron (NM_199449, intron 1 of 3)	intron (NM_199449, intron 1 of 3)	2005	NM_199449	387609	Mm.36557	NM_199449	ENSMUSG00000071757	Zhx2	zinc fingers and homeoboxes 2	protein-coding
chr3-7335	chr3	22759867	22772549	+	104.9	12682	Intergenic	Intergenic	514838	NR_004439	19784		NR_004439		Rprl2	ribonuclease P RNA-like 2	ncRNA
chr10-12335	chr10	72174817	72187649	+	104.9	12832	Intergenic	Intergenic	-200543	NR_003644	108950	Mm.212793	NM_175390	ENSMUSG00000043859	1700049L16Rik	hematological and neurological expressed 1-like pseudogene	pseudo
chr9-11514	chr9	3152052	3163232	+	104.9	11180	Intergenic	Intergenic	42171	NR_027988	114673	Mm.422774	NM_053265		4930433N12Rik	RIKEN cDNA 4930433N12 gene	ncRNA
chr14-5412	chr14	92053028	92065487	+	104.9	12459	Intergenic	Lx3_Mus|LINE|L1	1829631	NM_001081377	211712	Mm.37126	NM_001081377		Pcdh9	protocadherin 9	protein-coding
chr2-7478	chr2	36300334	36310354	+	104.9	10020	Intergenic	Lx10|LINE|L1	-71434	NM_146947	258949	Mm.377765	NM_146947	ENSMUSG00000068950	Olfr338	olfactory receptor 338	protein-coding
chr7-22715	chr7	5394634	5407465	+	104.7	12831	Intergenic	Intergenic	12096	NM_030739	81014	Mm.261621	NM_030739	ENSMUSG00000078808	Vmn1r58	vomeronasal 1 receptor 58	protein-coding
chr10-14493	chr10	125752247	125764061	+	104.7	11814	Intergenic	Intergenic	-208065	NM_177152	320398	Mm.275586	NM_177152	ENSMUSG00000020105	Lrig3	leucine-rich repeats and immunoglobulin-like domains 3	protein-coding
chr10-16270	chr10	124594011	124605536	+	104.7	11525	Intergenic	Intergenic	130699	NR_028310	75030	Mm.159403	NR_028310		4930503E24Rik	eukaryotic translation initiation factor 3, subunit I pseudogene	pseudo
chr2-12634	chr2	98346861	98358995	+	104.7	12134	Intergenic	Intergenic	885271	NM_001289744	241568	Mm.241682	NM_178725	ENSMUSG00000050587	Lrrc4c	leucine rich repeat containing 4C	protein-coding
chr17-10460	chr17	36935955	36946539	+	104.7	10584	Intergenic	Intergenic	-1804	NM_001099632	386454	Mm.105324	NM_001099632	ENSMUSG00000036492	Rnf39	ring finger protein 39	protein-coding
chr8-12936	chr8	97170960	97183945	+	104.5	12985	Intergenic	L1Md_F2|LINE|L1	-631479	NR_039538	100628567		NR_039538		Mir28c	microRNA 28c	ncRNA
chr2-15532	chr2	81026543	81039318	+	104.5	12775	Intergenic	Intergenic	393666	NM_001190179	69482	Mm.29200	NM_027091		Nup35	nucleoporin 35	protein-coding
chr6-21939	chr6	58276571	58289851	+	104.5	13280	Intergenic	IAPEY5_I-int|LTR|ERVK	18037	NM_134180	171198	Mm.222640	NM_134180	ENSMUSG00000094291	Vmn1r28	vomeronasal 1 receptor 28	protein-coding
chr16-12660	chr16	47459096	47471849	+	104.5	12753	Intergenic	Intergenic	-818263	NM_001018002	73693	Mm.35597	NM_028610	ENSMUSG00000058550	Dppa4	developmental pluripotency associated 4	protein-coding
chr3-13345	chr3	93776683	93789547	+	104.5	12864	Intergenic	RLTR48B|LTR|ERV1	-13283	NM_207272	399675	Mm.377924	NM_207272	ENSMUSG00000060256	Tdpoz4	TD and POZ domain containing 4	protein-coding
chr10-2844	chr10	65644945	65655330	+	104.3	10385	Intergenic	Intergenic	473927	NR_038039	69433	Mm.23366	NR_038039		1700023F02Rik	RIKEN cDNA 1700023F02 gene	ncRNA
chr6-8453	chr6	59968972	59982017	+	104.3	13045	Intergenic	Lx3_Mus|LINE|L1	428213	NR_015565	208079	Mm.131226	NM_177329		A530053G22Rik	RIKEN cDNA A530053G22 gene	ncRNA
chr14-10298	chr14	80077125	80089012	+	104.3	11887	Intergenic	Intergenic	82766	NM_001030294	380924	Mm.26456	NM_001030294	ENSMUSG00000022026	Olfm4	olfactomedin 4	protein-coding
chr7-5574	chr7	31061773	31071898	+	104.2	10125	intron (NM_144556, intron 6 of 8)	intron (NM_144556, intron 6 of 8)	6900	NM_144556	243914	Mm.389870	NM_144556	ENSMUSG00000036560	Lgi4	leucine-rich repeat LGI family, member 4	protein-coding
chr7-3852	chr7	33557239	33569489	+	104.2	12250	Intergenic	ETnERV3-int|LTR|ERVK	89917	NR_045685	353109	Mm.63867	NR_045685		Scgb2b23-ps	secretoglobin, family 2B, member 23, pseudogene	pseudo
chr18-5267	chr18	50636472	50649934	+	104.2	13462	Intergenic	Intergenic	-74504	NM_026108	67365	Mm.158150	NM_026108	ENSMUSG00000048875	Hdhd1a	haloacid dehalogenase-like hydrolase domain containing 1A	protein-coding
chr7-23355	chr7	31327185	31340168	+	104.2	12983	Intergenic	L1_Mus3|LINE|L1	28396	NM_001270541	100043326	Mm.479858	NM_001270541	ENSMUSG00000078754	Scgb2b3	secretoglobin, family 2B, member 3	protein-coding
chr5-24803	chr5	151503278	151515076	+	104.2	11798	Intergenic	B2_Mm2|SINE|B2	77747	NM_001102582	632671	Mm.469837	NM_001102582	ENSMUSG00000091794	Vmn2r18	vomeronasal 2, receptor 18	protein-coding
chr1-22870	chr1	5790137	5804152	+	104.2	14015	Intergenic	RMER3D-int|LTR|ERVK	120254	NM_010342	226304	Mm.291110	NM_010342	ENSMUSG00000033774	Npbwr1	neuropeptides B/W receptor 1	protein-coding
chr1-12425	chr1	24581776	24592222	+	104.2	10446	intron (NM_007733, intron 1 of 50)	CpG	438	NM_007733	12823	Mm.329196	NM_007733		Col19a1	collagen, type XIX, alpha 1	protein-coding
chr3-27922	chr3	106690377	106702867	+	104.2	12490	intron (NM_001039478, intron 1 of 2)	L1_Mus2|LINE|L1	11635	NM_001039478	321000	Mm.259638	NM_028081	ENSMUSG00000056260	Lrif1	ligand dependent nuclear receptor interacting factor 1	protein-coding
chr11-9407	chr11	110768193	110780813	+	104	12620	Intergenic	Intergenic	-193530	NM_001252207	16517	Mm.30176	NM_010604	ENSMUSG00000051497	Kcnj16	potassium inwardly-rectifying channel, subfamily J, member 16	protein-coding
chr5-26859	chr5	112254096	112264518	+	104	10422	exon (NM_023695, exon 3 of 6)	exon (NM_023695, exon 3 of 6)	3486	NM_023695	12960	Mm.29488	NM_023695	ENSMUSG00000029343	Crybb1	crystallin, beta B1	protein-coding
chr3-28068	chr3	113217360	113230030	+	104	12670	Intergenic	Intergenic	35004	NM_001042711	109959	Mm.275426	NM_001042711	ENSMUSG00000074268	Amy2a5	amylase 2a5	protein-coding
chr6-5763	chr6	59664822	59675606	+	104	10784	Intergenic	Lx3C|LINE|L1	-243924	NM_183183	243385	Mm.138080	NM_183183	ENSMUSG00000045441	Gprin3	GPRIN family member 3	protein-coding
chr5-16118	chr5	144480443	144490773	+	104	10330	Intergenic	(TAGA)n|Simple_repeat|Simple_repeat	-60279	NM_016789	53324	Mm.10099	NM_016789	ENSMUSG00000059991	Nptx2	neuronal pentraxin 2	protein-coding
chr7-22476	chr7	106345016	106357987	+	103.8	12971	Intergenic	Intergenic	-26973	NR_030720	668128	Mm.484022	NR_030720		Gm8989	very large inducible GTPase 1 pseudogene	pseudo
chr13-13354	chr13	4877295	4889845	+	103.8	12550	Intergenic	L1Md_F2|LINE|L1	-274406	NM_018859	56043	Mm.251908	NM_018859	ENSMUSG00000045410	Akr1e1	aldo-keto reductase family 1, member E1	protein-coding
chr7-19998	chr7	76024550	76036040	+	103.8	11490	Intergenic	Intergenic	181957	NM_029652	207952	Mm.206223	NM_029652	ENSMUSG00000055652	Klhl25	kelch-like 25	protein-coding
chr10-14554	chr10	128999205	129009246	+	103.8	10041	Intergenic	RLTR6-int|LTR|ERV1	-7062	NM_146862	258861	Mm.377724	NM_146862	ENSMUSG00000063374	Olfr763	olfactory receptor 763	protein-coding
chr4-3536	chr4	147332981	147341030	+	103.8	8049	intron (NM_001039209, intron 1 of 2)	L1_Mus1|LINE|L1	161139	NM_001039209	195531	Mm.270762	NM_001039209	ENSMUSG00000078496	Gm13152	predicted gene 13152	protein-coding
chr7-24369	chr7	85160884	85173326	+	103.8	12442	Intergenic	L1_Mus1|LINE|L1	-11203	NM_001102579	620672	Mm.469836	NM_001102579	ENSMUSG00000095664	Vmn2r67	vomeronasal 2, receptor 67	protein-coding
chr6-19311	chr6	25998525	26011517	+	103.8	12992	Intergenic	L1VL2|LINE|L1	73595	NR_040771	626904	Mm.126787	NR_040771		Gm20756	predicted gene, 20756	ncRNA
chr10-12386	chr10	78090040	78100717	+	103.8	10677	Intergenic	(TGGGGG)n|Simple_repeat|Simple_repeat	26010	NM_015790	50723	Mm.17819	NM_015790	ENSMUSG00000000732	Icosl	icos ligand	protein-coding
chr6-5287	chr6	105576242	105588872	+	103.6	12630	Intergenic	Intergenic	-89889	NR_040297	100503536	Mm.366960	NR_040297		Gm19757	predicted gene, 19757	ncRNA
chr16-2039	chr16	61440084	61452253	+	103.6	12169	Intergenic	Intergenic	-840637	NM_007938	13840	Mm.455790	NM_007938	ENSMUSG00000055540	Epha6	Eph receptor A6	protein-coding
chr5-11182	chr5	92388055	92397186	+	103.6	9131	exon (NM_181728, exon 4 of 10)	exon (NM_181728, exon 4 of 10)	-29324	NR_038116	56066	Mm.131723	NM_019494	ENSMUSG00000060183	Cxcl11	chemokine (C-X-C motif) ligand 11	protein-coding
chr4-19164	chr4	121995336	122007402	+	103.6	12066	Intergenic	Intergenic	-379244	NM_001099309	666927	Mm.465133	NM_001099309		Gm12887	predicted gene 12887	protein-coding
chr10-14909	chr10	32308867	32322188	+	103.6	13321	intron (NM_001013411, intron 3 of 6)	Lx2|LINE|L1	574388	NM_001025286	432450	Mm.49665	NM_001013411		Nkain2	Na+/K+ transporting ATPase interacting 2	protein-coding
chr9-2450	chr9	26013168	26024603	+	103.4	11435	Intergenic	L1_Mus2|LINE|L1	537288	NM_026189	67484	Mm.112977	NM_026189	ENSMUSG00000036611	Eepd1	endonuclease/exonuclease/phosphatase family domain containing 1	protein-coding
chr3-18429	chr3	41965306	41978094	+	103.4	12788	Intergenic	Lx3A|LINE|L1	229082	NM_001099785	73852	Mm.29006	NM_027271	ENSMUSG00000025766	D3Ertd751e	DNA segment, Chr 3, ERATO Doi 751, expressed	protein-coding
chr17-16530	chr17	60791033	60803336	+	103.4	12303	Intergenic	L1Md_F2|LINE|L1	-520568	NR_030569	100124495		NR_030569		Mir466g	microRNA 466g	ncRNA
chr1-10172	chr1	107328511	107342044	+	103.2	13533	Intergenic	L1VL4|LINE|L1	-27037	NM_025867	66957	Mm.12638	NM_025867	ENSMUSG00000026327	Serpinb11	serine (or cysteine) peptidase inhibitor, clade B (ovalbumin), member 11	protein-coding
chr8-8298	chr8	30141786	30155305	+	103.2	13519	Intergenic	Intergenic	-419850	NR_045856	71314	Mm.158666	NR_045856	ENSMUSG00000097044	4933433F19Rik	RIKEN cDNA 4933433F19 gene	ncRNA
chr15-5887	chr15	22132437	22144609	+	103.2	12172	Intergenic	Intergenic	576461	NM_001165971	545091	Mm.475598	NM_001165971		Gm5803	predicted gene 5803	protein-coding
chr3-26881	chr3	48936324	48949229	+	103.2	12905	Intergenic	MMERVK10D3_I-int|LTR|ERVK	-333676	NR_003617	66332	Mm.46124	NM_025493		1700018B24Rik	enhancer of rudimentary homolog pseudogene	pseudo
chr3-25951	chr3	13201708	13215101	+	103.2	13393	Intergenic	MTD-int|LTR|ERVL-MaLR	-263251	NM_001163328	76897	Mm.422625	NM_178631	ENSMUSG00000039717	Ralyl	RALY RNA binding protein-like	protein-coding
chr17-13149	chr17	39605917	39618354	+	103.2	12437	Intergenic	MTC|LTR|ERVL-MaLR	-28822	NM_001244651	668200	Mm.464782	NM_001244651	ENSMUSG00000095104	Esp15	exocrine gland secreted peptide 15	protein-coding
chr10-13801	chr10	71871140	71882646	+	103	11506	Intergenic	L1MC4a|LINE|L1	103797	NR_003644	108950	Mm.212793	NM_175390	ENSMUSG00000043859	1700049L16Rik	hematological and neurological expressed 1-like pseudogene	pseudo
chr10-6439	chr10	31698853	31711642	+	103	12789	intron (NM_001013411, intron 5 of 6)	IAPEY3-int|LTR|ERVK	-95522	NM_001146349	268291	Mm.295212	NM_001146349	ENSMUSG00000063760	Rnf217	ring finger protein 217	protein-coding
chr3-7074	chr3	3224678	3236122	+	103	11444	Intergenic	Lx2|LINE|L1	-277630	NM_013920	30942	Mm.330897	NM_013920	ENSMUSG00000017688	Hnf4g	hepatocyte nuclear factor 4, gamma	protein-coding
chr5-27558	chr5	147186074	147195044	+	103	8970	3' UTR (NM_008178, exon 2 of 2)	3' UTR (NM_008178, exon 2 of 2)	1863	NM_008178	14842	Mm.4797	NM_008178	ENSMUSG00000053129	Gsx1	GS homeobox 1	protein-coding
chr6-12844	chr6	130396031	130409081	+	103	13050	Intergenic	MMERVK10C-int|LTR|ERVK	-15682	NM_016659	16627	Mm.24399	NM_016659	ENSMUSG00000079853	Klra1	killer cell lectin-like receptor, subfamily A, member 1	protein-coding
chr16-13362	chr16	71773086	71785465	+	103	12379	Intergenic	Intergenic	529371	NR_040576	78221	Mm.399298	NR_040576		4930567J20Rik	RIKEN cDNA 4930567J20 gene	ncRNA
chr4-7773	chr4	143492455	143505397	+	102.8	12942	Intergenic	L1_Mur2|LINE|L1	-12386	NM_001113736	100040854	Mm.472683	NM_001113736	ENSMUSG00000070616	Gm13040	predicted gene 13040	protein-coding
chr10-821	chr10	10573578	10583342	+	102.8	9764	Intergenic	Intergenic	-20253	NM_026405	67844	Mm.31486	NM_026405	ENSMUSG00000019832	Rab32	RAB32, member RAS oncogene family	protein-coding
chr6-10825	chr6	58333749	58344560	+	102.8	10811	Intergenic	Intergenic	31857	NM_053232	113859	Mm.377156	NM_053232	ENSMUSG00000091734	Vmn1r29	vomeronasal 1 receptor 29	protein-coding
chr8-11514	chr8	99675576	99686408	+	102.8	10832	Intergenic	Lx9|LINE|L1	-264521	NM_007667	12564	Mm.441131	NM_007667	ENSMUSG00000036510	Cdh8	cadherin 8	protein-coding
chr7-12836	chr7	43195103	43206224	+	102.8	11121	Intergenic	Intergenic	-13376	NM_001177525	100170401		NM_001177525		EU599041	expressed sequence EU599041	protein-coding
chr17-6192	chr17	3027686	3038956	+	102.8	11270	Intergenic	Intergenic	50862	NR_003519	328734	Mm.335641	NR_003519		Pisd-ps2	phosphatidylserine decarboxylase, pseudogene 2	pseudo
chr17-16281	chr17	48053836	48065881	+	102.8	12045	Intergenic	B1_Mus2|SINE|Alu	-21565	NM_029689	76651	Mm.76918	NM_029689	ENSMUSG00000094928	1700122O11Rik	RIKEN cDNA 1700122O11 gene	protein-coding
chr17-10933	chr17	68549178	68560273	+	102.6	11095	intron (NM_177278, intron 12 of 20)	intron (NM_177278, intron 12 of 20)	280928	NM_177278	320858	Mm.137356	NM_177278		L3mbtl4	l(3)mbt-like 4 (Drosophila)	protein-coding
chr7-5877	chr7	63380044	63392976	+	102.6	12932	Intergenic	Intergenic	-58262	NM_130880	170711	Mm.156872	NM_130880	ENSMUSG00000033510	Otud7a	OTU domain containing 7A	protein-coding
chr3-26048	chr3	16273059	16285163	+	102.6	12104	Intergenic	Lx5b|LINE|L1	95928	NM_172677	229096	Mm.23834	NM_172677	ENSMUSG00000047213	Ythdf3	YTH domain family 3	protein-coding
chr1-28633	chr1	146077262	146090552	+	102.6	13290	Intergenic	L1_Mus1|LINE|L1	-411759	NM_153539	215378	Mm.441817	NM_153539	ENSMUSG00000035131	Brinp3	bone morphogenetic protein/retinoic acid inducible neural specific 3	protein-coding
chr15-8151	chr15	98163828	98175586	+	102.6	11758	3' UTR (NM_177716, exon 1 of 1)	3' UTR (NM_177716, exon 1 of 1)	1901	NM_177716	239650	Mm.54140	NM_177716	ENSMUSG00000029875	Ccdc184	coiled-coil domain containing 184	protein-coding
chr6-10509	chr6	19291163	19304064	+	102.6	12901	Intergenic	Lx2|LINE|L1	-257729	NR_105789	102465192		NR_105789	miRBase:MI0021899	Mir6370	microRNA mir-6370	ncRNA
chr5-9890	chr5	78855872	78869316	+	102.6	13444	Intergenic	RLTR10C|LTR|ERVK	653310	NR_035474	100316701		NR_035474		Mir669m-1	microRNA 669m-1	ncRNA
chr4-21310	chr4	117296133	117307701	+	102.6	11568	intron (NM_025739, intron 3 of 14)	intron (NM_025739, intron 3 of 14)	49577	NM_029589	68777	Mm.331805	NM_026837	ENSMUSG00000048772	Tmem53	transmembrane protein 53	protein-coding
chr9-15453	chr9	92799126	92811789	+	102.4	12663	Intergenic	Lx3C|LINE|L1	86741	NR_040770	331003	Mm.50805	NR_040770		4933400C23Rik	RIKEN cDNA 4933400C23 gene	ncRNA
chr3-6332	chr3	16479764	16491063	+	102.4	11299	Intergenic	Intergenic	302230	NM_172677	229096	Mm.23834	NM_172677	ENSMUSG00000047213	Ythdf3	YTH domain family 3	protein-coding
chr16-8006	chr16	82642149	82654226	+	102.4	12077	Intergenic	Intergenic	1447490	NM_010954	17968	Mm.433941	NM_010954	ENSMUSG00000022762	Ncam2	neural cell adhesion molecule 2	protein-coding
chr1-18265	chr1	30083229	30095184	+	102.4	11955	Intergenic	MURVY-int|LTR|ERV1	667718	NR_105760	102465174		NR_105760	miRBase:MI0021870	Mir6342	microRNA mir-6342	ncRNA
chr15-8356	chr15	14878839	14891356	+	102.4	12517	Intergenic	Lx8|LINE|L1	-1711458	NM_007666	12563	Mm.57048	NM_007666	ENSMUSG00000039385	Cdh6	cadherin 6	protein-coding
chr2-20544	chr2	160356778	160365972	+	102.4	9194	Intergenic	Intergenic	5690	NM_010658	16658	Mm.330745	NM_010658	ENSMUSG00000074622	Mafb	v-maf musculoaponeurotic fibrosarcoma oncogene family, protein B (avian)	protein-coding
chr6-22871	chr6	121377574	121389802	+	102.3	12228	intron (NM_001289685, intron 10 of 12)	intron (NM_001289685, intron 10 of 12)	36991	NM_133661	14411	Mm.274506	NM_133661	ENSMUSG00000030109	Slc6a12	solute carrier family 6 (neurotransmitter transporter, betaine/GABA), member 12	protein-coding
chr17-11287	chr17	18777621	18789452	+	102.3	11831	Intergenic	L1_Mus2|LINE|L1	-130786	NM_001104549	627367	Mm.384131	NM_001104549	ENSMUSG00000091491	Vmn2r97	vomeronasal 2, receptor 97	protein-coding
chr5-27393	chr5	137729541	137739938	+	102.3	10397	intron (NM_175521, intron 3 of 5)	intron (NM_175521, intron 3 of 5)	5259	NM_175521	243300	Mm.74750	NM_175521	ENSMUSG00000045348	Nyap1	neuronal tyrosine-phosphorylated phosphoinositide 3-kinase adaptor 1	protein-coding
chr5-27497	chr5	145311352	145323633	+	102.3	12281	Intergenic	MTE-int|LTR|ERVL-MaLR	-27778	NM_001100180	622127	Mm.359379	NM_001100180	ENSMUSG00000070419	Cyp3a57	cytochrome P450, family 3, subfamily a, polypeptide 57	protein-coding
chr6-18417	chr6	131188804	131200649	+	102.3	11845	Intergenic	L1_Mm|LINE|L1	52636	NM_001170851	16633	Mm.4783	NM_008462	ENSMUSG00000030187	Klra2	killer cell lectin-like receptor, subfamily A, member 2	protein-coding
chr17-7141	chr17	19861867	19874966	+	102.3	13099	Intergenic	Intergenic	95053	NM_001104565	627636	Mm.469855	NM_001104565	ENSMUSG00000091771	Vmn2r103	vomeronasal 2, receptor 103	protein-coding
chr6-21869	chr6	53283197	53292816	+	102.3	9619	intron (NR_015553, intron 1 of 4)	CpG	711	NR_015553	320189	Mm.227444	NR_015553		9430076C15Rik	RIKEN cDNA 9430076C15 gene	ncRNA
chr5-21947	chr5	120251921	120263954	+	102.1	12033	Intergenic	Intergenic	-118674	NR_045793	100503427	Mm.446834	NR_045793	ENSMUSG00000097368	Gm10390	predicted gene 10390	ncRNA
chr1-7055	chr1	125305700	125316672	+	102.1	10972	Intergenic	MTEa|LTR|ERVL-MaLR	124541	NM_001205386	74117	Mm.183102	NM_023735	ENSMUSG00000026341	Actr3	ARP3 actin-related protein 3	protein-coding
chr11-2853	chr11	83095055	83108378	+	102.1	13323	Intergenic	ETnERV3-int|LTR|ERVK	-15129	NM_011407	20555	Mm.10948	NM_011407	ENSMUSG00000078763	Slfn1	schlafen 1	protein-coding
chr1-7264	chr1	187604417	187612687	+	102.1	8270	promoter-TSS (NM_001243792)	promoter-TSS (NM_001243792)	-454	NM_001243792	26381	Mm.89989	NM_011935	ENSMUSG00000026610	Esrrg	estrogen-related receptor gamma	protein-coding
chr12-3012	chr12	114640837	114653970	+	102.1	13133	Intergenic	(GAA)n|Simple_repeat|Simple_repeat	-133709	NR_106063	102465664		NR_106063	miRBase:MI0022945	Mir7094-2	microRNA mir-7094-2	ncRNA
chr15-10420	chr15	100806554	100818826	+	102.1	12272	intron (NM_021530, intron 22 of 24)	intron (NM_021530, intron 22 of 24)	50943	NM_021530	59033	Mm.209856	NM_021530	ENSMUSG00000023032	Slc4a8	solute carrier family 4 (anion exchanger), member 8	protein-coding
chr5-14778	chr5	40776856	40789792	+	102.1	12936	Intergenic	Lx|LINE|L1	924831	NM_027295	100972	Mm.41555	NM_027295	ENSMUSG00000029128	Rab28	RAB28, member RAS oncogene family	protein-coding
chr8-5458	chr8	121085258	121094717	+	102.1	9459	Intergenic	Intergenic	5601	NM_010426	15227	Mm.33897	NM_010426	ENSMUSG00000042812	Foxf1	forkhead box F1	protein-coding
chr2-14959	chr2	23681803	23693420	+	101.9	11617	Intergenic	MT2A|LTR|ERVL	-115507	NM_029773	76857	Mm.276415	NM_029773	ENSMUSG00000026771	Spopl	speckle-type POZ protein-like	protein-coding
chr6-2833	chr6	130935027	130947730	+	101.9	12703	Intergenic	Lx4A|LINE|L1	305984	NM_001170851	16633	Mm.4783	NM_008462	ENSMUSG00000030187	Klra2	killer cell lectin-like receptor, subfamily A, member 2	protein-coding
chr10-15252	chr10	50527972	50538042	+	101.9	10070	Intergenic	Lx2A|LINE|L1	-59662	NM_198007	77987	Mm.222497	NM_198007	ENSMUSG00000038774	Ascc3	activating signal cointegrator 1 complex subunit 3	protein-coding
chr7-22017	chr7	62869219	62881115	+	101.9	11896	Intergenic	Intergenic	337359	NM_007390	11441	Mm.113464	NM_007390	ENSMUSG00000030525	Chrna7	cholinergic receptor, nicotinic, alpha polypeptide 7	protein-coding
chr9-15036	chr9	39130763	39143276	+	101.9	12513	intron (NM_146829, intron 1 of 1)	Lx2B2|LINE|L1	-7083	NM_010974	406175	Mm.246532	NM_010974		Olfr242	olfactory receptor 242	protein-coding
chr4-16158	chr4	37301723	37313445	+	101.9	11722	Intergenic	Lx3_Mus|LINE|L1	-355840	NM_001165999	242384	Mm.132507	NM_175516	ENSMUSG00000045083	Lingo2	leucine rich repeat and Ig domain containing 2	protein-coding
chr14-1676	chr14	122446667	122456386	+	101.9	9719	promoter-TSS (NR_033325)	promoter-TSS (NR_033325)	-380	NR_033326	328479	Mm.86095	NR_033325	ENSMUSG00000064052	Gm5089	predicted gene 5089	ncRNA
chr14-14569	chr14	124719154	124731542	+	101.9	12388	Intergenic	Lx2A|LINE|L1	-48221	NM_207667	14169	Mm.206362	NM_010201	ENSMUSG00000025551	Fgf14	fibroblast growth factor 14	protein-coding
chr14-12791	chr14	7715189	7727258	+	101.9	12069	Intergenic	L1VL2|LINE|L1	-96734	NM_134080	286940	Mm.489652	NM_134080	ENSMUSG00000025278	Flnb	filamin, beta	protein-coding
chr1-24722	chr1	113314588	113328248	+	101.9	13660	Intergenic	Intergenic	-1456500	NM_001081316	319901	Mm.103468	NM_001081316	ENSMUSG00000038702	Dsel	dermatan sulfate epimerase-like	protein-coding
chr9-6440	chr9	109456220	109467122	+	101.9	10902	Intergenic	MuRRS4-int|LTR|ERV1	-12531	NM_177070	320083	Mm.304296	NM_177070	ENSMUSG00000074062	Fbxw16	F-box and WD-40 domain protein 16	protein-coding
chr17-1755	chr17	38050230	38063603	+	101.9	13373	intron (NM_146327, intron 2 of 3)	intron (NM_146327, intron 2 of 3)	2868	NM_146327	258324	Mm.329044	NM_146327		Olfr129	olfactory receptor 129	protein-coding
chr7-14160	chr7	34005806	34016495	+	101.7	10689	TTS (NM_001100464)	TTS (NM_001100464)	2792	NM_001100464	233099	Mm.110829	NM_001100464	ENSMUSG00000066584	Scgb2b27	secretoglobin, family 2B, member 27	protein-coding
chr7-22218	chr7	85801362	85814380	+	101.7	13018	Intergenic	Lx2|LINE|L1	-52890	NM_001105185	244114	Mm.469907	NM_001105185	ENSMUSG00000051877	Vmn2r72	vomeronasal 2, receptor 72	protein-coding
chr18-1193	chr18	3063440	3076221	+	101.7	12781	Intergenic	RMER19A|LTR|ERVK	53582	NM_001167539	100312476	Mm.480293	NM_001167539	ENSMUSG00000091539	Vmn1r238	vomeronasal 1 receptor, 238	protein-coding
chr10-16412	chr10	129426248	129437721	+	101.7	11473	Intergenic	L1_Mur2|LINE|L1	-4830	NM_146549	258542	Mm.246629	NM_146549	ENSMUSG00000095696	Olfr786	olfactory receptor 786	protein-coding
chr1-22551	chr1	149556562	149568336	+	101.7	11774	Intergenic	Intergenic	398835	NM_008869	18783	Mm.4186	NM_008869	ENSMUSG00000056220	Pla2g4a	phospholipase A2, group IVA (cytosolic, calcium-dependent)	protein-coding
chr4-10238	chr4	37495230	37508109	+	101.7	12879	Intergenic	Intergenic	-549925	NM_001165999	242384	Mm.132507	NM_175516	ENSMUSG00000045083	Lingo2	leucine rich repeat and Ig domain containing 2	protein-coding
chr17-15318	chr17	92301936	92316310	+	101.7	14374	Intergenic	Intergenic	-890299	NM_009625	11516	Mm.3407	NM_009625	ENSMUSG00000024256	Adcyap1	adenylate cyclase activating polypeptide 1	protein-coding
chr17-8742	chr17	72440070	72449071	+	101.7	9001	intron (NM_007439, intron 1 of 28)	HAL1|LINE|L1	159737	NM_007439	11682	Mm.311854	NM_007439	ENSMUSG00000055471	Alk	anaplastic lymphoma kinase	protein-coding
chr1-10645	chr1	166247806	166260122	+	101.5	12316	promoter-TSS (NM_001164528)	promoter-TSS (NM_001164528)	-175	NM_001164528	100039795	Mm.101743	NM_001164528	ENSMUSG00000040612	Ildr2	immunoglobulin-like domain containing receptor 2	protein-coding
chr10-1686	chr10	48739975	48751289	+	101.5	11314	Intergenic	Lx2A1|LINE|L1	350211	NR_046212	100418235	Mm.185993	NR_046212		C130030K03Rik	proteasome (prosome, macropain) subunit, alpha type 6 pseudogene	pseudo
chr9-7983	chr9	92724446	92734793	+	101.5	10347	intron (NR_040770, intron 1 of 4)	(TC)n|Simple_repeat|Simple_repeat	10903	NR_040770	331003	Mm.50805	NR_040770		4933400C23Rik	RIKEN cDNA 4933400C23 gene	ncRNA
chr12-8151	chr12	42966091	42979658	+	101.5	13567	Intergenic	RMER1C|Other|Other	1237194	NM_013760	27362	Mm.27432	NM_013760	ENSMUSG00000014905	Dnajb9	DnaJ (Hsp40) homolog, subfamily B, member 9	protein-coding
chr5-19713	chr5	118288587	118301450	+	101.5	12863	Intergenic	URR1A|DNA|hAT-Charlie	49791	NM_001081236	76792	Mm.103428	NM_001081236		2410131K14Rik	RIKEN cDNA 2410131K14 gene	protein-coding
chr15-5536	chr15	71605369	71616924	+	101.5	11555	intron (NM_177819, intron 2 of 19)	intron (NM_177819, intron 2 of 19)	116692	NM_177819	70363	Mm.126450	NM_177819	ENSMUSG00000036800	Fam135b	family with sequence similarity 135, member B	protein-coding
chr19-6076	chr19	13063385	13075762	+	101.5	12377	Intergenic	Intergenic	6160	NM_146692	258687	Mm.271528	NM_146692	ENSMUSG00000094986	Olfr1454	olfactory receptor 1454	protein-coding
chr5-5920	chr5	109129692	109141318	+	101.3	11626	Intergenic	B2_Mm1t|SINE|B2	-37641	NM_001104623	627569	Mm.469884	NM_001104623	ENSMUSG00000090688	Vmn2r12	vomeronasal 2, receptor 12	protein-coding
chr3-20678	chr3	23567749	23579471	+	101.3	11722	Intergenic	MMVL30-int|LTR|ERV1	1322240	NR_004439	19784		NR_004439		Rprl2	ribonuclease P RNA-like 2	ncRNA
chr4-10651	chr4	96241049	96253765	+	101.3	12716	Intergenic	Intergenic	101273	NM_001004141	100066	Mm.26915	NM_001004141	ENSMUSG00000066097	Cyp2j11	cytochrome P450, family 2, subfamily j, polypeptide 11	protein-coding
chr3-4235	chr3	23899553	23911323	+	101.3	11770	Intergenic	MTA_Mm|LTR|ERVL-MaLR	1654068	NR_004439	19784		NR_004439		Rprl2	ribonuclease P RNA-like 2	ncRNA
chr8-9358	chr8	19939646	19952973	+	101.3	13327	intron (NM_001270553, intron 6 of 9)	L1_Mus2|LINE|L1	216733	NM_001270553	100861668	Mm.491087	NM_001270553		Gm21119	predicted gene, 21119	protein-coding
chr9-11720	chr9	12008564	12020774	+	101.3	12210	Intergenic	L1M3|LINE|L1	1091186	NR_040755	78219	Mm.414868	NR_040755		4930568E12Rik	RIKEN cDNA 4930568E12 gene	ncRNA
chr12-10652	chr12	49588360	49600436	+	101.3	12076	Intergenic	L1_Mur3|LINE|L1	-113536	NR_045472	69054	Mm.417838	NR_045472		1810007C17Rik	RIKEN cDNA 1810007C17 gene	ncRNA
chr4-19853	chr4	21115232	21127043	+	101.3	11811	Intergenic	Intergenic	-342469	NM_001290410	269513	Mm.317473	NM_172987	ENSMUSG00000055761	Nkain3	Na+/K+ transporting ATPase interacting 3	protein-coding
chr3-19393	chr3	91376999	91389128	+	101.3	12129	Intergenic	L1_Mus2|LINE|L1	-292258	NM_001101461	229550	Mm.98335	NM_001101461	ENSMUSG00000091175	9130204L05Rik	RIKEN cDNA 9130204L05 gene	protein-coding
chr6-21863	chr6	52150818	52157798	+	101.3	6980	Intergenic	Intergenic	4009	NM_010449	15394	Mm.197	NM_010449	ENSMUSG00000029844	Hoxa1	homeobox A1	protein-coding
chr3-2732	chr3	154328719	154336915	+	101.1	8196	intron (NR_040387, intron 2 of 2)	intron (NR_040387, intron 2 of 2)	1996	NR_040387	99686	Mm.38082	NR_040387	ENSMUSG00000093738	AI606473	expressed sequence AI606473	ncRNA
chr3-25926	chr3	13005951	13019354	+	101.1	13403	Intergenic	Lx2|LINE|L1	-459003	NM_001163328	76897	Mm.422625	NM_178631	ENSMUSG00000039717	Ralyl	RALY RNA binding protein-like	protein-coding
chr2-11523	chr2	149231857	149244564	+	101.1	12707	Intergenic	Intergenic	-167039	NM_021405	58214	Mm.117117	NM_021405	ENSMUSG00000033156	Cst10	cystatin 10 (chondrocytes)	protein-coding
chr6-10952	chr6	67529458	67539758	+	101.1	10300	3' UTR (NM_020047, exon 1 of 1)	3' UTR (NM_020047, exon 1 of 1)	1214	NM_020047	56753	Mm.439913	NM_020047	ENSMUSG00000051397	Tacstd2	tumor-associated calcium signal transducer 2	protein-coding
chr3-14288	chr3	23803617	23815933	+	101.1	12316	Intergenic	Intergenic	1558405	NR_004439	19784		NR_004439		Rprl2	ribonuclease P RNA-like 2	ncRNA
chr3-12713	chr3	43073503	43084939	+	101.1	11436	Intergenic	Lx2B2|LINE|L1	1336603	NM_001099785	73852	Mm.29006	NM_027271	ENSMUSG00000025766	D3Ertd751e	DNA segment, Chr 3, ERATO Doi 751, expressed	protein-coding
chr9-4725	chr9	35705576	35717410	+	101.1	11834	Intergenic	Intergenic	-24122	NM_001199953	100312987	Mm.445254	NM_001167677	ENSMUSG00000091215	Gm17252	predicted gene, 17252	protein-coding
chr16-2808	chr16	62367339	62378560	+	101.1	11221	Intergenic	Intergenic	413767	NM_178925	106338	Mm.26321	NM_178925		Nsun3	NOL1/NOP2/Sun domain family member 3	protein-coding
chr18-2751	chr18	90381659	90393697	+	101.1	12038	Intergenic	L1_Mus4|LINE|L1	-122476	NM_198295	67988	Mm.268041	NM_198295	ENSMUSG00000024614	Tmx3	thioredoxin-related transmembrane protein 3	protein-coding
chr14-11439	chr14	38141876	38154031	+	100.9	12155	Intergenic	L1VL4|LINE|L1	-750349	NR_045713	75170	Mm.372967	NR_045713	ENSMUSG00000093528	Nrg3os	neuregulin 3, opposite strand	ncRNA
chr7-17115	chr7	17628722	17640514	+	100.9	11792	Intergenic	Lx5|LINE|L1	-37695	NR_002857	232919	Mm.153893	NR_002857		Psg-ps1	pregnancy specific glycoprotein pseudogene 1	pseudo
chr4-14078	chr4	17415645	17428623	+	100.9	12978	Intergenic	L1Md_F2|LINE|L1	-431348	NM_019724	17389	Mm.187315	NM_019724	ENSMUSG00000028226	Mmp16	matrix metallopeptidase 16	protein-coding
chr6-13938	chr6	68802566	68813422	+	100.9	10856	Intergenic	Intergenic	519180	NR_004434	19783		NR_004434		Rprl1	ribonuclease P RNA-like 1	ncRNA
chr4-10763	chr4	120734846	120745395	+	100.9	10549	intron (NM_001081142, intron 1 of 13)	intron (NM_001081142, intron 1 of 13)	7056	NM_001081142	60613	Mm.249977	NM_001081142	ENSMUSG00000028631	Kcnq4	potassium voltage-gated channel, subfamily Q, member 4	protein-coding
chr16-2785	chr16	61665522	61677949	+	100.9	12427	Intergenic	Lx2|LINE|L1	-1066204	NM_007938	13840	Mm.455790	NM_007938	ENSMUSG00000055540	Epha6	Eph receptor A6	protein-coding
chr3-15603	chr3	4095611	4107995	+	100.9	12384	Intergenic	L1_Mus1|LINE|L1	593773	NM_013920	30942	Mm.330897	NM_013920	ENSMUSG00000017688	Hnf4g	hepatocyte nuclear factor 4, gamma	protein-coding
chr1-27615	chr1	104393477	104405792	+	100.9	12315	Intergenic	L1Md_F|LINE|L1	-369185	NM_011800	23836	Mm.103640	NM_011800	ENSMUSG00000050840	Cdh20	cadherin 20	protein-coding
chr16-3711	chr16	60841008	60852673	+	100.9	11665	Intergenic	Intergenic	-241309	NM_007938	13840	Mm.455790	NM_007938	ENSMUSG00000055540	Epha6	Eph receptor A6	protein-coding
chr3-16652	chr3	62843021	62854473	+	100.9	11452	Intergenic	ERVL-B4-int|LTR|ERVL	-243607	NM_177346	229357	Mm.95181	NM_177346		Gpr149	G protein-coupled receptor 149	protein-coding
chr6-17310	chr6	44610076	44621949	+	100.7	11873	Intergenic	Intergenic	-444049	NM_001004357	66797	Mm.440084	NM_025771	ENSMUSG00000039419	Cntnap2	contactin associated protein-like 2	protein-coding
chr1-12240	chr1	5338743	5350237	+	100.7	11494	Intergenic	RLTR44B|LTR|ERVK	-244003	NM_001204371	18387	Mm.7977	NM_011011	ENSMUSG00000025905	Oprk1	opioid receptor, kappa 1	protein-coding
chr9-5607	chr9	93144164	93156434	+	100.7	12270	Intergenic	Intergenic	-144566	NR_040756	78349	Mm.52612	NR_040756		1700034K08Rik	RIKEN cDNA 1700034K08 gene	ncRNA
chr3-25455	chr3	159345288	159356603	+	100.7	11315	Intergenic	Intergenic	-144488	NM_029523	76131	Mm.371655	NM_029523	ENSMUSG00000028175	Depdc1a	DEP domain containing 1a	protein-coding
chr6-9959	chr6	121957348	121968104	+	100.7	10756	Intergenic	Intergenic	-44072	NM_008646	17837	Mm.479223	NM_008646	ENSMUSG00000030131	Mug2	murinoglobulin 2	protein-coding
chr3-1264	chr3	25312070	25322193	+	100.7	10123	Intergenic	MYSERV-int|LTR|ERVK	836176	NM_001163387	192167	Mm.316080	NM_138666	ENSMUSG00000063887	Nlgn1	neuroligin 1	protein-coding
chr7-1030	chr7	62583494	62594667	+	100.7	11173	Intergenic	L1Md_F2|LINE|L1	-124570	NM_013788	27412	Mm.422745	NM_013788	ENSMUSG00000070526	Peg12	paternally expressed 12	protein-coding
chr1-6297	chr1	148304918	148317416	+	100.5	12498	Intergenic	Lx7|LINE|L1	1650117	NM_008869	18783	Mm.4186	NM_008869	ENSMUSG00000056220	Pla2g4a	phospholipase A2, group IVA (cytosolic, calcium-dependent)	protein-coding
chr7-10995	chr7	13469002	13481222	+	100.5	12220	Intergenic	Intergenic	24271	NM_001033418	330470	Mm.291102	NM_001033418	ENSMUSG00000074378	Bsph1	binder of sperm protein homolog 1	protein-coding
chr9-1715	chr9	26331742	26342811	+	100.5	11069	Intergenic	L1_Mus2|LINE|L1	-414286	NM_029792	76898	Mm.218788	NM_029792	ENSMUSG00000045994	B3gat1	beta-1,3-glucuronyltransferase 1 (glucuronosyltransferase P)	protein-coding
chr13-8593	chr13	3338054	3347442	+	100.5	9388	Intergenic	MTC|LTR|ERVL-MaLR	-135555	NR_015522	76937	Mm.487240	NR_015522	ENSMUSG00000097709	2810429I04Rik	RIKEN cDNA 2810429I04 gene	ncRNA
chr18-5284	chr18	53466414	53475505	+	100.5	9091	intron (NM_001033281, intron 1 of 6)	intron (NM_001033281, intron 1 of 6)	6413	NM_001033281	225518	Mm.297645	NM_001033281	ENSMUSG00000069378	Prdm6	PR domain containing 6	protein-coding
chr15-3852	chr15	65653976	65666296	+	100.5	12320	Intergenic	Lx6|LINE|L1	-126905	NM_133766	76740	Mm.260647	NM_133766	ENSMUSG00000015002	Efr3a	EFR3 homolog A (S. cerevisiae)	protein-coding
chr2-8756	chr2	86933714	86947186	+	100.5	13472	Intergenic	RLTR42-int|LTR|ERVK	-16920	NM_146845	258842	Mm.389311	NM_146845	ENSMUSG00000075169	Olfr1098	olfactory receptor 1098	protein-coding
chr5-15492	chr5	85081557	85093698	+	100.3	12141	Intergenic	Intergenic	-670245	NM_007937	13839	Mm.137991	NM_007937		Epha5	Eph receptor A5	protein-coding
chr2-15146	chr2	38352787	38363159	+	100.3	10372	intron (NM_001290646, intron 3 of 4)	intron (NM_001290646, intron 3 of 4)	6665	NM_010710	16870	Mm.142856	NM_010710	ENSMUSG00000000247	Lhx2	LIM homeobox protein 2	protein-coding
chr13-4864	chr13	98344865	98353890	+	100.3	9025	Intergenic	Intergenic	-4868	NM_008242	15229	Mm.347441	NM_008242	ENSMUSG00000078302	Foxd1	forkhead box D1	protein-coding
chr11-11374	chr11	97541264	97552666	+	100.3	11402	intron (NM_018873, intron 3 of 19)	CpG	28161	NM_018873	56013	Mm.342665	NM_018873	ENSMUSG00000038453	Srcin1	SRC kinase signaling inhibitor 1	protein-coding
chr1-8529	chr1	29793972	29806104	+	100.3	12132	Intergenic	B3A|SINE|B2	378550	NR_105760	102465174		NR_105760	miRBase:MI0021870	Mir6342	microRNA mir-6342	ncRNA
chr14-6027	chr14	79849930	79860503	+	100.3	10573	Intergenic	Intergenic	13960	NR_033535	100038734	Mm.387484	NR_033535		Gm10845	predicted gene 10845	ncRNA
chr4-20757	chr4	75149336	75161360	+	100.3	12024	Intergenic	Lx2A1|LINE|L1	122938	NM_025849	66928	Mm.24332	NM_025849	ENSMUSG00000028398	Tmem261	transmembrane protein 261	protein-coding
chr14-11566	chr14	50098313	50110329	+	100.3	12016	Intergenic	L1_Mus2|LINE|L1	-19642	NM_146316	258313	Mm.463727	NM_146316	ENSMUSG00000060523	Olfr726	olfactory receptor 726	protein-coding
chr5-10642	chr5	37814140	37822896	+	100.3	8756	Intergenic	Intergenic	-2046	NR_027920	93895		NR_027920		Msx1os	msh homeobox 1 opposite strand	ncRNA
chr14-7571	chr14	37892390	37904025	+	100.3	11635	Intergenic	Lx2|LINE|L1	-762885	NM_078478	66092	Mm.182912	NM_078478	ENSMUSG00000041028	Ghitm	growth hormone inducible transmembrane protein	protein-coding
chr16-8178	chr16	91101006	91109319	+	100.2	8313	Intergenic	Intergenic	-36017	NM_001163695	74387	Mm.236220	NM_028905	ENSMUSG00000039851	4932438H23Rik	RIKEN cDNA 4932438H23 gene	protein-coding
chr9-9504	chr9	19998475	20010146	+	100.2	11671	Intergenic	L1_Mur3|LINE|L1	23725	NM_146558	258551	Mm.377564	NM_146558	ENSMUSG00000050803	Olfr866	olfactory receptor 866	protein-coding
chr2-18733	chr2	25288214	25298670	+	100.2	10456	intron (NM_008169, intron 19 of 19)	intron (NM_008169, intron 19 of 19)	2222	NM_001242940	320354	Mm.445875	NM_001242940		Grin1os	glutamate receptor, ionotropic, NMDA1 (zeta 1), opposite strand	protein-coding
chr2-15176	chr2	39812636	39824750	+	100.2	12114	Intergenic	Intergenic	-592355	NM_024209	67857	Mm.389242	NM_024209		Ppp6c	protein phosphatase 6, catalytic subunit	protein-coding
chr17-14367	chr17	36057792	36068173	+	100.2	10381	Intergenic	Intergenic	-4611	NM_001199967	100529082	Mm.484641	NM_001199967	ENSMUSG00000079492	Gm11127	predicted gene 11127	protein-coding
chr5-26998	chr5	116813367	116823040	+	100.2	9673	Intergenic	RMER19A|LTR|ERVK	-226386	NM_026886	68955	Mm.146779	NM_026886	ENSMUSG00000063919	Srrm4	serine/arginine repetitive matrix 4	protein-coding
chr5-13187	chr5	29910405	29923467	+	100.2	13062	intron (NR_105781, intron 1 of 2)	MMERVK10C-int|LTR|ERVK	-96225	NM_031168	16193	Mm.1019	NM_031168	ENSMUSG00000025746	Il6	interleukin 6	protein-coding
chr17-6043	chr17	67435565	67445288	+	100.2	9723	Intergenic	(TCTCTG)n|Simple_repeat|Simple_repeat	-85967	NM_008984	19274	Mm.311809	NM_008984	ENSMUSG00000033278	Ptprm	protein tyrosine phosphatase, receptor type, M	protein-coding
chr18-7578	chr18	67193418	67203048	+	100	9630	intron (NM_010307, intron 5 of 11)	intron (NM_010307, intron 5 of 11)	-7126	NM_024190	67064	Mm.73777	NM_024190		Chmp1b	charged multivesicular body protein 1B	protein-coding
chr8-14855	chr8	101305121	101317506	+	100	12385	Intergenic	L1_Mus3|LINE|L1	1473798	NM_009866	12552	Mm.1571	NM_009866	ENSMUSG00000031673	Cdh11	cadherin 11	protein-coding
chr4-13852	chr4	154315282	154327225	+	100	11943	intron (NM_001291029, intron 15 of 15)	intron (NM_001291029, intron 15 of 15)	-21358	NM_001112744	230972	Mm.38481	NM_001112744	ENSMUSG00000029032	Arhgef16	Rho guanine nucleotide exchange factor (GEF) 16	protein-coding
chr8-9025	chr8	108735098	108747739	+	100	12641	intron (NM_007496, intron 1 of 9)	PB1D11|SINE|Alu	26774	NM_007496	11906	Mm.416972	NM_007496	ENSMUSG00000038872	Zfhx3	zinc finger homeobox 3	protein-coding
chr3-25539	chr3	3674836	3686854	+	99.8	12018	Intergenic	Lx5|LINE|L1	172815	NM_013920	30942	Mm.330897	NM_013920	ENSMUSG00000017688	Hnf4g	hepatocyte nuclear factor 4, gamma	protein-coding
chr18-7944	chr18	16142057	16153920	+	99.8	11863	Intergenic	Intergenic	-429942	NM_199055	71367	Mm.329304	NM_199055	ENSMUSG00000047161	Chst9	carbohydrate (N-acetylgalactosamine 4-0) sulfotransferase 9	protein-coding
chr2-9925	chr2	95301982	95314099	+	99.8	12117	Intergenic	L1Md_F|LINE|L1	-869893	NM_007466	11800	Mm.181824	NM_007466	ENSMUSG00000027193	Api5	apoptosis inhibitor 5	protein-coding
chr7-20231	chr7	93284898	93296262	+	99.8	11364	Intergenic	Lx3B|LINE|L1	210701	NM_021427	58238	Mm.113787	NM_021427		Fam181b	family with sequence similarity 181, member B	protein-coding
chr2-16825	chr2	36390645	36402079	+	99.8	11434	Intergenic	L1_Mus4|LINE|L1	6451	NR_030454	735274		NR_030454		Mir684-1	microRNA 684-1	ncRNA
chr10-13613	chr10	55062151	55074943	+	99.8	12792	Intergenic	MLT2D|LTR|ERVL	992625	NR_038016	100502920	Mm.403982	NR_038016	ENSMUSG00000097069	Gm16998	predicted gene, 16998	ncRNA
chr9-11850	chr9	19148680	19159564	+	99.8	10884	Intergenic	Intergenic	17194	NM_146565	258558	Mm.377567	NM_146565		Olfr837	olfactory receptor 837	protein-coding
chr9-9498	chr9	19967865	19979154	+	99.8	11289	Intergenic	MurERV4_19-int|LTR|ERVK	54526	NM_146558	258551	Mm.377564	NM_146558	ENSMUSG00000050803	Olfr866	olfactory receptor 866	protein-coding
chr7-12603	chr7	29065095	29075983	+	99.8	10888	intron (NM_009109, intron 50 of 105)	intron (NM_009109, intron 50 of 105)	13155	NR_035489	100316710		NR_035489		Mir1963	microRNA 1963	ncRNA
chr2-18222	chr2	149217516	149228634	+	99.8	11118	Intergenic	L1_Mus1|LINE|L1	-182174	NM_021405	58214	Mm.117117	NM_021405	ENSMUSG00000033156	Cst10	cystatin 10 (chondrocytes)	protein-coding
chr16-10899	chr16	15390485	15403265	+	99.6	12780	Intergenic	L1Md_F2|LINE|L1	197643	NM_001159351	70620	Mm.235407	NM_023585		Ube2v2	ubiquitin-conjugating enzyme E2 variant 2	protein-coding
chr4-18571	chr4	73272185	73283483	+	99.6	11298	Intergenic	MLTR18B_MM|LTR|ERVK	127238	NM_001013393	433719	Mm.348294	NM_001013393	ENSMUSG00000066137	Gm11487	predicted gene 11487	protein-coding
chr17-14217	chr17	21272669	21283946	+	99.6	11277	Intergenic	L1_Mur3|LINE|L1	-8226	NM_134201	171235	Mm.432089	NM_134201	ENSMUSG00000054142	Vmn1r236	vomeronasal 1 receptor 236	protein-coding
chr9-6104	chr9	35912601	35924487	+	99.6	11886	Intergenic	Intergenic	-68664	NR_030730	100041605	Mm.99350	NR_030730	ENSMUSG00000098705	Gm3428	predicted gene 3428	ncRNA
chr5-25222	chr5	40082525	40095476	+	99.6	12951	Intergenic	Lx2B2|LINE|L1	-444369	NM_010474	15476	Mm.12559	NM_010474	ENSMUSG00000051022	Hs3st1	heparan sulfate (glucosamine) 3-O-sulfotransferase 1	protein-coding
chr5-14542	chr5	6197434	6208918	+	99.6	11484	Intergenic	Intergenic	-453859	NM_027399	70358	Mm.85429	NM_027399	ENSMUSG00000015652	Steap1	six transmembrane epithelial antigen of the prostate 1	protein-coding
chr5-9573	chr5	41004865	41015863	+	99.6	10998	Intergenic	Intergenic	697791	NM_027295	100972	Mm.41555	NM_027295	ENSMUSG00000029128	Rab28	RAB28, member RAS oncogene family	protein-coding
chr11-1915	chr11	66954453	66964968	+	99.6	10515	Intergenic	B2_Mm2|SINE|B2	-12624	NR_033539	100038666	Mm.387373	NR_033539	ENSMUSG00000072834	Gm12298	predicted gene 12298	ncRNA
chr1-23455	chr1	31474750	31485417	+	99.4	10667	Intergenic	Lx7|LINE|L1	215236	NR_015347	226957	Mm.25966	NR_015347		Gm4850	THO complex 4 pseudogene	pseudo
chr16-13576	chr16	80920163	80932818	+	99.4	12655	Intergenic	Intergenic	-274207	NM_001113208	17968	Mm.433941	NM_010954	ENSMUSG00000022762	Ncam2	neural cell adhesion molecule 2	protein-coding
chr19-4561	chr19	13360595	13373119	+	99.4	12524	Intergenic	Intergenic	2227	NM_146691	258686	Mm.377640	NM_146691	ENSMUSG00000049015	Olfr1467	olfactory receptor 1467	protein-coding
chr10-15013	chr10	38029865	38041340	+	99.4	11475	Intergenic	MMERVK9E_I-int|LTR|ERVK	786177	NM_001177783	215919	Mm.294313	NM_001177783	ENSMUSG00000094311	Rfpl4b	ret finger protein-like 4B	protein-coding
chr2-19422	chr2	81394997	81408528	+	99.4	13531	Intergenic	Intergenic	-651896	NM_175513	241514	Mm.119383	NM_175513	ENSMUSG00000070866	Zfp804a	zinc finger protein 804A	protein-coding
chr18-3811	chr18	67177636	67189196	+	99.4	11560	intron (NM_010307, intron 4 of 11)	intron (NM_010307, intron 4 of 11)	-21943	NM_024190	67064	Mm.73777	NM_024190		Chmp1b	charged multivesicular body protein 1B	protein-coding
[truncated: 58,935 more rows]
