# Supplementary material for: Reduced PRC2 function alters male germline epigenetic programming and paternal inheritance
Source: BMC Biol. 2018 Sep 20;16:104. doi: 10.1186/s12915-018-0569-5 (PMC6149058; doi:10.1186/s12915-018-0569-5)
Supplement: Supplementary file 4 — Table S3. Comparison of known PRC target genes in ES cells with H3K27me3 peaks in foetal germ cells, ES cells and spermatocytes. (XLSX 1161 kb) [file 12915_2018_569_MOESM4_ESM.xlsx]

## Sheet: Sup table 3
Table S3: Comparison of known PRC target genes in ES cells with H3K27me3 peaks in fetal germ cells, ES cells and spermatocytes
Gene	Chromosome	Peak start	Peak end	Peak width	Strand	Stringer_peaks (E15.5 fetal male Germ Cells	Ng_peaks (E14.5 fetel male Germ Cells)	Mu_peaks (Spermatocytes)
4930447C04Rik	chr12	72881109	72917765	36657	-
Adamts1	chr16	85793828	85803113	9286	-	up5k;	genic;	up5k;
Adamts5	chr16	85858157	85901125	42969	-	up5k;	up5k;	up5k;
Adcy8	chr15	64699035	64922296	223262	-	up5k;	up5k;	up5k;
Adgra2	chr8	27085841	27123436	37596	+	genic;	up5k;	up5k;
Adm	chr7	110627669	110629819	2151	+	up5k;	up5k;	up5k;
Adra1a	chr14	66635251	66771168	135918	+	genic;	up5k;	up5k;
Adra1d	chr2	131545357	131562285	16929	-	up5k;	up5k;	up5k;
Adra2b	chr2	127363286	127367221	3936	+	up5k;	up5k;	up5k;
Adrb1	chr19	56722372	56724862	2491	+	up5k;	up5k;	up5k;
AI314180	chr4	58800031	58912725	112695	-
Aldh1a2	chr9	71215789	71296243	80455	+	genic;	up5k;
Alx1	chr10	103007847	103028777	20931	-	up5k;	up5k;	up5k;
Alx3	chr3	107595031	107605875	10845	+	up5k;	up5k;	up5k;
Ankrd33b	chr15	31291479	31367759	76281	-	genic;	up5k;	up5k;
Ar	chrX	98148757	98323218	174462	+		genic;
Arg2	chr12	79130788	79156301	25514	+	genic;	up5k;	up5k;
Arhgap20	chr9	51765352	51853059	87708	+	up5k;	up5k;	up5k;
Asb3	chr11	30954398	31102704	148307	+	genic;
Ascl1	chr10	87491041	87493660	2620	-	up5k;	up5k;	up5k;
Atf3	chr1	191170297	191183333	13037	-	up5k;	up5k;	up5k;
Atoh1	chr6	64729146	64731235	2090	+	up5k;	up5k;	up5k;
Atoh8	chr6	72206177	72235577	29401	-	genic;	up5k;	up5k;
Atxn1	chr13	45549756	45964991	415236	-	genic;	up5k;	up5k;
Avpr1a	chr10	122448499	122453453	4955	+	genic;	up5k;	up5k;
B4galnt2	chr11	95863559	95914871	51313	-	up5k;	up5k;	up5k;
Bach2	chr4	32417435	32586108	168674	+	genic;	genic;	genic;
Barhl2	chr5	106452523	106458166	5644	-	up5k;	up5k;	up5k;
Barx1	chr13	48663036	48666507	3472	+	up5k;	up5k;	up5k;
Barx2	chr9	31846044	31913285	67242	-	up5k;	up5k;	up5k;
Bcan	chr3	87987531	88000356	12826	-	up5k;	up5k;	up5k;
Bcl11a	chr11	24078056	24173558	95503	+		up5k;	up5k;
Bcl2l11	chr2	128126038	128162547	36510	+	up5k;	up5k;	up5k;
Bhlhe23	chr2	180774381	180776900	2520	-	up5k;	up5k;	up5k;
Bhlhe41	chr6	145858243	145865420	7178	-	up5k;	up5k;	up5k;
Bmp4	chr14	46383525	46390669	7145	-		up5k;	up5k;
Bmp6	chr13	38345716	38500314	154599	+	up5k;	genic;	up5k;
Bmp7	chr2	172868012	172940321	72310	-		genic;	up5k;
Car7	chr8	104534700	104550343	15644	+	genic;	genic;	genic;
Cav1	chr6	17306335	17341328	34994	+	genic;	genic;	up5k;
Cbln2	chr18	86711110	86718283	7174	+	up5k;	up5k;	up5k;
Cbx4	chr11	119077571	119086237	8667	-	up5k;	up5k;	up5k;
Cbx8	chr11	119038436	119040913	2478	-	up5k;	up5k;	up5k;
Ccbe1	chr18	66056856	66291838	234983	-	up5k;	up5k;	up5k;
Ccnd2	chr6	127125709	127151048	25340	-	up5k;	up5k;	up5k;
Ccr9	chr9	123767211	123783457	16247	+		genic;
Cd14	chr18	36725064	36726815	1752	-		up5k;	up5k;
Cd24a	chr10	43579169	43584265	5097	+		up5k;	up5k;
Cdh11	chr8	102632095	102785111	153017	-	up5k;	up5k;	up5k;
Cdh13	chr8	118283611	119324927	1041317	+	up5k;	up5k;	up5k;
Cdh2	chr18	16588877	16809246	220370	-		genic;	up5k;
Cdh22	chr2	165111507	165234737	123231	-	up5k;	up5k;	up5k;
Cdh4	chr2	179442431	179899375	456945	+		up5k;	up5k;
Cdh8	chr8	99024471	99416471	392001	-	up5k;	up5k;	up5k;
Cdk14	chr5	4803384	5380251	576868	-	genic;	genic;	up5k;
Cdk5r2	chr1	74855029	74857732	2704	+	up5k;	up5k;	up5k;
Cdkn2c	chr4	109660876	109666756	5881	-	genic;	genic;	genic;
Cdx2	chr5	147300900	147307249	6350	-	up5k;	up5k;	up5k;
Cebpa	chr7	35119293	35121931	2639	+	genic;	up5k;	up5k;
Chst15	chr7	132236255	132317155	80901	-	up5k;	up5k;	up5k;
Chst2	chr9	95400926	95407270	6345	-	up5k;	up5k;	up5k;
Chst8	chr7	34674468	34812711	138244	-	genic;	up5k;	up5k;
Clstn1	chr4	149586468	149648899	62432	+	up5k;	up5k;	up5k;
Cnih3	chr1	181352628	181460641	108014	+		up5k;	up5k;
Cnppd1	chr1	75135215	75142368	7154	-
Cnr1	chr4	33924632	33948831	24200	+			up5k;
Cntfr	chr4	41657498	41697091	39594	-		up5k;	up5k;
Cntnap1	chr11	101176117	101190720	14604	+	up5k;	up5k;	up5k;
Col12a1	chr9	79598987	79718722	119736	-	up5k;	up5k;	up5k;
Col19a1	chr1	24257683	24587437	329755	-	up5k;	up5k;	up5k;
Col27a1	chr4	63215412	63334990	119579	+	genic;	up5k;	up5k;
Col2a1	chr15	97975602	98004724	29123	-	up5k;	up5k;	up5k;
Col4a1	chr8	11198423	11312826	114404	-	up5k;	up5k;	up5k;
Col4a2	chr8	11312805	11449287	136483	+	up5k;	up5k;	up5k;
Colec12	chr18	9707648	9877995	170348	+	genic;		up5k;
Comp	chr8	70373548	70382066	8519	+	up5k;	up5k;	up5k;
Corin	chr5	72300025	72504540	204516	-	genic;	up5k;	up5k;
Cpne7	chr8	123117374	123135185	17812	+	genic;	up5k;	up5k;
Crabp1	chr9	54764748	54773110	8363	+	up5k;	up5k;	up5k;
Creb1	chr1	64532804	64604548	71745	+
Creb5	chr6	53573374	53695832	122459	+		genic;
Crhr1	chr11	104132781	104175523	42743	+	up5k;	up5k;	up5k;
Cxcl12	chr6	117168535	117181368	12834	+		up5k;	up5k;
Cxcr4	chr1	128588199	128592299	4101	-		genic;	up5k;
Cxxc4	chr3	134236495	134262089	25595	+		genic;	up5k;
Cyp1b1	chr17	79706953	79715041	8089	-	up5k;	up5k;	up5k;
Cyp24a1	chr2	170482957	170497145	14189	-	up5k;	up5k;	up5k;
Cyp26a1	chr19	37697808	37701536	3729	+	up5k;	up5k;	up5k;
Cyp27b1	chr10	127048246	127053006	4761	+	up5k;	up5k;	up5k;
Dach1	chr14	97786846	98169765	382920	-	up5k;	up5k;	up5k;
Dbx1	chr7	49631499	49636835	5337	-	up5k;	up5k;	up5k;
Dgat2	chr7	99153663	99182713	29051	-		up5k;
Dio3	chr12	110279230	110281097	1868	+		up5k;	up5k;
Dkk2	chr3	132085292	132180304	95013	+	up5k;	up5k;	up5k;
Dll1	chr17	15367354	15375823	8470	-		up5k;	up5k;
Dll4	chr2	119325784	119335666	9883	+	up5k;	up5k;	up5k;
Dlx1	chr2	71529445	71533981	4537	+	up5k;	up5k;	up5k;
Dlx2	chr2	71543408	71546754	3347	-	up5k;	up5k;	up5k;
Dlx3	chr11	95120117	95125291	5175	+	up5k;	up5k;	up5k;
Dmbx1	chr4	115915119	115939926	24808	-	up5k;	up5k;	up5k;
Dmrt2	chr19	25672411	25678991	6581	+	up5k;	up5k;	up5k;
Dmrt3	chr19	25610537	25623921	13385	+		up5k;	up5k;
Dmrta1	chr4	89688198	89694766	6569	+	up5k;	up5k;	up5k;
Dmrta2	chr4	109978025	109983684	5660	+	up5k;	up5k;	up5k;
Dnajc22	chr15	99099484	99104707	5224	+	up5k;	up5k;	up5k;
Dpf3	chr12	83213751	83487736	273986	-		genic;	up5k;
Duoxa2	chr2	122298900	122302885	3986	+	up5k;	up5k;	up5k;
Ebf1	chr11	44618100	45008096	389997	+	up5k;	up5k;	up5k;
Ebf2	chr14	67233292	67430952	197661	+	up5k;	up5k;	up5k;
Ebf3	chr7	137193671	137314445	120775	-	up5k;	up5k;	up5k;
Efcc1	chr6	87730869	87755911	25043	+	genic;	up5k;	up5k;
Efhd1	chr1	87264364	87310791	46428	+	up5k;	up5k;	up5k;
Efna5	chr17	62602957	62881317	278361	-	up5k;	genic;	up5k;
Efnb2	chr8	8617439	8660773	43335	-			genic;
Egr3	chr14	70077445	70082613	5169	+	up5k;	up5k;	up5k;
En1	chr1	120602487	120607991	5505	+	up5k;	up5k;	up5k;
En2	chr5	28165696	28172166	6471	+	up5k;	up5k;	up5k;
Eomes	chr9	118478189	118486132	7944	+	up5k;	up5k;	up5k;
Epas1	chr17	86753864	86833410	79547	+		up5k;	up5k;
Epha5	chr5	84054765	84417382	362618	-	up5k;	up5k;	up5k;
Erlec1	chr11	30929784	30954131	24348	-
Esrp2	chr8	106131183	106136974	5792	-		up5k;	up5k;
Eva1a	chr6	82041628	82093099	51472	+		up5k;	up5k;
Evx1	chr6	52313498	52318378	4881	+		up5k;	up5k;
Evx2	chr2	74652991	74659557	6567	-	up5k;	up5k;	up5k;
Fam110c	chr12	31073968	31079940	5973	+		genic;	up5k;
Fam19a2	chr10	123264076	123741204	477129	+	up5k;	up5k;	up5k;
Fam84a	chr12	14147598	14152038	4441	-	up5k;	genic;	genic;
Fam84b	chr15	60818996	60825080	6085	-			up5k;
Fbn1	chr2	125300594	125506438	205845	-	up5k;	up5k;	up5k;
Fbn2	chr18	58008623	58209926	201304	-		genic;	up5k;
Fev	chr1	74881509	74885408	3900	-	up5k;	up5k;	up5k;
Fezf2	chr14	12341892	12345865	3974	-	up5k;	up5k;	up5k;
Ffar4	chr19	38097079	38114263	17185	+		up5k;	up5k;
Fgf15	chr7	144896532	144900951	4420	+	up5k;	up5k;	up5k;
Fgf3	chr7	144838612	144843348	4737	+	up5k;	up5k;	up5k;
Fgf5	chr5	98254184	98277033	22850	+		up5k;	up5k;
Fgf8	chr19	45736798	45742884	6087	-	genic;	up5k;	up5k;
Fgf9	chr14	58072686	58112720	40035	+	up5k;	up5k;	up5k;
Fgfr3	chr5	33721724	33737068	15345	+	genic;	up5k;	up5k;
Fli1	chr9	32422204	32541452	119249	-	up5k;	up5k;	up5k;
Flrt2	chr12	95692226	95785213	92988	+	up5k;	up5k;	up5k;
Flt1	chr5	147562196	147725988	163793	-	up5k;	up5k;	up5k;
Flt3	chr5	147330742	147400489	69748	-	up5k;	up5k;	up5k;
Flt4	chr11	49609679	49652739	43061	+	up5k;	up5k;	up5k;
Foxb2	chr19	16872316	16873830	1515	-	up5k;	up5k;	up5k;
Foxc1	chr13	31806646	31810635	3990	+	up5k;	up5k;	up5k;
Foxc2	chr8	121116171	121118894	2724	+	up5k;	up5k;	up5k;
Foxd1	chr13	98354245	98356705	2461	+	up5k;	up5k;	up5k;
Foxd4	chr19	24898965	24901309	2345	-	genic;	up5k;	up5k;
Foxe1	chr4	46344194	46345309	1116	+	up5k;	up5k;	up5k;
Foxf1	chr8	121084386	121088154	3769	+	up5k;	up5k;	up5k;
Foxf2	chr13	31625816	31631406	5591	+	up5k;	up5k;	up5k;
Foxl2	chr9	98955607	98958126	2520	+	up5k;	up5k;	up5k;
Foxq1	chr13	31558170	31560974	2805	+	up5k;	up5k;	up5k;
Fras1	chr5	96373955	96784728	410774	+	up5k;	up5k;	up5k;
Frzb	chr2	80411970	80447396	35427	-	genic;	up5k;	up5k;
Fzd1	chr5	4753839	4758216	4378	-	up5k;	genic;	up5k;
Fzd2	chr11	102604431	102608058	3628	+			up5k;
Gab1	chr8	80764431	80880519	116089	-			up5k;
Gabra1	chr11	42130940	42182930	51991	-	genic;	up5k;	up5k;
Gad2	chr2	22622327	22693877	71551	+	genic;	up5k;	up5k;
Gadd45g	chr13	51846675	51848474	1800	+	up5k;	up5k;	up5k;
Gata3	chr2	9857078	9878600	21523	-	up5k;	up5k;	up5k;
Gata4	chr14	63198914	63245271	46358	-	up5k;	up5k;	up5k;
Gata5	chr2	180325088	180334679	9592	-	up5k;	up5k;	up5k;
Gata6	chr18	11052510	11085635	33126	+	up5k;	up5k;	up5k;
Gbx2	chr1	89927962	89931176	3215	-	up5k;	up5k;	up5k;
Gdf6	chr4	9844372	9862345	17974	+	genic;	up5k;	up5k;
Gdf7	chr12	8297918	8301954	4037	-	up5k;	up5k;	up5k;
Gdnf	chr15	7810048	7837580	27533	+	up5k;	up5k;	up5k;
Gfra1	chr19	58235581	58455398	219818	-	up5k;	up5k;	up5k;
Gfra2	chr14	70890107	70979840	89734	+	up5k;	up5k;	up5k;
Ghsr	chr3	27371351	27378010	6660	+	genic;	up5k;	up5k;
Gm996	chr2	25575416	25580099	4684	-	up5k;	up5k;	up5k;
Gnal	chr18	67088298	67226791	138494	+	genic;	up5k;	up5k;
Grhl2	chr15	37233036	37363568	130533	+	up5k;	up5k;	up5k;
Grid1	chr14	34820136	35581115	760980	+	up5k;	up5k;	up5k;
Grik2	chr10	49099463	49788754	689292	-	genic;	genic;	up5k;
Grin2a	chr16	9577710	9992533	414824	-	up5k;	up5k;	up5k;
Gsc	chr12	104471209	104473236	2028	-	up5k;	up5k;	up5k;
Gsc2	chr16	17913554	17915059	1506	-		up5k;	up5k;
Gsx1	chr5	147188696	147190946	2251	+	up5k;	up5k;	up5k;
Gsx2	chr5	75075601	75077893	2293	+	up5k;	up5k;	up5k;
H2-Q1	chr17	35320558	35325099	4542	+	up5k;	up5k;	up5k;
H2-Q10	chr17	35470089	35474563	4475	+		up5k;	up5k;
H2-Q7	chr17	35439155	35443773	4619	+	up5k;	up5k;	up5k;
H2-Q8	chr17	35424847	35428361	3515	+	up5k;	up5k;	up5k;
Hand1	chr11	57828713	57832147	3435	-	up5k;	up5k;	up5k;
Hapln4	chr8	70083529	70090862	7334	+	genic;	up5k;	up5k;
Helt	chr8	46292048	46294671	2624	-		up5k;	up5k;
Hes5	chr4	154960923	154962371	1449	+		up5k;	up5k;
Hes7	chr11	69120453	69123259	2807	+	up5k;	up5k;	up5k;
Hey2	chr10	30832359	30842783	10425	-	up5k;	up5k;	up5k;
Hlx	chr1	184727145	184732493	5349	-	up5k;	up5k;	up5k;
Hmga2	chr10	120361275	120476935	115661	-	up5k;	up5k;	up5k;
Hmx1	chr5	35389117	35392872	3756	+	up5k;	up5k;	up5k;
Hoxa1	chr6	52155367	52158317	2951	-	up5k;	up5k;	up5k;
Hoxa10	chr6	52231197	52240854	9658	-	up5k;	up5k;	up5k;
Hoxa11	chr6	52242105	52245810	3706	-	up5k;	up5k;	up5k;
Hoxa2	chr6	52162417	52164831	2415	-	up5k;	up5k;	up5k;
Hoxa3	chr6	52169062	52213067	44006	-	up5k;	up5k;	up5k;
Hoxa4	chr6	52189687	52191703	2017	-	up5k;	up5k;	up5k;
Hoxa5	chr6	52201754	52204587	2834	-	up5k;	up5k;	up5k;
Hoxa6	chr6	52206365	52208624	2260	-	up5k;	up5k;	up5k;
Hoxb1	chr11	96365758	96368253	2496	+	up5k;	up5k;	up5k;
Hoxb13	chr11	96194361	96196599	2239	+	up5k;	up5k;	up5k;
Hoxb2	chr11	96351632	96354014	2383	+	up5k;	up5k;	up5k;
Hoxb3	chr11	96323126	96347930	24805	+	up5k;	up5k;	up5k;
Hoxb4	chr11	96318267	96321638	3372	+	up5k;	up5k;	up5k;
Hoxb6	chr11	96299171	96301569	2399	+	up5k;	up5k;	up5k;
Hoxb7	chr11	96286646	96290163	3518	+	up5k;	up5k;	up5k;
Hoxb8	chr11	96281905	96285325	3421	+	up5k;	up5k;	up5k;
Hoxc10	chr15	102966796	102971897	5102	+	up5k;	up5k;	up5k;
Hoxc12	chr15	102936853	102938517	1665	+	up5k;	up5k;	up5k;
Hoxc4	chr15	103034395	103036852	2458	+	up5k;	up5k;	up5k;
Hoxc5	chr15	103014008	103017429	3422	+	up5k;	up5k;	up5k;
Hoxc6	chr15	103009562	103011881	2320	+	up5k;	up5k;	up5k;
Hoxc9	chr15	102977032	102984444	7413	+	up5k;	up5k;	up5k;
Hoxd10	chr2	74691891	74695106	3216	+	up5k;	up5k;	up5k;
Hoxd11	chr2	74682323	74687016	4694	+	up5k;	up5k;	up5k;
Hoxd13	chr2	74668310	74671599	3290	+	up5k;	up5k;	up5k;
Hoxd9	chr2	74697763	74700208	2446	+	up5k;	up5k;	up5k;
Hpcal4	chr4	123183504	123194699	11196	+	up5k;	up5k;	up5k;
Hs3st1	chr5	39613935	39644631	30697	-	genic;	up5k;	up5k;
Hs3st3b1	chr11	63884693	63922284	37592	-	up5k;	up5k;	up5k;
Hsf4	chr8	105269801	105275845	6045	+	up5k;	up5k;	up5k;
Hspa1a	chr17	34969359	34972156	2798	-	genic;	genic;	up5k;
Hspa1b	chr17	34956429	34959238	2810	-	genic;	up5k;	up5k;
Hspa1l	chr17	34972703	34979228	6526	+	up5k;	up5k;	up5k;
Htr1a	chr13	105443693	105448133	4441	+	up5k;	up5k;	up5k;
Htr1b	chr9	81631392	81632552	1161	-	up5k;	up5k;	up5k;
Htr6	chr4	139061409	139074789	13381	-	genic;	up5k;	up5k;
Id3	chr4	136143822	136145392	1571	+			up5k;
Igf2	chr7	142650768	142666816	16049	-	up5k;	up5k;	up5k;
Igfbp5	chr1	72858065	72874865	16801	-	up5k;	up5k;	up5k;
Igsf21	chr4	140026852	140246811	219960	-	up5k;	up5k;	up5k;
Il15ra	chr2	11705293	11733985	28693	+	up5k;	up5k;	up5k;
Insm1	chr2	146221997	146225018	3022	+	up5k;	up5k;	up5k;
Irf2	chr8	46739745	46847458	107714	+		genic;	up5k;
Irf5	chr6	29526625	29541869	15245	+	genic;	up5k;	up5k;
Irs4	chrX	141710998	141725217	14220	-		up5k;	up5k;
Irx1	chr13	71958232	71963723	5492	-	up5k;	up5k;	up5k;
Irx2	chr13	72628797	72634196	5400	+	up5k;	up5k;	up5k;
Irx3	chr8	91798511	91801654	3144	-	up5k;	up5k;	up5k;
Irx5	chr8	92357796	92361456	3661	+	genic;	up5k;	up5k;
Isl2	chr9	55541149	55546178	5030	+		up5k;	up5k;
Jun	chr4	95049036	95052222	3187	-	genic;		up5k;
Kcna1	chr6	126636463	126645801	9339	-	up5k;	up5k;	up5k;
Kcna6	chr6	126708329	126740674	32346	-	up5k;	up5k;	up5k;
Kcnc4	chr3	107438303	107458898	20596	-		up5k;	up5k;
Kcnk12	chr17	87745821	87797994	52174	-	genic;	up5k;	genic;
Kif26b	chr1	178529125	178932857	403733	+	genic;	genic;	up5k;
Kirrel3	chr9	34488731	35036307	547577	+	genic;	up5k;	up5k;
Lef1	chr3	131110297	131224357	114061	+		up5k;	up5k;
Lhx2	chr2	38339281	38369737	30457	+	up5k;	up5k;	up5k;
Lhx5	chr5	120431886	120441457	9572	+	up5k;	up5k;	up5k;
Lhx6	chr2	36081953	36105408	23456	-	up5k;	up5k;	up5k;
Lmbrd1	chr1	24678544	24766301	87758	+	genic;	up5k;	up5k;
Lmx1a	chr1	167689558	167848733	159176	+	genic;	up5k;	up5k;
Lrat	chr3	82892582	82903974	11393	-		up5k;
Lrba	chr3	86224690	86782694	558005	+		genic;	genic;
Lrfn5	chr12	61523167	61857931	334765	+	genic;	up5k;	up5k;
Lrp8	chr4	107802259	107876840	74582	+	genic;	up5k;	up5k;
Lrrn1	chr6	107529726	107570228	40503	+	up5k;	genic;	up5k;
Lrrtm1	chr6	77242717	77245517	2801	+	genic;	up5k;	up5k;
Mab21l1	chr3	55782510	55785287	2778	+		up5k;	up5k;
Mab21l2	chr3	86545581	86548283	2703	-		up5k;	up5k;
Mafa	chr15	75746843	75747922	1080	-		up5k;	up5k;
Mafb	chr2	160363677	160367065	3389	-	up5k;	up5k;	up5k;
Mb21d1	chr9	78430518	78443237	12720	-	up5k;	up5k;	up5k;
Mdga2	chr12	66466059	67222549	756491	-	up5k;	up5k;	up5k;
Megf11	chr9	64385626	64709205	323580	+	genic;	up5k;	up5k;
Meis1	chr11	18880428	19018969	138542	-	genic;	up5k;	up5k;
Meis2	chr2	115861264	116065058	203795	-	up5k;	up5k;	up5k;
Mfsd2a	chr4	122946851	122961188	14338	-	up5k;	genic;	genic;
Mkx	chr18	6934966	7004779	69814	-		up5k;	up5k;
Mnx1	chr5	29473823	29478470	4648	-	up5k;	up5k;	up5k;
Msx1	chr5	37820491	37824585	4095	-	up5k;	up5k;	up5k;
Msx2	chr13	53466881	53472780	5900	-		up5k;	up5k;
Myc	chr15	61985341	61990361	5021	+	genic;	genic;	up5k;
Nebl	chr2	17346734	17731068	384335	-	up5k;	up5k;	up5k;
Nefl	chr14	68083884	68087737	3854	+	up5k;	up5k;	up5k;
Nefm	chr14	68119545	68125004	5460	-	up5k;	up5k;	up5k;
Neto1	chr18	86394952	86501897	106946	+	up5k;	up5k;	up5k;
Neurod2	chr11	98325417	98329645	4229	-	up5k;	up5k;	up5k;
Neurog1	chr13	56250498	56252163	1666	-	up5k;	up5k;	up5k;
Neurog2	chr3	127633145	127635631	2487	+	up5k;	up5k;	up5k;
Neurog3	chr10	62133090	62134763	1674	+		up5k;	up5k;
Nfatc1	chr18	80606205	80713071	106867	-	up5k;	up5k;	up5k;
Nfix	chr8	84704712	84800338	95627	-	genic;	up5k;	up5k;
Nhlh2	chr3	102010145	102015492	5348	+	up5k;	up5k;	up5k;
Nkx2-2	chr2	147177546	147186402	8857	-	genic;	up5k;	up5k;
Nkx2-3	chr19	43612325	43615892	3568	+	up5k;	up5k;	up5k;
Nkx2-4	chr2	147083876	147085345	1470	-		up5k;	up5k;
Nkx2-5	chr17	26838665	26841565	2901	-	up5k;	up5k;	up5k;
Nkx2-9	chr12	56611397	56613284	1888	-	up5k;	up5k;	up5k;
Nkx6-1	chr5	101659197	101664711	5515	-	up5k;	up5k;	up5k;
Nol4	chr18	22693155	23041653	348499	-	up5k;	up5k;	up5k;
Npas2	chr1	39194272	39363240	168969	+	up5k;	up5k;	up5k;
Npnt	chr3	132881745	132950291	68547	-	genic;	genic;	up5k;
Nptx1	chr11	119538719	119547820	9102	-	genic;	up5k;	up5k;
Nr2e1	chr10	42561971	42583588	21618	-	up5k;	up5k;	up5k;
Nr2f2	chr7	70351950	70366746	14797	-	up5k;	up5k;	up5k;
Nrn1	chr13	36725622	36734477	8856	-	up5k;	up5k;	up5k;
Nrp1	chr8	128359073	128505475	146403	+	genic;	up5k;	up5k;
Nrp2	chr1	62703317	62818692	115376	+	up5k;	up5k;	up5k;
Ntf3	chr6	126101412	126166744	65333	-	genic;	up5k;	up5k;
Ntn1	chr11	68209364	68386826	177463	-		up5k;	up5k;
Ntrk3	chr7	78192114	78577838	385725	-	up5k;	up5k;	up5k;
Oaf	chr9	43221278	43239816	18539	-		up5k;	up5k;
Ocln	chr13	100497367	100552498	55132	-	genic;	up5k;	up5k;
Odf3b	chr15	89377449	89379254	1806	-	up5k;	up5k;	up5k;
Olig2	chr16	91225550	91228677	3128	+	genic;	up5k;	up5k;
Olig3	chr10	19356539	19358604	2066	+		up5k;	up5k;
Onecut1	chr9	74861921	74889647	27727	+	up5k;	up5k;	up5k;
Onecut2	chr18	64340364	64398488	58125	+	up5k;	up5k;	up5k;
Onecut3	chr10	80494906	80517260	22355	+	up5k;	up5k;	up5k;
Osr1	chr12	9574442	9581500	7059	+	up5k;	up5k;	up5k;
Osr2	chr15	35296112	35303305	7194	+	up5k;	up5k;	up5k;
Otp	chr13	94875627	94883681	8055	+	up5k;	up5k;	up5k;
Otx1	chr11	21994764	22001651	6888	-	up5k;	up5k;	up5k;
Ovol1	chr19	5549137	5560575	11439	-	up5k;	up5k;	up5k;
Ovol2	chr2	144305176	144332080	26905	-		up5k;	up5k;
Oxsr1	chr9	119238433	119322427	83995	-
Paqr9	chr9	95559817	95562121	2305	+	up5k;	up5k;	up5k;
Parm1	chr5	91517700	91623996	106297	+	up5k;	up5k;	up5k;
Pax1	chr2	147364994	147375048	10055	+	up5k;	up5k;	up5k;
Pax2	chr19	44757394	44837869	80476	+	up5k;	up5k;	up5k;
Pax3	chr1	78101267	78197136	95870	-	up5k;	up5k;	up5k;
Pax6	chr2	105668896	105698410	29515	+	up5k;	up5k;	up5k;
Pax7	chr4	139738081	139832968	94888	-	up5k;	up5k;	up5k;
Pax8	chr2	24420551	24475599	55049	-	up5k;	up5k;	up5k;
Pax9	chr12	56695471	56712822	17352	+	up5k;	up5k;	up5k;
Pcdh1	chr18	38196694	38209762	13069	-	up5k;	up5k;	up5k;
Pcdh10	chr3	45378398	45434579	56182	+	up5k;	up5k;	up5k;
Pcdh18	chr3	49743296	49757316	14021	-	up5k;	genic;	up5k;
Pcdh7	chr5	57718081	58133235	415155	+	up5k;	up5k;	up5k;
Pcdh8	chr14	79766772	79771312	4541	-	up5k;	up5k;	up5k;
Pcdhga10	chr18	37747188	37841870	94683	+	up5k;	up5k;	up5k;
Pcdhga11	chr18	37755773	37841872	86100	+	up5k;	up5k;	up5k;
Pcdhga12	chr18	37765580	37841872	76293	+	up5k;	genic;	up5k;
Pcdhga3	chr18	37674335	37841872	167538	+	up5k;	up5k;	up5k;
Pcdhga8	chr18	37725706	37841872	116167	+	up5k;	up5k;	up5k;
Pcdhga9	chr18	37736936	37841863	104928	+	up5k;	up5k;	up5k;
Pcdhgb5	chr18	37731154	37841870	110717	+	up5k;	up5k;	up5k;
Pcdhgb6	chr18	37742094	37841872	99779	+	up5k;	up5k;	up5k;
Pcdhgb7	chr18	37751779	37841870	90092	+	up5k;	up5k;	up5k;
Pcdhgc3	chr18	37806410	37841872	35463	+	genic;	up5k;	up5k;
Pcdhgc4	chr18	37815079	37841872	26794	+	genic;	genic;	up5k;
Pcdhgc5	chr18	37819546	37841872	22327	+	up5k;	genic;	up5k;
Pdgfra	chr5	75152291	75198204	45914	+	up5k;	up5k;	up5k;
Pdx1	chr5	147270131	147275149	5019	+	up5k;	up5k;	up5k;
Pfdn4	chr2	170496428	170519070	22643	+	up5k;	up5k;	up5k;
Phlda2	chr7	143501548	143502524	977	-	up5k;	up5k;	up5k;
Phox2b	chr5	67094397	67099126	4730	-	up5k;	up5k;	up5k;
Pitx1	chr13	55825054	55831425	6372	-	up5k;	up5k;	up5k;
Pitx3	chr19	46135686	46148325	12640	-	genic;	up5k;	up5k;
Pkp1	chr1	135871394	135919207	47814	-	up5k;	up5k;	up5k;
Plk5	chr10	80356459	80365489	9031	+	up5k;	up5k;	up5k;
Plxnc1	chr10	94790866	94944578	153713	-	up5k;	up5k;	up5k;
Podxl	chr6	31519493	31563937	44445	-	up5k;	up5k;	up5k;
Pou3f2	chr4	22482095	22488366	6272	-	up5k;	up5k;	up5k;
Pou3f3	chr1	42697146	42700209	3064	+	up5k;	up5k;	up5k;
Pou3f4	chrX	110814379	110819108	4730	+		up5k;	genic;
Pou4f2	chr8	78433009	78436652	3644	-	genic;	up5k;	up5k;
Pou4f3	chr18	42394597	42396093	1497	+	up5k;	up5k;	up5k;
Ppm1l	chr3	69316918	69555396	238479	+		genic;	up5k;
Ppp1r14c	chr10	3366150	3464975	98826	+		up5k;	up5k;
Prdm8	chr5	98180869	98187448	6580	+	up5k;	up5k;	up5k;
Prkag2	chr5	24862735	25100642	237908	-		up5k;	up5k;
Ptger4	chr15	5233399	5244187	10789	-	up5k;	up5k;	up5k;
Ptprt	chr2	161521988	162661147	1139160	-	genic;	up5k;	up5k;
Ptpru	chr4	131768457	131838278	69822	-	up5k;	up5k;	up5k;
Pxdc1	chr13	34627841	34652681	24841	-			up5k;
Rab20	chr8	11453977	11478499	24523	-	genic;	up5k;	up5k;
Rasgrf1	chr9	89909775	90026979	117205	+	up5k;	up5k;	up5k;
Rax	chr18	65934639	65939089	4451	-	genic;	up5k;	up5k;
Reln	chr5	21884454	22344705	460252	-	up5k;	up5k;	up5k;
Rem1	chr2	152627008	152635191	8184	+	up5k;	up5k;	up5k;
Rgl3	chr9	21971527	21989453	17927	-	up5k;	up5k;	up5k;
Rgs20	chr1	4909576	5070285	160710	-	genic;	genic;	genic;
Rgs7bp	chr13	104947153	105054930	107778	-	genic;	up5k;	up5k;
Rnf150	chr8	82863356	83091271	227916	+		genic;	up5k;
Rtn4rl1	chr11	75193993	75267762	73770	+	up5k;	up5k;	up5k;
Rtn4rl2	chr2	84871946	84886692	14747	-	up5k;	up5k;	up5k;
Ryr2	chr13	11553103	12106945	553843	-		genic;	up5k;
Samd5	chr10	9627259	9675208	47950	-	genic;	up5k;	up5k;
Scarf2	chr16	17797282	17808293	11012	+	genic;	genic;	up5k;
Sel1l3	chr5	53107083	53213452	106370	-	up5k;	up5k;	up5k;
Sema5b	chr16	35541362	35664258	122897	+	up5k;	up5k;	up5k;
Sema6a	chr18	47245254	47368870	123617	-	genic;	genic;	up5k;
Sema6d	chr2	124089969	124667789	577821	+	genic;	up5k;	up5k;
Serpine2	chr1	79794321	79858665	64345	-		up5k;	up5k;
Sez6l	chr5	112419151	112577198	158048	-	up5k;	up5k;	up5k;
Sfrp5	chr19	42197971	42202252	4282	-	up5k;	up5k;	up5k;
Shc3	chr13	51431042	51567084	136043	-	up5k;	up5k;	up5k;
Shh	chr5	28456840	28467101	10262	-	up5k;	up5k;	up5k;
Shox2	chr3	66971723	66981771	10049	-	up5k;	up5k;	up5k;
Sidt1	chr16	44240180	44332838	92659	-	genic;	up5k;	up5k;
Sim1	chr10	50895651	50989152	93502	+	up5k;	up5k;	up5k;
Six1	chr12	73041827	73046712	4886	-		up5k;	up5k;
Six2	chr17	85684268	85688254	3987	-	up5k;	up5k;	up5k;
Six3	chr17	85620834	85626191	5358	+	up5k;	up5k;	up5k;
Six6	chr12	72939882	72944899	5018	+	up5k;	up5k;	up5k;
Skor1	chr9	63138164	63148961	10798	-	up5k;	up5k;	up5k;
Slc16a2	chrX	103697414	103821988	124575	-
Slc30a3	chr5	31086106	31093527	7422	-	up5k;	up5k;	up5k;
Slc32a1	chr2	158610758	158615747	4990	+	up5k;	up5k;	up5k;
Slit2	chr5	47983155	48307736	324582	+	genic;	genic;	up5k;
Slitrk3	chr3	73048125	73056943	8819	-	up5k;	up5k;	up5k;
Smarca2	chr19	26605160	26778321	173162	+			up5k;
Snx33	chr9	56917200	56928371	11172	-		up5k;	up5k;
Sobp	chr10	43002500	43174530	172031	-	up5k;	up5k;	up5k;
Sowahb	chr5	93041123	93045022	3900	-	up5k;	up5k;	up5k;
Sox10	chr15	79154913	79164490	9578	-	up5k;	up5k;	up5k;
Sox18	chr2	181669837	181671640	1804	-	up5k;	up5k;	up5k;
Sox21	chr14	118233234	118237030	3797	-	genic;	up5k;	up5k;
Sox7	chr14	63943706	63950732	7027	+	up5k;	up5k;	up5k;
Sox9	chr11	112782210	112787757	5548	+	up5k;	up5k;	up5k;
Spag6	chr16	16753016	16829363	76348	-	genic;
Spon1	chr7	113765998	114043375	277378	+	up5k;	up5k;	up5k;
Srd5a2	chr17	74017706	74047916	30211	-	up5k;	up5k;	up5k;
Sstr1	chr12	58211804	58216036	4233	+	up5k;	up5k;	up5k;
Sstr4	chr2	148395377	148396764	1388	+		genic;	up5k;
St8sia3	chr18	64254359	64276144	21786	+	genic;	genic;	genic;
Stxbp6	chr12	44852486	45074483	221998	-	genic;	genic;	up5k;
Svep1	chr4	58042796	58206596	163801	-	up5k;	up5k;	up5k;
Tacstd2	chr6	67534059	67535822	1764	-	up5k;	up5k;	up5k;
Tal1	chr4	115056426	115071755	15330	+	up5k;	up5k;	up5k;
Tbr1	chr2	61804453	61814113	9661	+	up5k;	up5k;	up5k;
Tbx15	chr3	99253760	99354260	100501	+	up5k;	up5k;	up5k;
Tbx18	chr9	87702800	87731260	28461	-	up5k;	up5k;	up5k;
Tbx2	chr11	85832615	85841948	9334	+	up5k;	up5k;	up5k;
Tbx20	chr9	24720812	24774303	53492	-	up5k;	up5k;	up5k;
Tbx4	chr11	85890063	85916097	26035	+		up5k;	up5k;
Tbx5	chr5	119834663	119885218	50556	+	up5k;	up5k;	up5k;
Tcf21	chr10	22817275	22820128	2854	-	up5k;	up5k;	up5k;
Tdrd6	chr17	43615335	43630299	14965	-	genic;	genic;	up5k;
Tfap2b	chr1	19208914	19238845	29932	+	up5k;	up5k;	up5k;
Tfap2d	chr1	19103022	19166332	63311	+	up5k;	up5k;	up5k;
Thbd	chr2	148404471	148408188	3718	-		up5k;	up5k;
Tiam2	chr17	3326573	3519397	192825	+	genic;	up5k;	up5k;
Tlx1	chr19	45150715	45156943	6229	+	up5k;	up5k;	up5k;
Tlx3	chr11	33200752	33203588	2837	-	up5k;	up5k;	up5k;
Tmeff2	chr1	50927523	51187270	259748	+	up5k;	up5k;	up5k;
Tmem132e	chr11	82388900	82446361	57462	+	up5k;	up5k;	up5k;
Tmem163	chr1	127490342	127678021	187680	-	up5k;	up5k;	up5k;
Tmem229a	chr6	24951141	24956125	4985	-	genic;	up5k;	up5k;
Tmem56	chr3	121202010	121263316	61307	-	up5k;	up5k;	up5k;
Tox	chr4	6687386	6990723	303338	-	genic;		up5k;
Trhde	chr10	114398821	114801370	402550	-	up5k;	up5k;	up5k;
Tril	chr6	53815468	53820825	5358	-	genic;	up5k;	up5k;
Trp73	chr4	154056249	154140208	83960	-	up5k;	up5k;	up5k;
Tshz1	chr18	84011627	84086562	74936	-			up5k;
Twist2	chr1	91801461	91848034	46574	+	up5k;	up5k;	up5k;
Ube2j1	chr4	33031425	33052364	20940	+
Ucn	chr5	31137989	31138895	907	-		up5k;	up5k;
Unc5c	chr3	141465564	141834924	369361	+	up5k;	up5k;	up5k;
Unc5d	chr8	28646717	29219636	572920	-	up5k;	up5k;	up5k;
Uncx	chr5	139543898	139548178	4281	+	up5k;	up5k;	up5k;
Vax1	chr19	59164485	59170029	5545	-	up5k;	up5k;	up5k;
Vax2	chr6	83711264	83738304	27041	+	up5k;	up5k;	up5k;
Vgll2	chr10	52022502	52028471	5970	+	up5k;	up5k;	up5k;
Vsx1	chr2	150680702	150689137	8436	-	up5k;	up5k;	up5k;
Vsx2	chr12	84569828	84595457	25630	+	up5k;	up5k;	up5k;
Vwc2	chr11	11114016	11263526	149511	+	up5k;	up5k;	up5k;
Wnt1	chr15	98789857	98793830	3974	+	up5k;	up5k;	up5k;
Wnt16	chr6	22288227	22298522	10296	+	up5k;	up5k;	up5k;
Wnt2b	chr3	104944805	104961709	16905	-	genic;	up5k;	up5k;
Wnt3	chr11	103774175	103818021	43847	+		up5k;	up5k;
Wnt5a	chr14	28505473	28525515	20043	+	up5k;	up5k;	up5k;
Wt1	chr2	105126529	105173614	47086	+	up5k;	genic;	up5k;
Zar1	chr5	72577114	72581084	3971	-	genic;	up5k;	up5k;
Zc3hav1	chr6	38310497	38354603	44107	-		up5k;	up5k;
Zeb2	chr2	44983512	45113279	129768	-	up5k;	up5k;	up5k;
Zfp467	chr6	48427692	48445825	18134	-		up5k;	up5k;
Zfp503	chr14	21983962	21989601	5640	-	up5k;	up5k;	up5k;
Zfpm1	chr8	122282141	122337247	55107	+	up5k;	genic;	genic;
Zfpm2	chr15	40655042	41104592	449551	+	genic;	up5k;	up5k;
Zic1	chr9	91360345	91365799	5455	-	up5k;	up5k;	up5k;
Zic4	chr9	91368972	91389348	20377	+	up5k;	up5k;	up5k;
Znrf4	chr17	56511248	56512483	1236	-	up5k;	up5k;	up5k;
2900005J15Rik	chr5	25100975	25103007	2033	+		up5k;	up5k;
9030612E09Rik	chr10	43174699	43176565	1867	+	up5k;	up5k;	up5k;
9930014A18Rik	chr15	60822965	60831400	8436	+			up5k;
A330008L17Rik	chr8	99416674	99733438	316765	+	up5k;	up5k;	up5k;
Crnde	chr8	92326031	92356120	30090	-	up5k;	up5k;	up5k;
Hoxaas2	chr6	52165674	52169451	3778	+	up5k;	up5k;	up5k;
Pantr1	chr1	42648200	42694825	46626	-	up5k;	up5k;	up5k;
Six3os1	chr17	85601932	85618396	16465	-	up5k;	up5k;	up5k;
Definitions: "genic" denotes peak(s) in exonic or intronic regions of the gene; "up5k" denotes peak(s) in 5 kb up-stream flanking region of the gene.
