# Supplementary material for: Reduced PRC2 function alters male germline epigenetic programming and paternal inheritance
Source: BMC Biol. 2018 Sep 20;16:104. doi: 10.1186/s12915-018-0569-5 (PMC6149058; doi:10.1186/s12915-018-0569-5)
Supplement: Supplementary file 5 — Table S4. Relative representation of annotated repeat categories in H3K27me3 peaks in Eedwt/wt and Eedhypo/hypo germ cells. (XLSX 1124 kb) [file 12915_2018_569_MOESM5_ESM.xlsx]

## Sheet: Sup table 4
Table S4: Releative representation of specific repeat categories in H3K27me3 enriched regions in Eedwt/wt and Eedhypo/hypo germ cells
A. Eedwt/wt germ cells
Category	Total number of each repeat category in the genome	Total number of repeats in the genome	Frequency in the genome	Total number of each repeat category in H3K27me3 peaks	Total number of all repeats in H3K27me3 peaks	Frequency in germ cells	Fold enrichment	p value (Under representation)	p value (Over representation)
LINE	989435	5147736	0.19	33763	143860	0.23	1.22	1	0
LTR	973534	5147736	0.19	27168	143860	0.19	1	0.394867	0.605133
Low complexity	386539	5147736	0.08	15785	143860	0.11	1.46	1	0
Other	19450	5147736	0	568	143860	0	1.04	0.851565	0.148435
RC	419	5147736	0	11	143860	0	0.94	0.375732	0.624268
RNA	691	5147736	0	20	143860	0	1.04	0.531905	0.468095
SINE	1533283	5147736	0.3	26034	143860	0.18	0.61	0	1
Satellite	36869	5147736	0.01	643	143860	0	0.62	5.11046e-40	1
Simple repeats	1015643	5147736	0.2	36186	143860	0.25	1.27	1	0
rRNA	1564	5147736	0	52	143860	0	1.19	0.882376	0.117624
scRNA	8332	5147736	0	164	143860	0	0.7	5.9398e-07	0.999999
snRNA	3007	5147736	0	68	143860	0	0.81	0.0303599	0.96964
srpRNA	437	5147736	0	3	143860	0	0.25	0.000385223	0.999615
tRNA	4769	5147736	0	87	143860	0	0.65	6.12561e-06	0.999994
Unknown	9660	5147736	0	178	143860	0	0.66	6.18444e-10	1
DNA	164104	5147736	0.03	3130	143860	0.02	0.68	6.15796e-122	1
B. Eedhypo/hypo germ cells
Category	Total number of each repeat category in the genome	Total number of repeats in the genome	Frequency in the genome	Total number of each repeat category in H3K27me3 peaks	Total number of all repeats in H3K27me3 peaks	Frequency in germ cells	Fold enrichment	p value (Under representation)	p value (Over representation)
LINE	989435	5147736	0.19	52932	209551	0.25	1.31	1	0
LTR	973534	5147736	0.19	41044	209551	0.2	1.04	1	5.55112e-16
Low_complexity	386539	5147736	0.08	23788	209551	0.11	1.51	1	0
RC	419	5147736	0	13	209551	0	0.76	0.127032	0.872968
RNA	691	5147736	0	29	209551	0	1.03	0.540158	0.459842
SINE	1533283	5147736	0.3	31947	209551	0.15	0.51	0	1
Satellite	36869	5147736	0.01	744	209551	0	0.5	1.19338e-108	1
Simple_repeat	1015643	5147736	0.2	53511	209551	0.26	1.29	1	0
Unknown	9660	5147736	0	241	209551	0	0.61	1.42717e-17	1
rRNA	1564	5147736	0	62	209551	0	0.97	0.397805	0.602195
scRNA	8332	5147736	0	193	209551	0	0.57	5.43176e-19	1
snRNA	3007	5147736	0	93	209551	0	0.76	0.00207634	0.997924
srpRNA	437	5147736	0	7	209551	0	0.39	0.00101746	0.998983
tRNA	4769	5147736	0	113	209551	0	0.58	4.9758e-11	1
DNA	164104	5147736	0.03	4034	209551	0.02	0.6	9.88524e-286	1
Other	19450	5147736	0	800	209551	0	1.01	0.612748	0.387252
Cagtegory: Repeat classes summarised accroding to the mm10 annotation in UCSC
Frequency in the genome: Column "Total number of each repeat category in the genome" divided by "Total number of repeats in the genome "
Frequency in germ cells: Column "Total number of each repeat category in H3K27me3 peaks" divide by "Total number of all repeats in H3K27me3 peaks"
Enrichment fold: ratio of "Frequency in germ cells" and "Frequency in the genome"
p value (Under representation): p value of hypergeometric test for each category showing the significance of under representation
p value (Over representation): p value of hypergeometric test for each category showing the significance of over representation
