# Supplementary material for: Reduced PRC2 function alters male germline epigenetic programming and paternal inheritance
Source: BMC Biol. 2018 Sep 20;16:104. doi: 10.1186/s12915-018-0569-5 (PMC6149058; doi:10.1186/s12915-018-0569-5)
Supplement: Supplementary file 6 — Table S5. ChIP-seq data from E15.5 male Eedhypo/hypo compared to Eedwt/wt germ cells: Peaks with decreased H3K27me3 in Eedhypo/hypo germ cells. (XLSX 70 kb) [file 12915_2018_569_MOESM6_ESM.xlsx]

## Sheet: Sup table 5
Table S5: ChIP-seq data from E15.5 male Eedhypo/hypo compared to Eedwt/wt germ cells: Peaks with decreased H3K27me3 in Eedhypo/hypogerm cells.
#PeakID	chr	start	end	Fold Change vs. Background	p-value	Detailed Annotation
chr5-14017	chr5	141056499	141057792	2.1	7.11e-07	ZP3AR|Satellite|Satellite
chr5-13924	chr5	135839884	135841998	2.01	9.25e-07	ZP3AR|Satellite|Satellite
chr19-3612	chr19	23974412	23975412	2.4	1.9e-07	URR1B|DNA|hAT-Charlie
chr8-5477	chr8	35581700	35582971	2.05	6.7e-07	TTS (NR_040376)
chr16-5416	chr16	27352604	27353604	2.4	1.9e-07	TTS (NM_198166)
chr1-3727	chr1	171258803	171261212	2.13	2.11e-08	TTS (NM_172845)
chr1-7730	chr1	92597421	92598421	2.07	2.24e-06	TTS (NM_146490)
chr11-8979	chr11	73296716	73297716	2.4	1.9e-07	TTS (NM_145099)
chr2-9306	chr2	143081181	143082181	2.36	8.98e-08	TTS (NM_020595)
chr17-6238	chr17	40220316	40221316	2.07	2.24e-06	TTS (NM_009639)
chr2-2112	chr2	151968615	151969615	2.1	7.11e-07	TTS (NM_001289151)
chr6-8134	chr6	6691448	6692448	2.31	2.11e-07	Tigger5|DNA|TcMar-Tigger
chr3-10620	chr3	87553750	87554750	2.22	1.1e-06	RSINE1|SINE|B4
chr2-10537	chr2	96589750	96590750	2.17	1.64e-06	RSINE1|SINE|B4
chr12-5424	chr12	86595245	86596245	2.15	7.36e-07	RSINE1|SINE|B4
chr8-1785	chr8	4122417	4123737	2.09	4.76e-07	RSINE1|SINE|B4
chr8-8768	chr8	112424436	112425436	2.72	3.45e-09	RMER6C|LTR|ERVK
chr8-7824	chr8	40707626	40708906	2.03	3.1e-06	RMER1C|Other|Other
chr10-4975	chr10	66810976	66811976	2.17	1.64e-06	RMER1B|Other|Other
chr12-5215	chr12	56638098	56640228	2.24	4.22e-09	RMER19C|LTR|ERVK
chr5-14402	chr5	38510927	38513719	2.21	2.42e-06	RMER17C2|LTR|ERVK
chr16-6409	chr16	3725293	3726923	2.06	1.5e-06	RMER17C|LTR|ERVK
chr17-2913	chr17	36084220	36090734	2.23	2.87e-09	RMER17C-int|LTR|ERVK
chr10-7673	chr10	7579753	7581130	2.07	2.24e-06	RMER17C-int|LTR|ERVK
chr7-5898	chr7	52174785	52177271	2.05	6.7e-07	RMER17A2|LTR|ERVK
chr15-4924	chr15	43887300	43889597	2.28	2.7e-09	RMER16-int|LTR|ERVK
chr17-4985	chr17	91858183	91859441	2.19	3.36e-07	RMER16-int|LTR|ERVK
chr14-5477	chr14	61453969	61454969	2.49	3.15e-08	RMER15|LTR|ERVL
chr14-6331	chr14	20911157	20912157	2.08	5.02e-06	RMER15|LTR|ERVL
chr5-17023	chr5	59785975	59788180	2.04	1.04e-05	RMER15-int|LTR|ERVL
chr2-11400	chr2	30638219	30640171	2.03	3.1e-06	RMER15-int|LTR|ERVL
chr11-9476	chr11	115005507	115006507	2.3	4.54e-07	RMER13A2|LTR|ERVK
chr2-6202	chr2	53284488	53285488	2.03	4.64e-06	RMER13A|LTR|ERVK
chr17-5836	chr17	18204366	18205366	2.03	6.95e-06	RMER12C|LTR|ERVK
chr1-13941	chr1	5625718	5626718	2.19	1.63e-06	RMER12B|LTR|ERVK
chr6-12514	chr6	75263401	75264401	2.49	3.15e-08	RMER10A|LTR|ERVL
chr5-6218	chr5	61719168	61720168	2.25	3.29e-07	RLTR42-int|LTR|ERVK
chr7-8822	chr7	25609325	25610796	2.13	3.32e-07	RLTR42-int|LTR|ERVK
chr13-5576	chr13	106539700	106540700	2.33	3.1e-07	RLTR40|LTR|ERVK
chr1-9046	chr1	86375107	86376107	2.07	2.24e-06	RLTR31D_MM|LTR|ERVK
chr10-7445	chr10	118055207	118056775	2.19	4.65e-08	RLTR25A|LTR|ERVK
chr16-4673	chr16	57824756	57826331	2.25	4.51e-08	RLTR20C1_MM|LTR|ERVK
chr2-11728	chr2	48849843	48851380	2.21	7.41e-07	RLTR20B2|LTR|ERVK
chr3-10751	chr3	96954140	96955140	2.42	5.42e-08	RLTR20A4|LTR|ERVK
chr1-7623	chr1	74006555	74007555	2.31	2.11e-07	RLTR20A4|LTR|ERVK
chr12-6158	chr12	50029102	50030102	2.09	7.52e-06	RLTR19|LTR|ERVK
chr17-8065	chr17	23846742	23847742	3.7	2.07e-14	RLTR18B|LTR|ERVK
chr13-3772	chr13	26426011	26427011	2.28	9.77e-08	RLTR17|LTR|ERVK
chr12-6185	chr12	56368601	56369601	2.3	4.54e-07	RLTR15|LTR|ERVK
chr14-4750	chr14	89471703	89473014	2.07	2.24e-06	RLTR12A|LTR|ERVK
chr10-4885	chr10	53760729	53761729	2.38	1.31e-07	RLTR11D|LTR|ERVK
chr2-9506	chr2	181561282	181562282	2.09	7.52e-06	RLTR11C_MM|LTR|ERVK
chr17-7759	chr17	3575962	3576962	3.39	9.06e-13	RLTR11A2|LTR|ERVK
chr14-3796	chr14	70652649	70655251	2.51	6.37e-08	promoter-TSS (NM_181345)
chr17-2511	chr17	33267962	33269514	2.2	6.88e-08	promoter-TSS (NM_146937)
chr2-10723	chr2	111621933	111623186	2.5	1.73e-09	promoter-TSS (NM_146888)
chr2-10375	chr2	86483337	86484337	2.07	3.35e-06	promoter-TSS (NM_146405)
chr2-4182	chr2	173151563	173153741	2.4	1.47e-09	promoter-TSS (NM_011044)
chr6-13372	chr6	135366476	135367781	2.03	3.1e-06	promoter-TSS (NM_001288627)
chr11-6483	chr11	117781420	117782420	2.15	7.36e-07	promoter-TSS (NM_001195088)
chr18-2664	chr18	50277628	50278628	2.77	1.67e-09	promoter-TSS (NM_001004061)
chr5-12991	chr5	70747556	70748906	2.02	2.07e-06	PB1D11|SINE|Alu
chr1-14009	chr1	10241128	10242128	2.33	3.1e-07	ORR1F|LTR|ERVL-MaLR
chr7-14582	chr7	93150192	93151192	2.09	5.3e-06	ORR1F|LTR|ERVL-MaLR
chr15-2511	chr15	12107736	12108736	2.06	1.5e-06	ORR1F|LTR|ERVL-MaLR
chr15-6239	chr15	84533086	84534086	2.04	1.04e-05	ORR1F|LTR|ERVL-MaLR
chr8-7068	chr8	95652673	95653934	2.25	3.29e-07	ORR1E|LTR|ERVL-MaLR
chr10-4992	chr10	69379454	69380709	2.03	6.95e-06	ORR1E|LTR|ERVL-MaLR
chr17-8737	chr17	76311770	76312770	2.18	2.44e-06	ORR1D2|LTR|ERVL-MaLR
chr1-12640	chr1	75605706	75607124	2.08	5.02e-06	ORR1D2|LTR|ERVL-MaLR
chr2-9357	chr2	152561218	152562674	2.07	2.24e-06	ORR1D2|LTR|ERVL-MaLR
chr2-9154	chr2	107539426	107540426	2.58	1.76e-08	ORR1D2-int|LTR|ERVL-MaLR
chr12-1715	chr12	26465006	26466263	2.12	1.5e-07	ORR1D2-int|LTR|ERVL-MaLR
chr15-5801	chr15	29796905	29797905	2.04	1.04e-05	ORR1D1|LTR|ERVL-MaLR
chr10-8059	chr10	49864218	49865218	2.08	5.02e-06	ORR1C2|LTR|ERVL-MaLR
chr12-3947	chr12	108296120	108297120	2.33	3.1e-07	ORR1B2|LTR|ERVL-MaLR
chr1-13335	chr1	123316409	123317409	2.33	3.1e-07	ORR1A4-int|LTR|ERVL-MaLR
chr10-5674	chr10	45332470	45333470	2.04	1.04e-05	ORR1A3|LTR|ERVL-MaLR
chr9-7351	chr9	38790290	38791682	2.07	2.24e-06	ORR1A3-int|LTR|ERVL-MaLR
chr4-10940	chr4	124910656	124911656	2.27	4.87e-07	ORR1A2|LTR|ERVL-MaLR
chr3-5311	chr3	107470433	107471707	2.16	1.03e-07	non-coding (NR_121629, exon 11 of 13)
chr17-9423	chr17	36115820	36116820	2.13	3.54e-06	non-coding (NR_046286, exon 10 of 10)
chr7-10169	chr7	25593994	25594994	2.12	2.37e-06	MYSERV-int|LTR|ERVK
chr14-8537	chr14	94332570	94333570	2.14	2.44e-06	MusHAL1|LINE|L1
chr14-7513	chr14	120788023	120789023	2.03	6.95e-06	MusHAL1|LINE|L1
chr6-6508	chr6	110887126	110888126	2.83	4.47e-10	MTEb|LTR|ERVL-MaLR
chr3-9285	chr3	150883629	150884629	2.22	1.1e-06	MTEb|LTR|ERVL-MaLR
chr2-12727	chr2	132415263	132416263	2.73	9.31e-10	MTEa|LTR|ERVL-MaLR
chr1-4278	chr1	142415790	142417052	2.16	1.03e-07	MTEa|LTR|ERVL-MaLR
chr10-9597	chr10	54628527	54629527	2.09	5.3e-06	MTE2b|LTR|ERVL-MaLR
chr9-5661	chr9	100573874	100575341	2.07	3.35e-06	MTE2a|LTR|ERVL-MaLR
chr19-3625	chr19	25695707	25696707	2.07	3.35e-06	MTE-int|LTR|ERVL-MaLR
chr2-3455	chr2	126690902	126693432	2.59	2.62e-10	MTD|LTR|ERVL-MaLR
chr6-11123	chr6	127392078	127393719	2.2	4.99e-07	MTD|LTR|ERVL-MaLR
chr15-4694	chr15	11771083	11772083	2.04	1.04e-05	MTD|LTR|ERVL-MaLR
chr4-9792	chr4	9288331	9289331	2.04	7.52e-06	MTD|LTR|ERVL-MaLR
chr14-5365	chr14	39855128	39856693	2.03	6.95e-06	MTD|LTR|ERVL-MaLR
chr17-8577	chr17	59913396	59914396	2.04	7.52e-06	MTD-int|LTR|ERVL-MaLR
chr1-10768	chr1	91900245	91901245	2.07	3.35e-06	MTC|LTR|ERVL-MaLR
chr6-12721	chr6	90425296	90426296	2.05	1.13e-05	MTC|LTR|ERVL-MaLR
chr11-7456	chr11	6666574	6667574	2.54	1.25e-08	MT2A|LTR|ERVL
chr3-12794	chr3	94749071	94750366	2.09	5.3e-06	MMERVK10C-int|LTR|ERVK
chr6-9572	chr6	139019239	139020239	2.03	6.95e-06	MMAR1|DNA|TcMar-Mariner
chr17-8424	chr17	49490956	49491956	2.22	1.1e-06	MLTR18D_MM|LTR|ERVK
chr7-6109	chr7	94170349	94171349	2.1	7.11e-07	MLTR18D_MM|LTR|ERVK
chr5-11435	chr5	86251991	86252991	2.14	2.44e-06	MLTR18A_MM|LTR|ERVK
chr1-11693	chr1	167433231	167434231	2.29	1.44e-07	MLTR11A|LTR|ERVK
chr6-11973	chr6	32174083	32175083	2.07	3.35e-06	MLT2D|LTR|ERVL
chr19-3029	chr19	12509802	12510802	2.04	1.04e-05	MLT1G1|LTR|ERVL-MaLR
chr13-8689	chr13	96725150	96726150	2.05	1.13e-05	MLT1F2|LTR|ERVL-MaLR
chr9-5470	chr9	82117028	82118291	2.36	1.78e-08	MLT1E2|LTR|ERVL-MaLR
chr6-12009	chr6	39946479	39948465	2.24	2.23e-07	MLT1D|LTR|ERVL-MaLR
chr12-6792	chr12	110044411	110045411	2.03	4.64e-06	MLT1C|LTR|ERVL-MaLR
chr1-11781	chr1	183651328	183653303	3.22	7.19e-13	MLT1B|LTR|ERVL-MaLR
chr3-13934	chr3	24362879	24364712	2.1	1.06e-06	MLT1A0|LTR|ERVL-MaLR
chr11-6876	chr11	70244075	70245075	2.67	9.31e-09	MLT1A|LTR|ERVL-MaLR
chr3-12695	chr3	90654225	90655225	2.28	7.18e-07	MIRb|SINE|MIR
chr19-3762	chr19	44408292	44409292	2.4	1.9e-07	MIR3|SINE|MIR
chr19-3798	chr19	44922056	44923056	3.06	8.41e-11	MIR|SINE|MIR
chr19-1843	chr19	48180516	48181804	2.23	1.51e-07	MIR|SINE|MIR
chr15-3496	chr15	18611774	18613111	2.04	1.04e-05	MERVK26-int|LTR|ERVK
chr6-11944	chr6	27703265	27704265	2.47	4.49e-08	MER90a|LTR|ERV1
chr1-11714	chr1	171553553	171556524	2.47	4.32e-06	MER77|LTR|ERVL
chr1-8506	chr1	17148614	17149614	2.24	2.23e-07	MER5A1|DNA|hAT-Charlie
chr15-4333	chr15	59159338	59161566	2.62	3.63e-10	MER45C|DNA|hAT-Tip100
chr11-6385	chr11	106342911	106344167	2.24	2.23e-07	MER2|DNA|TcMar-Tigger
chr19-1538	chr19	43955946	43957679	2.07	2.24e-06	MER113A|DNA|hAT-Charlie
chr8-4606	chr8	39573715	39574715	2.68	2.53e-09	Lx9|LINE|L1
chr8-8649	chr8	101975847	101976847	2.37	2.76e-07	Lx9|LINE|L1
chr5-12259	chr5	6820267	6821267	2.17	1.64e-06	Lx9|LINE|L1
chr7-10756	chr7	54769643	54770643	2.13	3.54e-06	Lx9|LINE|L1
chr1-8955	chr1	67481947	67482947	2.11	1.59e-06	Lx9|LINE|L1
chr14-5005	chr14	113160839	113162151	2.23	1.51e-07	Lx8b|LINE|L1
chr13-2032	chr13	108202955	108203955	2.49	6.19e-09	Lx8|LINE|L1
chr1-14927	chr1	80201311	80202311	2.18	2.44e-06	Lx8|LINE|L1
chr9-7417	chr9	45011396	45012396	2.12	2.37e-06	Lx8|LINE|L1
chr18-4473	chr18	68372667	68373667	2.04	7.52e-06	Lx8|LINE|L1
chr10-10141	chr10	103537731	103538731	2.09	5.3e-06	Lx7|LINE|L1
chr8-8085	chr8	56771418	56772418	2.09	7.52e-06	Lx7|LINE|L1
chr3-9175	chr3	123774894	123775894	2.06	1.5e-06	Lx7|LINE|L1
chr6-7408	chr6	66030823	66031823	2.03	6.95e-06	Lx7|LINE|L1
chr6-4221	chr6	27845943	27847203	2.26	6.64e-08	Lx6|LINE|L1
chr3-14553	chr3	66621165	66622165	2.18	2.44e-06	Lx6|LINE|L1
chr8-4182	chr8	96793886	96794886	2.15	7.36e-07	Lx6|LINE|L1
chr1-9648	chr1	141287268	141288887	2.03	3.1e-06	Lx6|LINE|L1
chr7-9594	chr7	93661245	93664169	3.23	1.6e-14	Lx5c|LINE|L1
chr6-7385	chr6	62783250	62784250	2.31	2.11e-07	Lx5c|LINE|L1
chr11-4573	chr11	39536193	39537193	2.19	3.36e-07	Lx5c|LINE|L1
chr14-3896	chr14	85374239	85375239	2.07	3.35e-06	Lx5c|LINE|L1
chr7-8690	chr7	16634710	16636001	2.26	6.64e-08	Lx5b|LINE|L1
chr6-4093	chr6	11021392	11022933	2.23	2.07e-08	Lx5b|LINE|L1
chr14-2716	chr14	98186643	98187943	2.07	3.35e-06	Lx5b|LINE|L1
chr14-7149	chr14	100819323	100820323	2.72	3.45e-09	Lx5|LINE|L1
chr3-14554	chr3	66920459	66921459	2.21	2.42e-06	Lx5|LINE|L1
chr15-6060	chr15	65230502	65231502	2.18	2.44e-06	Lx5|LINE|L1
chr10-5172	chr10	102029566	102030948	2.12	2.23e-07	Lx5|LINE|L1
chr15-5105	chr15	60363271	60364271	2.12	2.37e-06	Lx5|LINE|L1
chr18-4139	chr18	22135416	22136416	2.1	7.93e-06	Lx5|LINE|L1
chr6-5289	chr6	74808313	74809313	2.07	2.24e-06	Lx5|LINE|L1
chr10-2062	chr10	46357028	46358344	2.1	7.11e-07	Lx4A|LINE|L1
chr1-8167	chr1	143962208	143963464	2.09	4.76e-07	Lx4A|LINE|L1
chr15-5104	chr15	60145870	60146870	2.25	3.29e-07	Lx3B|LINE|L1
chr6-4463	chr6	75087252	75088613	2.21	1.02e-07	Lx3A|LINE|L1
chr15-4917	chr15	42203495	42204495	2.2	4.99e-07	Lx3A|LINE|L1
chr14-3366	chr14	110570634	110571634	2.7	1.86e-10	Lx3_Mus|LINE|L1
chr8-7511	chr8	6469418	6471086	2.29	1.44e-07	Lx3_Mus|LINE|L1
chr3-14590	chr3	70342722	70343722	2.28	9.77e-08	Lx3_Mus|LINE|L1
chr14-5099	chr14	116596279	116597544	2.19	3.36e-07	Lx3_Mus|LINE|L1
chr9-3604	chr9	19684044	19685329	2.19	3.36e-07	Lx3_Mus|LINE|L1
chr1-11747	chr1	173686062	173687062	2.04	1.04e-05	Lx3_Mus|LINE|L1
chr3-6838	chr3	14515772	14516772	2.03	3.1e-06	Lx3_Mus|LINE|L1
chr1-7886	chr1	108760547	108761547	2.47	2.21e-08	Lx2B2|LINE|L1
chr19-2268	chr19	12130737	12132041	2.06	1.5e-06	Lx2B2|LINE|L1
chr12-3971	chr12	109758525	109759785	2.44	1.54e-08	Lx2A|LINE|L1
chr8-6505	chr8	32572607	32574194	2.26	6.64e-08	Lx2|LINE|L1
chr8-7220	chr8	101572734	101573734	2.24	7.18e-07	Lx2|LINE|L1
chr12-5657	chr12	109285322	109286322	2.14	2.44e-06	Lx2|LINE|L1
chr8-7660	chr8	21892400	21893400	2.08	5.02e-06	Lx2|LINE|L1
chr12-1870	chr12	95852188	95853840	2.06	1e-06	Lx10|LINE|L1
chr9-6410	chr9	79521329	79522329	2.18	2.44e-06	Lx|LINE|L1
chr12-2563	chr12	65284264	65285570	2.12	1.5e-07	Lx|LINE|L1
chr10-8598	chr10	103668459	103673355	2.07	3.35e-06	Lx|LINE|L1
chr6-13410	chr6	140861089	140862511	2.06	1.5e-06	Lx|LINE|L1
chr1-14988	chr1	89987620	89988620	2.09	7.52e-06	LTR75|LTR|ERVL
chr13-7478	chr13	101288040	101289040	2.33	3.1e-07	LTR33A|LTR|ERVL
chr12-5093	chr12	44515487	44516487	2.09	5.3e-06	LTR16E2|LTR|ERVL
chr8-3443	chr8	76614751	76615751	2.08	5.02e-06	L2c|LINE|L2
chr5-11707	chr5	115351751	115352751	2.2	4.99e-07	L2a|LINE|L2
chr10-8159	chr10	55581267	55582267	2.08	5.02e-06	L2a|LINE|L2
chr9-9115	chr9	107417429	107418828	2.78	3.37e-10	L2|LINE|L2
chr14-8625	chr14	98419276	98420276	2.06	1.69e-05	L2|LINE|L2
chr3-10657	chr3	90713443	90714704	2.42	1.07e-08	L1VL4|LINE|L1
chr16-5869	chr16	65439531	65440906	2.19	3.36e-07	L1VL4|LINE|L1
chr10-1713	chr10	28899008	28900263	2.09	4.76e-07	L1VL4|LINE|L1
chr1-14777	chr1	55722720	55723720	2.15	7.36e-07	L1VL2|LINE|L1
chr4-12608	chr4	114700172	114701172	2.18	2.44e-06	L1MEg|LINE|L1
chr18-4150	chr18	23074780	23075780	2.21	7.41e-07	L1MEd|LINE|L1
chr11-7954	chr11	77480702	77481702	2.11	1.59e-06	L1MEc|LINE|L1
chr10-6181	chr10	109247850	109249635	2.14	4.94e-07	L1ME1|LINE|L1
chr4-5792	chr4	75415282	75416535	2.1	1.06e-06	L1ME1|LINE|L1
chr9-7634	chr9	89892892	89894143	2.69	6.86e-10	L1MD1|LINE|L1
chr6-7875	chr6	129411416	129412679	2.4	3.75e-08	L1MD1|LINE|L1
chr1-14149	chr1	23807649	23808649	2.33	3.1e-07	L1MD|LINE|L1
chr17-6742	chr17	16266724	16271267	2.17	9.03e-05	L1Md_T|LINE|L1
chr3-3957	chr3	11740028	11748287	2.09	8.66e-05	L1Md_F3|LINE|L1
chr5-14152	chr5	5758048	5759583	2.06	1e-06	L1Md_F3|LINE|L1
chr1-10714	chr1	82515906	82517327	2.03	3.1e-06	L1Md_F2|LINE|L1
chr13-5955	chr13	35436705	35438014	3.04	5.95e-12	L1MC4a|LINE|L1
chr2-6739	chr2	152122377	152123377	2.47	2.21e-08	L1MC4|LINE|L1
chr1-11979	chr1	19133333	19134333	2.21	7.41e-07	L1MC|LINE|L1
chr6-11981	chr6	34099856	34101309	2.93	2.01e-10	L1MB4|LINE|L1
chr17-1248	chr17	13440879	13447981	2.14	2.44e-06	L1MA6|LINE|L1
chr9-3519	chr9	10357787	10358787	2.03	3.1e-06	L1MA6|LINE|L1
chr9-8409	chr9	33919565	33921277	2.06	1e-06	L1MA5|LINE|L1
chr1-16478	chr1	191211549	191212549	2.18	2.44e-06	L1M5|LINE|L1
chr7-4545	chr7	105799481	105800989	2.24	3.06e-08	L1M4|LINE|L1
chr13-6023	chr13	47375139	47376400	2.34	6.15e-08	L1M3|LINE|L1
chr2-10450	chr2	90010160	90011561	2.99	6.77e-11	L1M2|LINE|L1
chr14-6353	chr14	31589544	31590544	2.82	1.67e-09	L1M2|LINE|L1
chr9-5720	chr9	119808509	119809509	2.03	4.64e-06	L1M2|LINE|L1
chr2-9164	chr2	108013184	108018300	2.24	7.18e-07	L1_Rod|LINE|L1
chr10-6726	chr10	46944010	46945010	2.38	1.31e-07	L1_Mus4|LINE|L1
chr7-7564	chr7	26159304	26160576	2.3	2.87e-08	L1_Mus4|LINE|L1
chr12-5283	chr12	62991934	62992934	2.08	5.02e-06	L1_Mus4|LINE|L1
chr6-3861	chr6	111694704	111695959	3.72	1.22e-16	L1_Mus3|LINE|L1
chr2-4104	chr2	150286945	150288362	2.54	1.25e-08	L1_Mus3|LINE|L1
chr18-4104	chr18	18658216	18659216	2.3	4.54e-07	L1_Mus3|LINE|L1
chr5-17118	chr5	63570285	63571755	2.14	4.94e-07	L1_Mus3|LINE|L1
chr3-11479	chr3	12909274	12914196	2.08	2.14e-07	L1_Mus3|LINE|L1
chr5-12938	chr5	69383067	69385573	2.08	5.02e-06	L1_Mus3|LINE|L1
chr9-4890	chr9	5000227	5001738	2.07	2.24e-06	L1_Mus3|LINE|L1
chr1-10568	chr1	49544843	49546367	2.25	3.29e-07	L1_Mus2|LINE|L1
chr15-4841	chr15	24716782	24717782	2.14	2.44e-06	L1_Mus2|LINE|L1
chr1-14028	chr1	11921134	11922134	2.04	1.04e-05	L1_Mus2|LINE|L1
chr13-1778	chr13	100318878	100319878	3.97	7.2e-18	L1_Mus1|LINE|L1
chr8-8317	chr8	72803824	72805200	2.03	6.95e-06	L1_Mus1|LINE|L1
chr9-7104	chr9	22894795	22896584	2.4	7.41e-09	L1_Mur3|LINE|L1
chr15-4987	chr15	48831652	48832652	2.31	2.11e-07	L1_Mur3|LINE|L1
chr17-4306	chr17	91633503	91635130	2.05	6.7e-07	L1_Mur3|LINE|L1
chr7-14843	chr7	120275065	120276065	2.04	1.04e-05	L1_Mur3|LINE|L1
chr1-11718	chr1	171855706	171856706	2.03	6.95e-06	L1_Mur3|LINE|L1
chr9-7331	chr9	37705083	37706083	2.19	1.63e-06	L1_Mur2|LINE|L1
chr3-14239	chr3	44595331	44598399	2.12	2.37e-06	L1_Mur2|LINE|L1
chr6-10341	chr6	57471472	57472800	2.09	5.3e-06	L1_Mur2|LINE|L1
chr14-4134	chr14	112520123	112521531	2.08	3.19e-07	L1_Mur2|LINE|L1
chr1-11841	chr1	4298637	4299637	2.04	7.52e-06	L1_Mur2|LINE|L1
chr1-14807	chr1	61752802	61753802	2.21	7.41e-07	L1_Mur1|LINE|L1
chr3-9832	chr3	24065318	24066318	2.04	7.52e-06	L1_Mur1|LINE|L1
chr17-4711	chr17	44665662	44666985	2.21	1.02e-07	intron (NR_073392, intron 4 of 7)
chr14-9054	chr14	114849728	114851499	2.11	1.59e-06	intron (NR_045661, intron 3 of 5)
chr1-12528	chr1	51325869	51326869	2.08	5.02e-06	intron (NR_045151, intron 2 of 4)
chr15-5977	chr15	51381799	51382799	2.28	7.18e-07	intron (NR_045092, intron 1 of 5)
chr9-5709	chr9	113509299	113510299	2.13	3.32e-07	intron (NR_040760, intron 2 of 4)
chr9-9177	chr9	113547714	113548714	2.09	7.52e-06	intron (NR_040760, intron 1 of 4)
chr9-5724	chr9	120929192	120930492	2.1	7.11e-07	intron (NR_040753, intron 2 of 2)
chrX-231	chrX	135053731	135054731	2.71	4.67e-09	intron (NR_040282, intron 2 of 3)
chr11-1853	chr11	96452981	96454234	2.04	3e-07	intron (NR_033524, intron 2 of 2)
chr14-625	chr14	75068950	75070215	2.04	3e-07	intron (NR_030568, intron 2 of 3)
chr11-6395	chr11	109346980	109348506	2.25	4.51e-08	intron (NR_027883, intron 1 of 1)
chr14-7550	chr14	124630656	124631656	2.22	1.1e-06	intron (NM_207667, intron 1 of 4)
chr4-4300	chr4	66376360	66377360	2.24	2.23e-07	intron (NM_207109, intron 1 of 22)
chr8-6424	chr8	22334583	22335583	2.27	4.87e-07	intron (NM_199257, intron 15 of 27)
chr11-6978	chr11	76466995	76468355	2.07	2.24e-06	intron (NM_198894, intron 6 of 22)
chr5-11364	chr5	81277688	81278688	2.03	4.64e-06	intron (NM_198702, intron 3 of 27)
chr4-12781	chr4	127232746	127233746	2.21	7.41e-07	intron (NM_198618, intron 8 of 11)
chr6-6201	chr6	61860939	61861939	2.21	7.41e-07	intron (NM_183310, intron 9 of 10)
chr6-7372	chr6	61992434	61993685	2.98	4.8e-12	intron (NM_183310, intron 10 of 10)
chr6-10470	chr6	62062927	62064355	2.07	2.24e-06	intron (NM_183310, intron 10 of 10)
chr8-2088	chr8	111070924	111072650	2.24	2.23e-07	intron (NM_181549, intron 9 of 11)
chr10-6051	chr10	90806549	90807549	2.14	4.94e-07	intron (NM_181398, intron 3 of 9)
chr9-7453	chr9	56683313	56684313	2.59	4.83e-09	intron (NM_181074, intron 1 of 3)
chr15-4535	chr15	94702435	94703435	2.38	1.31e-07	intron (NM_178789, intron 2 of 7)
chr15-4534	chr15	94683567	94684567	2.22	1.1e-06	intron (NM_178789, intron 2 of 7)
chr12-4183	chr12	37269374	37270374	2.03	6.95e-06	intron (NM_178767, intron 3 of 12)
chr2-12621	chr2	112680057	112681057	2.58	1.76e-08	intron (NM_177652, intron 70 of 103)
chr2-12622	chr2	112786266	112787266	2.42	5.42e-08	intron (NM_177652, intron 43 of 103)
chr10-10188	chr10	105432604	105433604	2.82	1.67e-09	intron (NM_177368, intron 1 of 11)
chr6-2247	chr6	97026489	97027489	2.4	7.41e-09	intron (NM_177233, intron 1 of 5)
chr1-8961	chr1	70797211	70798211	2.65	5.01e-10	intron (NM_177164, intron 3 of 3)
chr2-4499	chr2	65358712	65359991	2.03	4.64e-06	intron (NM_177074, intron 3 of 11)
chr11-7950	chr11	77168449	77169449	2.27	4.87e-07	intron (NM_176965, intron 2 of 17)
chr5-17740	chr5	96521281	96522281	2.09	7.52e-06	intron (NM_175473, intron 2 of 73)
chr14-2359	chr14	120404829	120405829	2.83	1.2e-10	intron (NM_175341, intron 8 of 8)
chr8-4872	chr8	65875676	65876948	3.04	5.95e-12	intron (NM_175188, intron 1 of 7)
chr8-3330	chr8	58082768	58083768	2.38	2.59e-08	intron (NM_175032, intron 4 of 11)
chr8-6328	chr8	9621209	9622209	2	1.57e-05	intron (NM_173446, intron 1 of 2)
chr10-7399	chr10	115154581	115155914	2.32	4.21e-08	intron (NM_173391, intron 5 of 10)
chr2-2452	chr2	136227913	136229189	2.52	4.83e-10	intron (NM_172858, intron 2 of 9)
chr1-11064	chr1	110069856	110071520	2.33	3.1e-07	intron (NM_172853, intron 6 of 11)
chr12-5439	chr12	89344870	89347013	2.19	3.36e-07	intron (NM_172544, intron 6 of 19)
chr1-12734	chr1	93284998	93285998	2.09	7.52e-06	intron (NM_172463, intron 24 of 30)
chr9-9103	chr9	104004886	104006471	2.04	7.52e-06	intron (NM_172460, intron 3 of 7)
chr13-8071	chr13	40065945	40067225	2.07	2.24e-06	intron (NM_172143, intron 16 of 18)
chr1-8582	chr1	23774601	23775959	2.09	4.76e-07	intron (NM_172124, intron 1 of 3)
chr3-9150	chr3	119024457	119025457	2.07	2.24e-06	intron (NM_170778, intron 13 of 22)
chr14-4360	chr14	33228954	33229954	2.82	1.67e-09	intron (NM_153800, intron 2 of 10)
chr13-6187	chr13	68985790	68987290	2.07	2.24e-06	intron (NM_153534, intron 1 of 24)
chr8-6469	chr8	28726442	28727442	2.25	1.06e-06	intron (NM_153135, intron 8 of 17)
chr8-5443	chr8	28854773	28855773	2.47	2.21e-08	intron (NM_153135, intron 3 of 17)
chr1-14954	chr1	84649741	84650741	2.04	1.04e-05	intron (NM_152915, intron 1 of 12)
chr10-4462	chr10	114702059	114703332	2.34	1.22e-08	intron (NM_146241, intron 2 of 18)
chr6-5042	chr6	29696488	29697488	2.03	3.1e-06	intron (NM_146173, intron 1 of 7)
chr11-8703	chr11	28881495	28882495	2.19	1.63e-06	intron (NM_146015, intron 4 of 10)
chr2-11238	chr2	13740454	13741454	2.32	6.65e-07	intron (NM_145838, intron 2 of 7)
chr14-9160	chr14	123863241	123864241	2.04	7.52e-06	intron (NM_145467, intron 7 of 10)
chr17-3750	chr17	15558112	15559404	2.03	4.64e-06	intron (NM_144809, intron 4 of 9)
chr16-4523	chr16	34900160	34901160	2.77	1.25e-09	intron (NM_139300, intron 11 of 31)
chr10-9962	chr10	86989593	86990593	2.67	9.31e-09	intron (NM_138673, intron 3 of 68)
chr13-5837	chr13	23856116	23857116	2.29	1.44e-07	intron (NM_134069, intron 9 of 12)
chr17-9287	chr17	25795246	25796246	2.27	4.87e-07	intron (NM_133719, intron 2 of 3)
chr2-7387	chr2	63156511	63157901	2.44	3.03e-09	intron (NM_133207, intron 2 of 15)
chr8-8911	chr8	122357009	122358009	2.01	2.35e-05	intron (NM_133202, intron 2 of 2)
chr3-15045	chr3	89540291	89541901	2.07	3.35e-06	intron (NM_080466, intron 1 of 7)
chr6-6948	chr6	14935570	14936945	2.53	2.45e-09	intron (NM_053242, intron 1 of 18)
chr2-5685	chr2	145327318	145328318	2.07	2.24e-06	intron (NM_053195, intron 2 of 16)
chr2-11637	chr2	40646893	40647893	2	1.57e-05	intron (NM_053011, intron 83 of 90)
chr2-6169	chr2	41943389	41944389	2.12	2.37e-06	intron (NM_053011, intron 3 of 90)
chr6-3386	chr6	141817620	141819236	2.13	3.32e-07	intron (NM_030687, intron 11 of 16)
chr10-7087	chr10	79823692	79824692	2.67	9.31e-09	intron (NM_030218, intron 1 of 4)
chr13-4607	chr13	76923679	76924679	2.1	1.06e-06	intron (NM_030174, intron 16 of 20)
chr12-6684	chr12	98509447	98510853	2.17	1.64e-06	intron (NM_029911, intron 2 of 6)
chr9-5822	chr9	6936736	6937736	2.61	9.31e-09	intron (NM_029851, intron 87 of 88)
chr10-9965	chr10	87216513	87218170	2.58	1.76e-08	intron (NM_029685, intron 4 of 5)
chr11-8076	chr11	94379243	94380243	2.22	1.1e-06	intron (NM_029600, intron 1 of 30)
chr8-8057	chr8	54577622	54578622	2.24	7.18e-07	intron (NM_029569, intron 1 of 6)
chr14-7515	chr14	122214700	122215700	2.25	3.29e-07	intron (NM_029556, intron 1 of 7)
chr11-3570	chr11	73214560	73215818	2.3	2.87e-08	intron (NM_029031, intron 5 of 6)
chr14-5519	chr14	69966470	69967759	2.31	2.11e-07	intron (NM_028560, intron 4 of 6)
chr10-6641	chr10	33933149	33934149	2.49	3.15e-08	intron (NM_028287, intron 6 of 9)
chr6-6117	chr6	53955710	53956710	2.73	9.31e-10	intron (NM_027749, intron 3 of 12)
chr17-8706	chr17	70628458	70630859	2.19	3.36e-07	intron (NM_027712, intron 3 of 9)
chr15-6114	chr15	71952977	71953977	2.14	2.44e-06	intron (NM_027174, intron 12 of 63)
chr7-12968	chr7	128403783	128404783	2.67	9.31e-09	intron (NM_026418, intron 2 of 4)
chr5-13285	chr5	92273732	92274732	2.77	1.25e-09	intron (NM_025972, intron 2 of 10)
chr15-1999	chr15	78159114	78160370	2.02	1.38e-06	intron (NM_025931, intron 6 of 6)
chr5-16154	chr5	144298990	144299990	2.07	2.24e-06	intron (NM_025833, intron 3 of 13)
chr18-2676	chr18	52634735	52636368	2.18	2.26e-07	intron (NM_025749, intron 1 of 1)
chr1-13891	chr1	191983111	191984111	2.38	2.59e-08	intron (NM_023727, intron 2 of 2)
chr8-4847	chr8	63252045	63253045	2.08	5.02e-06	intron (NM_023689, intron 7 of 11)
chr5-9356	chr5	37621619	37622619	2.28	7.18e-07	intron (NM_022416, intron 3 of 11)
chr5-6514	chr5	114653514	114654851	2.01	9.25e-07	intron (NM_022017, intron 1 of 15)
chr5-10401	chr5	128745378	128746378	2.08	5.02e-06	intron (NM_021311, intron 12 of 21)
chr7-14460	chr7	79381391	79382391	2.21	2.42e-06	intron (NM_020599, intron 4 of 8)
chr3-15291	chr3	108285958	108286958	2.61	9.31e-09	intron (NM_019972, intron 1 of 19)
chr1-6416	chr1	50933012	50934012	2.03	4.64e-06	intron (NM_019790, intron 2 of 9)
chr11-9261	chr11	97514769	97515769	2.27	4.87e-07	intron (NM_018873, intron 19 of 19)
chr19-1948	chr19	10404436	10405436	2.03	4.64e-06	intron (NM_018801, intron 1 of 8)
chr19-2517	chr19	55467485	55468485	2.17	1.64e-06	intron (NM_016862, intron 5 of 7)
chr4-9318	chr4	119184702	119185702	2.2	4.99e-07	intron (NM_013848, intron 5 of 12)
chr2-10825	chr2	137107825	137108825	2.3	4.54e-07	intron (NM_013822, intron 2 of 25)
chr16-3643	chr16	14268002	14269302	2.75	1.83e-11	intron (NM_013607, intron 3 of 41)
chr6-11113	chr6	126729672	126731020	2.04	1.04e-05	intron (NM_013568, intron 1 of 1)
chr13-6126	chr13	56882595	56883595	2.25	3.29e-07	intron (NM_012035, intron 2 of 11)
chr7-14662	chr7	96419054	96420054	2.04	1.04e-05	intron (NM_011858, intron 2 of 32)
chr7-14661	chr7	96327074	96328371	3.6	1.65e-15	intron (NM_011858, intron 1 of 32)
chr7-4512	chr7	96315509	96317027	2.5	1.73e-09	intron (NM_011858, intron 1 of 32)
chr10-5405	chr10	125274091	125275677	2.47	2.21e-08	intron (NM_011391, intron 4 of 6)
chr12-6920	chr12	116835632	116836632	2.04	7.52e-06	intron (NM_011215, intron 4 of 22)
chr13-2035	chr13	109032724	109034081	2.21	1.02e-07	intron (NM_011056, intron 3 of 16)
chr16-1611	chr16	81261869	81263625	2.23	1.51e-07	intron (NM_010954, intron 1 of 15)
chr13-4787	chr13	100282820	100290559	2.02	5.61e-08	intron (NM_010871, intron 12 of 13)
chr11-4753	chr11	77019432	77020684	2.06	1e-06	intron (NM_010484, intron 10 of 13)
chr10-8044	chr10	49326453	49327453	2.47	4.49e-08	intron (NM_010349, intron 11 of 17)
chr7-6196	chr7	126849140	126850913	2.14	3.13e-08	intron (NM_010069, intron 5 of 10)
chr2-11442	chr2	32351456	32352456	2.04	7.52e-06	intron (NM_010065, intron 1 of 20)
chr1-15897	chr1	140103927	140104927	2.47	4.49e-08	intron (NM_009888, intron 15 of 21)
chr15-5635	chr15	16807294	16808294	2.15	7.36e-07	intron (NM_009869, intron 1 of 10)
chr12-6753	chr12	105590184	105591184	2.67	9.31e-09	intron (NM_009747, intron 2 of 2)
chr6-7756	chr6	113897521	113898800	2.49	6.19e-09	intron (NM_009723, intron 3 of 21)
chr13-8402	chr13	74279492	74280492	2.72	3.45e-09	intron (NM_009644, intron 2 of 10)
chr11-7460	chr11	7065408	7066408	2.18	2.44e-06	intron (NM_009622, intron 1 of 19)
chr1-13421	chr1	134661423	134662423	2.13	3.54e-06	intron (NM_009307, intron 1 of 9)
chr5-14266	chr5	13546839	13547839	2.67	9.31e-09	intron (NM_009152, intron 6 of 16)
chr17-4335	chr17	12389903	12391166	2.14	4.94e-07	intron (NM_008877, intron 5 of 18)
chr10-6928	chr10	57732449	57733449	2.07	3.35e-06	intron (NM_008863, intron 5 of 5)
chr1-6544	chr1	94038916	94040178	2.05	6.7e-07	intron (NM_008798, intron 4 of 4)
chr2-9256	chr2	128704589	128706213	2.11	1.01e-07	intron (NM_008587, intron 1 of 18)
chr1-578	chr1	173971212	173980264	2.58	1.14e-13	intron (NM_008327, intron 2 of 6)
chr4-2006	chr4	137551868	137552868	2.12	1.5e-07	intron (NM_008305, intron 71 of 96)
chr6-7101	chr6	27802608	27804262	2.02	1.38e-06	intron (NM_008174, intron 3 of 10)
chr7-10581	chr7	45849364	45850364	2.59	4.83e-09	intron (NM_008172, intron 9 of 11)
chr6-12344	chr6	64124108	64125108	2.09	5.3e-06	intron (NM_008167, intron 8 of 15)
chr11-8113	chr11	95890861	95892526	2.4	7.41e-09	intron (NM_008081, intron 2 of 10)
chr16-3897	chr16	60257847	60258847	2.08	5.02e-06	intron (NM_007938, intron 3 of 17)
chr18-3554	chr18	34367355	34368355	2.33	3.1e-07	intron (NM_007874, intron 2 of 4)
chr18-3233	chr18	71770575	71772248	2.03	6.95e-06	intron (NM_007831, intron 5 of 28)
chr1-15804	chr1	131673798	131674798	2.14	2.44e-06	intron (NM_007799, intron 9 of 9)
chr1-12055	chr1	24538985	24539985	2.3	4.54e-07	intron (NM_007733, intron 4 of 50)
chr18-1970	chr18	67363761	67364761	2.03	4.64e-06	intron (NM_007702, intron 3 of 4)
chr7-14895	chr7	134204805	134205805	2.33	3.1e-07	intron (NM_007400, intron 1 of 22)
chr8-8365	chr8	74890545	74891545	2.17	1.64e-06	intron (NM_001294278, intron 2 of 3)
chr11-8821	chr11	44783951	44784951	2.09	7.52e-06	intron (NM_001290709, intron 6 of 15)
chr11-8750	chr11	36169638	36170638	2.47	4.49e-08	intron (NM_001290702, intron 7 of 27)
chr11-5916	chr11	36798617	36799617	2.08	5.02e-06	intron (NM_001290702, intron 2 of 27)
chr2-9049	chr2	97476767	97478396	2.35	1.9e-07	intron (NM_001289744, intron 1 of 1)
chr2-10556	chr2	97406036	97407364	2.07	2.24e-06	intron (NM_001289742, intron 5 of 7)
chr2-12357	chr2	96348633	96350082	2.13	3.54e-06	intron (NM_001289742, intron 1 of 7)
chr2-9992	chr2	45051653	45052653	2.38	1.31e-07	intron (NM_001289521, intron 1 of 8)
chr17-8657	chr17	65265230	65266230	2.04	1.04e-05	intron (NM_001289485, intron 14 of 15)
chr7-13007	chr7	141952952	141953952	2.38	1.31e-07	intron (NM_001276763, intron 1 of 19)
chr2-9349	chr2	151652423	151653423	2.64	1.84e-09	intron (NM_001276400, intron 10 of 12)
chr2-5935	chr2	19245285	19246604	2.14	4.94e-07	intron (NM_001271564, intron 6 of 18)
chr3-7596	chr3	96442266	96443266	3.56	2.74e-13	intron (NM_001256181, intron 1 of 3)
chr15-4909	chr15	40146464	40147464	2.09	5.3e-06	intron (NM_001256056, intron 3 of 3)
chr5-17946	chr5	112501001	112502001	2.45	7.83e-08	intron (NM_001253917, intron 1 of 15)
chr5-17657	chr5	88086232	88087232	2.38	1.31e-07	intron (NM_001252681, intron 1 of 2)
chr7-12796	chr7	99661127	99662388	2.07	3.35e-06	intron (NM_001252531, intron 11 of 13)
chr6-10017	chr6	23565011	23566011	2.13	3.54e-06	intron (NM_001252106, intron 6 of 28)
chr6-8417	chr6	23338338	23339338	2.12	2.37e-06	intron (NM_001252106, intron 19 of 28)
chr7-13631	chr7	30983457	30985134	2.42	1.07e-08	intron (NM_001242647, intron 1 of 1)
chr5-12591	chr5	49224268	49225268	2.03	4.64e-06	intron (NM_001199244, intron 1 of 7)
chr2-4843	chr2	153618734	153620631	2.5	1.73e-09	intron (NM_001195390, intron 9 of 9)
chr11-4267	chr11	96587936	96589583	2.01	9.25e-07	intron (NM_001177898, intron 4 of 10)
chr2-9730	chr2	29761928	29763305	2.15	6.91e-08	intron (NM_001177392, intron 1 of 3)
chr11-9514	chr11	118121482	118122744	2.03	6.95e-06	intron (NM_001167746, intron 8 of 80)
chr16-4344	chr16	91058913	91060629	2.31	2.11e-07	intron (NM_001163695, intron 1 of 1)
chr3-9725	chr3	19555583	19556583	2.88	5.85e-10	intron (NM_001163536, intron 2 of 4)
chr7-12866	chr7	105767434	105768434	2.33	3.1e-07	intron (NM_001162943, intron 2 of 20)
chr10-3694	chr10	102248101	102249469	2.31	5.76e-09	intron (NM_001162369, intron 1 of 5)
chr10-3788	chr10	116204220	116205220	2.18	2.26e-07	intron (NM_001161837, intron 5 of 12)
chr16-1703	chr16	3710267	3711849	2.02	2.07e-06	intron (NM_001161790, intron 4 of 8)
chr1-11385	chr1	132649331	132650588	2.14	4.94e-07	intron (NM_001160317, intron 2 of 27)
chr5-16485	chr5	17875663	17876663	2.72	3.45e-09	intron (NM_001159558, intron 1 of 15)
chr16-4901	chr16	66883306	66884306	2.07	3.35e-06	intron (NM_001145977, intron 1 of 8)
chr7-9562	chr7	88034319	88035584	2.02	1.38e-06	intron (NM_001143834, intron 6 of 10)
chr5-12757	chr5	57928918	57929918	2.25	3.29e-07	intron (NM_001122758, intron 2 of 2)
chr6-6303	chr6	77584061	77585061	2.1	1.06e-06	intron (NM_001109764, intron 8 of 19)
chr16-5467	chr16	38283635	38284908	2.07	2.24e-06	intron (NM_001098404, intron 1 of 8)
chr2-5749	chr2	155617202	155618462	2.18	2.26e-07	intron (NM_001085378, intron 9 of 41)
chr18-3217	chr18	70121102	70122357	2.64	1.84e-09	intron (NM_001082553, intron 2 of 6)
chr15-5906	chr15	48315072	48317567	3.52	1.28e-11	intron (NM_001081391, intron 6 of 70)
chr14-8525	chr14	93641179	93642179	2.12	2.37e-06	intron (NM_001081377, intron 1 of 3)
chr9-6414	chr9	79963601	79964601	2.04	7.52e-06	intron (NM_001081243, intron 1 of 5)
chr9-7467	chr9	58847638	58848638	2.59	4.83e-09	intron (NM_001081192, intron 2 of 7)
chr9-7529	chr9	73529786	73530786	2.13	3.54e-06	intron (NM_001081153, intron 26 of 30)
chr4-10971	chr4	125687768	125688768	2.09	5.3e-06	intron (NM_001081097, intron 11 of 15)
chr13-3996	chr13	74163441	74164833	2.1	1.06e-06	intron (NM_001081060, intron 12 of 15)
chr4-8152	chr4	134234542	134235542	2.11	1.59e-06	intron (NM_001081047, intron 4 of 20)
chr14-5103	chr14	117866193	117867767	2.03	4.64e-06	intron (NM_001079844, intron 4 of 9)
chr13-8709	chr13	101740712	101741712	2.13	3.54e-06	intron (NM_001077495, intron 2 of 15)
chr13-8276	chr13	58159610	58160610	2.24	7.18e-07	intron (NM_001048060, intron 2 of 3)
chr7-14848	chr7	120668461	120669461	3.47	3.52e-12	intron (NM_001040137, intron 1 of 3)
chr10-9058	chr10	7024343	7025343	2.24	7.18e-07	intron (NM_001039652, intron 5 of 5)
chr11-5394	chr11	81172593	81173593	2.03	4.64e-06	intron (NM_001034013, intron 1 of 9)
chr7-8774	chr7	19859906	19862195	2.01	6.19e-07	intron (NM_001033419, intron 1 of 5)
chr6-5988	chr6	29503726	29510916	2.01	3.54e-05	intron (NM_001029985, intron 1 of 37)
chr9-8508	chr9	37081149	37082149	2.13	3.54e-06	intron (NM_001029838, intron 2 of 12)
chr1-11655	chr1	163283131	163284462	2.14	4.94e-07	intron (NM_001025570, intron 1 of 2)
chr5-17153	chr5	68072248	68073248	2.76	6.25e-09	intron (NM_001018019, intron 1 of 3)
chr19-3641	chr19	30740527	30741527	2.47	4.49e-08	intron (NM_001013833, intron 7 of 17)
chr2-12775	chr2	141831298	141832298	2.45	7.83e-08	intron (NM_001013802, intron 8 of 18)
chr10-4727	chr10	32392104	32393359	2.18	2.26e-07	intron (NM_001013411, intron 2 of 6)
chr17-7004	chr17	27482962	27483962	2.07	2.24e-06	intron (NM_001013385, intron 1 of 8)
chr1-10603	chr1	58367132	58368132	2.09	7.52e-06	intron (NM_001008419, intron 34 of 35)
chr10-10005	chr10	92522870	92523870	3.77	5.55e-15	Intergenic
chr2-4449	chr2	46679962	46681217	3.72	1.22e-16	Intergenic
chr14-4915	chr14	107436763	107437763	3.45	2.64e-13	Intergenic
chr11-6706	chr11	33078967	33079967	3.27	2.21e-13	Intergenic
chr15-1514	chr15	88842965	88843965	3.2	1.93e-13	Intergenic
chr6-11841	chr6	22801299	22802299	3.2	3.24e-11	Intergenic
chr10-4216	chr10	71767079	71768079	3.1	7.24e-12	Intergenic
chr3-9522	chr3	8607239	8608239	3.06	8.41e-11	Intergenic
chr4-8441	chr4	13190934	13191934	3	2.55e-10	Intergenic
chr18-3552	chr18	33770308	33771308	2.99	6.77e-11	Intergenic
chr14-7263	chr14	109863930	109864930	2.94	2.55e-10	Intergenic
chr4-11770	chr4	34490212	34491212	2.94	2.55e-10	Intergenic
chr2-9318	chr2	147722570	147723570	2.88	5.85e-10	Intergenic
chr4-12067	chr4	57430775	57431775	2.88	5.85e-10	Intergenic
chr1-11599	chr1	149085634	149086634	2.88	7.56e-10	Intergenic
chr7-10530	chr7	44212933	44213933	2.88	7.56e-10	Intergenic
chr5-12374	chr5	24354700	24355700	2.83	4.47e-10	Intergenic
chr7-9627	chr7	99187759	99188759	2.83	1.2e-10	Intergenic
chr9-3199	chr9	45316309	45317309	2.83	4.47e-10	Intergenic
chr7-11130	chr7	100150314	100151314	2.78	3.37e-10	Intergenic
chr6-9661	chr6	6385259	6386259	2.77	1.67e-09	Intergenic
chr9-8910	chr9	92174169	92175169	2.77	1.25e-09	Intergenic
chr17-2009	chr17	66245105	66246667	2.75	4.95e-12	Intergenic
chr7-13436	chr7	19329577	19330864	2.74	6.78e-11	Intergenic
chr5-9288	chr5	17133241	17134501	2.73	9.31e-10	Intergenic
chr7-11070	chr7	94167300	94168551	2.73	9.31e-10	Intergenic
chr1-11803	chr1	190035261	190036261	2.71	4.67e-09	Intergenic
chr3-15228	chr3	105145212	105146212	2.71	4.67e-09	Intergenic
chr8-2870	chr8	76331534	76332803	2.7	5.04e-11	Intergenic
chr4-9569	chr4	140269130	140270426	2.7	1.86e-10	Intergenic
chr8-7850	chr8	43702404	43704258	2.7	1.86e-10	Intergenic
chr17-9948	chr17	62598859	62600458	2.68	2.53e-09	Intergenic
chr5-17682	chr5	91201745	91202745	2.68	2.53e-09	Intergenic
chr7-8152	chr7	71289855	71291160	2.68	2.53e-09	Intergenic
chr10-9185	chr10	23966696	23967696	2.67	9.31e-09	Intergenic
chr2-12783	chr2	143094243	143095243	2.67	9.31e-09	Intergenic
chr5-18471	chr5	133760690	133761690	2.67	9.31e-09	Intergenic
chr9-4491	chr9	40852388	40853388	2.64	1.84e-09	Intergenic
chr4-6667	chr4	70607279	70608789	2.63	9.95e-11	Intergenic
chr5-3750	chr5	134919630	134920886	2.63	9.95e-11	Intergenic
chr13-5427	chr13	84632244	84633762	2.6	1.33e-09	Intergenic
chr2-8104	chr2	180305505	180306775	2.6	1.33e-09	Intergenic
chr6-12733	chr6	95975498	95976498	2.6	3.43e-08	Intergenic
chr14-5384	chr14	40896612	40897612	2.59	4.83e-09	Intergenic
chr15-1439	chr15	59182506	59183787	2.59	2.62e-10	Intergenic
chr17-7577	chr17	73049999	73050999	2.59	4.83e-09	Intergenic
chr10-4751	chr10	37758564	37759815	2.57	9.51e-10	Intergenic
chr9-8411	chr9	34207664	34208664	2.56	2.46e-08	Intergenic
chr1-15730	chr1	123323602	123324602	2.56	2.46e-08	Intergenic
chr13-4508	chr13	54029165	54030165	2.56	3.45e-09	Intergenic
chr3-5329	chr3	110300761	110301761	2.56	3.45e-09	Intergenic
chr14-3413	chr14	113446978	113448612	2.54	1.25e-08	Intergenic
chr4-9469	chr4	130840173	130841173	2.54	1.25e-08	Intergenic
chr5-16603	chr5	39715336	39716336	2.54	1.25e-08	Intergenic
chr5-8928	chr5	129077009	129078009	2.54	1.25e-08	Intergenic
chr1-10709	chr1	81943564	81944564	2.53	2.45e-09	Intergenic
chr2-9002	chr2	94187067	94188321	2.53	2.45e-09	Intergenic
chr5-16704	chr5	44388665	44389665	2.52	4.49e-08	Intergenic
chr6-10855	chr6	102560951	102562529	2.52	4.83e-10	Intergenic
chr6-12155	chr6	53457893	53458893	2.52	4.49e-08	Intergenic
chr9-6376	chr9	73142405	73143405	2.52	4.49e-08	Intergenic
chr9-7650	chr9	90699148	90700148	2.52	4.49e-08	Intergenic
chr18-4452	chr18	66349345	66350345	2.51	6.37e-08	Intergenic
chr7-11774	chr7	27045377	27046377	2.51	6.37e-08	Intergenic
chr16-4277	chr16	84618145	84619851	2.5	1.73e-09	Intergenic
chr12-4380	chr12	62347064	62348645	2.49	6.19e-09	Intergenic
chr14-5458	chr14	55143406	55144891	2.49	6.19e-09	Intergenic
chr15-5057	chr15	54002778	54003778	2.49	3.15e-08	Intergenic
chr3-10585	chr3	80817253	80818512	2.49	6.19e-09	Intergenic
chr9-4732	chr9	93967682	93969266	2.49	6.19e-09	Intergenic
chr15-5829	chr15	41387436	41388436	2.47	4.49e-08	Intergenic
chr11-4823	chr11	92394903	92395903	2.46	4.34e-09	Intergenic
chr8-1548	chr8	27719637	27720888	2.46	4.34e-09	Intergenic
chr11-8902	chr11	60050802	60051802	2.45	7.83e-08	Intergenic
chr3-14956	chr3	79952341	79953341	2.45	7.83e-08	Intergenic
chr8-6530	chr8	39191026	39192026	2.44	1.54e-08	Intergenic
chr12-3815	chr12	92375617	92376923	2.44	3.03e-09	Intergenic
chr16-2810	chr16	75712114	75713114	2.42	5.42e-08	Intergenic
chr10-2729	chr10	112888243	112889243	2.4	3.75e-08	Intergenic
chr14-2362	chr14	121402507	121403507	2.4	3.75e-08	Intergenic
chr17-7391	chr17	57486337	57487337	2.4	3.75e-08	Intergenic
chr3-7879	chr3	155664670	155666309	2.38	2.59e-08	Intergenic
chr1-16427	chr1	180278638	180279922	2.38	1.31e-07	Intergenic
chr11-6332	chr11	100987908	100989340	2.38	2.59e-08	Intergenic
chr15-2278	chr15	54189518	54193691	2.38	5.13e-09	Intergenic
chr15-3900	chr15	93741004	93742278	2.38	2.59e-08	Intergenic
chr2-1701	chr2	65040138	65041391	2.38	5.13e-09	Intergenic
chr2-5285	chr2	67221965	67223230	2.38	5.13e-09	Intergenic
chr4-6616	chr4	56097631	56098631	2.38	1.31e-07	Intergenic
chr3-5537	chr3	4181664	4188687	2.37	2.76e-07	Intergenic
chr11-9311	chr11	99869056	99870056	2.37	2.76e-07	Intergenic
chr10-3956	chr10	16893124	16894380	2.36	1.78e-08	Intergenic
chr18-3548	chr18	33481096	33482096	2.35	1.9e-07	Intergenic
chr10-7681	chr10	9944132	9945132	2.35	1.9e-07	Intergenic
chr14-8559	chr14	95182238	95183238	2.35	1.9e-07	Intergenic
chr2-5865	chr2	8386227	8387227	2.34	6.15e-08	Intergenic
chr11-6158	chr11	83918538	83919538	2.34	6.15e-08	Intergenic
chr12-5419	chr12	86336580	86337867	2.34	6.15e-08	Intergenic
chr6-3971	chr6	132765895	132767152	2.34	6.15e-08	Intergenic
chr7-7844	chr7	43822791	43823791	2.34	6.15e-08	Intergenic
chr7-9839	chr7	6490002	6495403	2.34	1.22e-08	Intergenic
chr3-6043	chr3	58662589	58663589	2.34	6.15e-08	Intergenic
chr1-14854	chr1	71115875	71116875	2.33	3.1e-07	Intergenic
chr2-12327	chr2	95480327	95481327	2.33	3.1e-07	Intergenic
chr4-9170	chr4	94392650	94393650	2.33	3.1e-07	Intergenic
chr15-3631	chr15	46252367	46253367	2.31	2.11e-07	Intergenic
chr8-5573	chr8	51204359	51205359	2.31	2.11e-07	Intergenic
chr1-9024	chr1	82815563	82816563	2.31	2.11e-07	Intergenic
chr10-10054	chr10	99972338	99973955	2.31	5.76e-09	Intergenic
chr13-8345	chr13	65256776	65257776	2.31	2.11e-07	Intergenic
chr2-9883	chr2	38407146	38408146	2.31	2.11e-07	Intergenic
chr11-4995	chr11	112100259	112101821	2.3	2.87e-08	Intergenic
chr2-11889	chr2	67988984	67989984	2.3	4.54e-07	Intergenic
chr7-10385	chr7	34662517	34663517	2.3	4.54e-07	Intergenic
chr17-2728	chr17	83983432	83986984	2.29	8.94e-05	Intergenic
chr2-5866	chr2	8513729	8514729	2.29	1.44e-07	Intergenic
chr3-8201	chr3	17331883	17332883	2.29	1.44e-07	Intergenic
chr13-7587	chr13	115300212	115301725	2.29	1.96e-08	Intergenic
chr14-2555	chr14	70550925	70552388	2.29	1.96e-08	Intergenic
chr17-4610	chr17	37803381	37804645	2.29	1.44e-07	Intergenic
chr5-9423	chr5	42880635	42881890	2.29	1.44e-07	Intergenic
chr4-11468	chr4	16970786	16971786	2.28	7.18e-07	Intergenic
chr6-6285	chr6	73709124	73710519	2.28	7.18e-07	Intergenic
chr1-15827	chr1	132181266	132182266	2.28	7.18e-07	Intergenic
chr13-5980	chr13	41159825	41161217	2.28	9.77e-08	Intergenic
chr13-7033	chr13	48796468	48797468	2.28	7.18e-07	Intergenic
chr16-5945	chr16	69694915	69695915	2.28	7.18e-07	Intergenic
chr2-9656	chr2	19947993	19948993	2.28	7.18e-07	Intergenic
chr3-10220	chr3	56604192	56605192	2.28	7.18e-07	Intergenic
chr3-8365	chr3	39067402	39068402	2.28	9.77e-08	Intergenic
chr4-5689	chr4	50646660	50649295	2.28	9.77e-08	Intergenic
chr6-11465	chr6	4420564	4422094	2.28	9.77e-08	Intergenic
chr7-12540	chr7	68788973	68789973	2.28	7.18e-07	Intergenic
chr9-7504	chr9	69618878	69619878	2.28	7.18e-07	Intergenic
chr16-6543	chr16	25090706	25091706	2.27	4.87e-07	Intergenic
chr10-7925	chr10	41060592	41061592	2.27	4.87e-07	Intergenic
chr18-3304	chr18	86295198	86296198	2.27	4.87e-07	Intergenic
chr2-11727	chr2	48709157	48710157	2.27	4.87e-07	Intergenic
chr9-4635	chr9	90326290	90327713	2.27	4.87e-07	Intergenic
chr11-7845	chr11	71471144	71472144	2.27	4.87e-07	Intergenic
chr1-8190	chr1	145142331	145144567	2.26	6.64e-08	Intergenic
chr13-4655	chr13	82412505	82413769	2.26	6.64e-08	Intergenic
chr15-3705	chr15	60355149	60357439	2.26	1.26e-09	Intergenic
chr3-12812	chr3	98939755	98941012	2.26	6.64e-08	Intergenic
chr2-11693	chr2	46096752	46097752	2.25	3.29e-07	Intergenic
chr17-5227	chr17	27522299	27523299	2.25	3.29e-07	Intergenic
chr2-12620	chr2	112445742	112446742	2.25	3.29e-07	Intergenic
chr3-4738	chr3	12895802	12897374	2.25	3.29e-07	Intergenic
chr9-8310	chr9	24802435	24803435	2.25	3.29e-07	Intergenic
chr1-14903	chr1	76195428	76196428	2.24	7.18e-07	Intergenic
chr14-3333	chr14	106814776	106815776	2.24	2.23e-07	Intergenic
chr2-4747	chr2	116112843	116113843	2.24	2.23e-07	Intergenic
chr8-3549	chr8	103558939	103559939	2.24	2.23e-07	Intergenic
chr12-4382	chr12	62775728	62777081	2.24	2.23e-07	Intergenic
chr15-5830	chr15	41898270	41899270	2.24	7.18e-07	Intergenic
chr16-4011	chr16	65972788	65974209	2.24	2.23e-07	Intergenic
chr16-5446	chr16	33822747	33823747	2.24	7.18e-07	Intergenic
chr16-6382	chr16	94535806	94537288	2.24	7.18e-07	Intergenic
chr3-6551	chr3	150869036	150870036	2.24	2.23e-07	Intergenic
chr9-6618	chr9	94435364	94436364	2.24	7.18e-07	Intergenic
chr1-7383	chr1	30417241	30418241	2.23	1.51e-07	Intergenic
chr4-10741	chr4	96689259	96690259	2.23	1.51e-07	Intergenic
chr7-6219	chr7	142197655	142198655	2.23	1.51e-07	Intergenic
chr8-6502	chr8	31084902	31090219	2.23	1.51e-07	Intergenic
chr18-3252	chr18	76174541	76175541	2.22	1.1e-06	Intergenic
chr13-4455	chr13	42526620	42527620	2.22	1.1e-06	Intergenic
chr13-6755	chr13	16284049	16285049	2.22	1.1e-06	Intergenic
chr15-6077	chr15	65639603	65640603	2.22	1.1e-06	Intergenic
chr2-9761	chr2	32523657	32524657	2.22	1.1e-06	Intergenic
chr5-10924	chr5	47628712	47629712	2.22	1.1e-06	Intergenic
chr2-9492	chr2	180313248	180314501	2.21	7.41e-07	Intergenic
chr3-8681	chr3	70739130	70740130	2.21	7.41e-07	Intergenic
chr11-4807	chr11	89630946	89632721	2.21	2.96e-09	Intergenic
chr15-6095	chr15	67908461	67909834	2.21	7.41e-07	Intergenic
chr16-4411	chr16	10805559	10807469	2.21	1.02e-07	Intergenic
chr2-12138	chr2	85653233	85654233	2.21	7.41e-07	Intergenic
chr5-5317	chr5	51724508	51725508	2.21	1.02e-07	Intergenic
chr5-7183	chr5	67161684	67163768	2.21	1.02e-07	Intergenic
chr12-2511	chr12	56091553	56092553	2.2	4.99e-07	Intergenic
chr10-5191	chr10	103821725	103822725	2.2	4.99e-07	Intergenic
chr16-3329	chr16	65570658	65571919	2.2	4.99e-07	Intergenic
chr3-7512	chr3	87982626	87983626	2.2	4.99e-07	Intergenic
chr5-18089	chr5	116620917	116622706	2.2	4.99e-07	Intergenic
chr11-7673	chr11	38940432	38941432	2.19	3.36e-07	Intergenic
chr13-8578	chr13	86915968	86916968	2.19	1.63e-06	Intergenic
chr14-653	chr14	110892646	110893924	2.19	4.65e-08	Intergenic
chr16-3396	chr16	73467567	73468817	2.19	3.36e-07	Intergenic
chr12-2952	chr12	48045436	48046688	2.18	2.26e-07	Intergenic
chr12-3943	chr12	107693026	107694026	2.18	2.44e-06	Intergenic
chr13-7862	chr13	21876171	21877171	2.18	2.44e-06	Intergenic
chr9-8745	chr9	74610812	74612065	2.18	2.26e-07	Intergenic
chr13-7048	chr13	51969668	51970668	2.18	2.44e-06	Intergenic
chr13-776	chr13	103613129	103614767	2.18	3.14e-08	Intergenic
chr5-12328	chr5	12618010	12619010	2.18	2.44e-06	Intergenic
chr5-17689	chr5	91498756	91499756	2.18	2.44e-06	Intergenic
chr6-11984	chr6	34623389	34625055	2.18	2.44e-06	Intergenic
chr8-8806	chr8	116837154	116838154	2.17	1.64e-06	Intergenic
chr14-7147	chr14	100577502	100578844	2.17	1.64e-06	Intergenic
chr15-4620	chr15	101895887	101896887	2.17	1.64e-06	Intergenic
chr2-8737	chr2	73531914	73534063	2.17	1.64e-06	Intergenic
chr6-12777	chr6	102476848	102477848	2.17	1.64e-06	Intergenic
chr3-9144	chr3	118199899	118200899	2.16	1.1e-06	Intergenic
chr5-16883	chr5	56366716	56371957	2.16	1.1e-06	Intergenic
chr11-3509	chr11	43049267	43050534	2.16	1.1e-06	Intergenic
chr15-3065	chr15	43599474	43600474	2.16	1.1e-06	Intergenic
chr2-8518	chr2	40440072	40441072	2.16	1.1e-06	Intergenic
chr5-13859	chr5	133534036	133535036	2.16	1.1e-06	Intergenic
chr6-7171	chr6	43297548	43298548	2.16	1.1e-06	Intergenic
chr9-7792	chr9	94094055	94095055	2.16	1.1e-06	Intergenic
chr9-8583	chr9	40889984	40891379	2.16	1.1e-06	Intergenic
chr1-16480	chr1	193692956	193693956	2.15	3.64e-06	Intergenic
chr9-2821	chr9	84621605	84622605	2.15	7.36e-07	Intergenic
chr10-9366	chr10	42717922	42718922	2.15	3.64e-06	Intergenic
chr10-982	chr10	83804855	83806108	2.15	6.91e-08	Intergenic
chr12-5703	chr12	113717686	113719154	2.15	7.36e-07	Intergenic
chr14-3085	chr14	68790901	68792292	2.15	7.36e-07	Intergenic
chr7-14569	chr7	90521786	90522786	2.15	3.64e-06	Intergenic
chr14-4894	chr14	105515477	105516477	2.14	2.44e-06	Intergenic
chr5-7130	chr5	59652339	59653962	2.14	4.65e-08	Intergenic
chr9-9090	chr9	101328919	101329919	2.14	2.44e-06	Intergenic
chr1-12727	chr1	92718700	92721164	2.14	6.46e-09	Intergenic
chr1-16372	chr1	172441633	172442633	2.14	2.44e-06	Intergenic
chr14-3307	chr14	100840880	100842398	2.14	4.94e-07	Intergenic
chr16-5254	chr16	89760310	89761310	2.14	2.44e-06	Intergenic
chr2-3241	chr2	70899887	70901163	2.14	4.94e-07	Intergenic
chr3-12983	chr3	114338071	114339324	2.14	4.94e-07	Intergenic
chr4-5757	chr4	69744045	69745308	2.14	4.94e-07	Intergenic
chr5-5795	chr5	123256883	123258651	2.14	3.13e-08	Intergenic
chr6-4572	chr6	104467781	104469382	2.14	4.94e-07	Intergenic
chr8-6146	chr8	114202408	114204280	2.14	3.13e-08	Intergenic
chr8-7744	chr8	28601068	28602068	2.14	2.44e-06	Intergenic
chr19-3097	chr19	14405297	14406297	2.14	2.44e-06	Intergenic
chr10-10189	chr10	105667685	105668685	2.13	3.54e-06	Intergenic
chr17-8627	chr17	61771097	61772097	2.13	3.54e-06	Intergenic
chr1-16100	chr1	147101557	147103284	2.13	3.54e-06	Intergenic
chr14-3232	chr14	90411679	90412679	2.12	2.37e-06	Intergenic
chr4-5584	chr4	31297356	31298938	2.12	2.23e-07	Intergenic
chr1-6429	chr1	61074753	61075753	2.12	2.37e-06	Intergenic
chr10-4369	chr10	101350292	101353176	2.12	1.78e-05	Intergenic
chr10-7680	chr10	8658916	8660181	2.12	2.37e-06	Intergenic
chr12-4184	chr12	37589806	37591113	2.12	2.37e-06	Intergenic
chr15-4078	chr15	17059253	17060253	2.12	2.37e-06	Intergenic
chr18-3759	chr18	57983131	57984131	2.12	2.37e-06	Intergenic
chr2-7955	chr2	149344946	149346511	2.12	2.23e-07	Intergenic
chr3-7322	chr3	72240783	72241783	2.12	2.37e-06	Intergenic
chr5-14620	chr5	52500851	52501851	2.12	2.37e-06	Intergenic
chr6-12821	chr6	104365736	104366736	2.12	2.37e-06	Intergenic
chr8-4654	chr8	50269017	50270017	2.11	1.59e-06	Intergenic
chr1-13553	chr1	145033968	145034968	2.11	1.59e-06	Intergenic
chr12-4869	chr12	118834485	118835485	2.11	1.59e-06	Intergenic
chr2-5201	chr2	42656952	42657952	2.11	1.59e-06	Intergenic
chr3-4695	chr3	10010193	10011755	2.11	1.01e-07	Intergenic
chr3-5864	chr3	42302273	42303602	2.11	1.01e-07	Intergenic
chr5-11532	chr5	102251237	102252237	2.11	1.59e-06	Intergenic
chr8-6375	chr8	18062278	18063546	2.11	1.59e-06	Intergenic
chr9-9097	chr9	102707618	102708886	2.11	1.59e-06	Intergenic
chr14-5952	chr14	107480234	107481888	2.1	1.06e-06	Intergenic
chr10-10149	chr10	103755190	103757560	2.1	6.76e-08	Intergenic
chr11-5905	chr11	32958028	32959282	2.1	1.06e-06	Intergenic
chr14-9148	chr14	123025200	123026545	2.1	1.06e-06	Intergenic
chr2-3028	chr2	11015453	11016453	2.1	1.06e-06	Intergenic
chr2-6479	chr2	95944703	95945985	2.1	1.06e-06	Intergenic
chr3-5396	chr3	122218613	122219613	2.1	7.11e-07	Intergenic
chr4-10861	chr4	120374470	120376080	2.1	1.06e-06	Intergenic
chr6-3786	chr6	84564933	84565933	2.1	1.06e-06	Intergenic
chr8-3025	chr8	117988672	117989672	2.1	1.06e-06	Intergenic
chr9-6298	chr9	49200294	49201548	2.1	1.06e-06	Intergenic
chr9-8651	chr9	54196608	54197608	2.1	7.93e-06	Intergenic
chr11-7675	chr11	39266944	39267944	2.09	7.52e-06	Intergenic
chr14-6865	chr14	85673392	85675237	2.09	4.76e-07	Intergenic
chr18-3549	chr18	33571304	33572304	2.09	5.3e-06	Intergenic
chr10-8265	chr10	68613525	68614525	2.09	7.52e-06	Intergenic
chr16-6545	chr16	26203672	26204672	2.09	7.52e-06	Intergenic
chr17-8792	chr17	81789188	81790188	2.09	7.52e-06	Intergenic
chr2-12652	chr2	119363039	119364039	2.09	5.3e-06	Intergenic
chr2-5481	chr2	92078277	92080039	2.09	4.76e-07	Intergenic
chr3-13132	chr3	133676180	133677180	2.09	7.52e-06	Intergenic
chr4-9721	chr4	3958211	3959211	2.09	5.3e-06	Intergenic
chr4-9884	chr4	18324676	18325676	2.09	7.52e-06	Intergenic
chr7-12809	chr7	101582057	101583057	2.09	7.52e-06	Intergenic
chr8-8737	chr8	110094608	110095608	2.09	5.3e-06	Intergenic
chr13-7709	chr13	5443696	5445345	2.08	5.02e-06	Intergenic
chr4-10365	chr4	55453243	55454243	2.08	5.02e-06	Intergenic
chr11-7710	chr11	44377429	44379262	2.08	3.19e-07	Intergenic
chr15-3714	chr15	64963012	64964012	2.08	5.02e-06	Intergenic
chr16-6631	chr16	40986767	40987767	2.08	5.02e-06	Intergenic
chr2-3370	chr2	95211473	95212988	2.08	3.19e-07	Intergenic
chr3-14005	chr3	32641375	32642631	2.08	5.02e-06	Intergenic
chr5-10222	chr5	117780200	117784626	2.08	5.02e-06	Intergenic
chr5-11126	chr5	61080124	61081124	2.08	5.02e-06	Intergenic
chr6-7850	chr6	127040597	127041597	2.07	3.35e-06	Intergenic
chr6-9147	chr6	106852268	106853268	2.07	3.35e-06	Intergenic
chr11-3480	chr11	26994553	26995553	2.07	2.24e-06	Intergenic
chr11-2033	chr11	82538895	82540174	2.06	1e-06	Intergenic
chr2-12912	chr2	158573256	158574529	2.06	1e-06	Intergenic
chr1-4043	chr1	83142051	83143426	2.06	1e-06	Intergenic
chr16-4640	chr16	54345781	54347059	2.06	1.5e-06	Intergenic
chr5-9173	chr5	149347809	149349083	2.06	1.5e-06	Intergenic
chr6-7264	chr6	55518058	55519332	2.06	1.5e-06	Intergenic
chr8-3745	chr8	19278577	19279577	2.06	1.5e-06	Intergenic
chr9-2445	chr9	93996285	93997285	2.06	1.5e-06	Intergenic
chr10-4457	chr10	114151404	114152798	2.05	6.7e-07	Intergenic
chr1-10780	chr1	94166073	94168181	2.05	4.48e-07	Intergenic
chr10-10070	chr10	100952872	100953872	2.05	1.13e-05	Intergenic
chr6-11368	chr6	140687141	140689196	2.05	6.7e-07	Intergenic
chr9-8045	chr9	9502224	9503786	2.05	6.7e-07	Intergenic
chr1-12553	chr1	61221088	61222088	2.04	1.04e-05	Intergenic
chr12-2249	chr12	100257421	100259070	2.04	2.01e-07	Intergenic
chr12-3490	chr12	25221437	25222437	2.04	1.04e-05	Intergenic
chr14-5914	chr14	102851736	102852736	2.04	1.04e-05	Intergenic
chr14-6861	chr14	85492998	85493998	2.04	1.04e-05	Intergenic
chr14-7256	chr14	109419910	109420910	2.04	7.52e-06	Intergenic
chr3-15219	chr3	102244788	102245788	2.04	7.52e-06	Intergenic
chr4-8613	chr4	26588878	26589878	2.04	1.04e-05	Intergenic
chr6-12494	chr6	74220785	74221785	2.04	1.04e-05	Intergenic
chr8-1132	chr8	51853473	51855052	2.04	1.35e-07	Intergenic
chr8-7101	chr8	98018654	98019654	2.04	7.52e-06	Intergenic
chr1-10014	chr1	5670649	5671649	2.04	1.04e-05	Intergenic
chr1-10153	chr1	19768195	19769470	2.04	1.04e-05	Intergenic
chr1-11940	chr1	17568075	17569075	2.04	7.52e-06	Intergenic
chr1-7465	chr1	37927555	37928555	2.04	7.52e-06	Intergenic
chr11-6720	chr11	37644328	37645328	2.04	1.04e-05	Intergenic
chr12-6016	chr12	43098201	43099201	2.04	1.04e-05	Intergenic
chr14-9106	chr14	116581329	116582329	2.04	1.04e-05	Intergenic
chr15-5305	chr15	85823749	85825086	2.04	7.52e-06	Intergenic
chr16-7065	chr16	64062499	64063499	2.04	1.04e-05	Intergenic
chr19-3119	chr19	21301327	21302327	2.04	1.04e-05	Intergenic
chr2-11396	chr2	29586375	29587375	2.04	7.52e-06	Intergenic
chr3-14707	chr3	73762833	73763833	2.04	7.52e-06	Intergenic
chr6-12720	chr6	90329256	90330256	2.04	1.04e-05	Intergenic
chr6-7242	chr6	49769961	49770961	2.04	1.04e-05	Intergenic
chr1-7748	chr1	96079717	96080995	2.03	3.1e-06	Intergenic
chr12-2404	chr12	14868906	14870230	2.03	3.1e-06	Intergenic
chr14-4889	chr14	104591980	104593235	2.03	3.1e-06	Intergenic
chr16-4554	chr16	42149748	42150748	2.03	6.95e-06	Intergenic
chr3-8501	chr3	45051203	45052203	2.03	6.95e-06	Intergenic
chr4-5423	chr4	5476938	5477938	2.03	4.64e-06	Intergenic
chr5-13822	chr5	128529516	128530516	2.03	6.95e-06	Intergenic
chr5-14514	chr5	46385611	46386875	2.03	3.1e-06	Intergenic
chr5-16925	chr5	57484021	57485021	2.03	4.64e-06	Intergenic
chr8-4293	chr8	108115386	108116386	2.03	3.1e-06	Intergenic
chr1-15784	chr1	129065129	129066129	2.03	6.95e-06	Intergenic
chr1-5411	chr1	54969193	54970193	2.03	6.95e-06	Intergenic
chr10-10151	chr10	103761259	103762259	2.03	4.64e-06	Intergenic
chr10-4032	chr10	38289746	38290746	2.03	4.64e-06	Intergenic
chr12-4138	chr12	14019537	14020537	2.03	6.95e-06	Intergenic
chr12-6444	chr12	80773737	80775847	2.03	3.1e-06	Intergenic
chr13-6269	chr13	80638508	80639508	2.03	6.95e-06	Intergenic
chr13-6609	chr13	3922205	3923205	2.03	6.95e-06	Intergenic
chr15-3483	chr15	15289526	15290526	2.03	6.95e-06	Intergenic
chr16-4935	chr16	69312450	69313450	2.03	6.95e-06	Intergenic
chr16-5207	chr16	86144885	86145885	2.03	6.95e-06	Intergenic
chr16-7359	chr16	80182283	80183283	2.03	6.95e-06	Intergenic
chr17-3420	chr17	37124133	37125133	2.03	3.1e-06	Intergenic
chr17-5758	chr17	93061921	93062921	2.03	3.1e-06	Intergenic
chr17-7432	chr17	59236261	59237261	2.03	6.95e-06	Intergenic
chr4-4931	chr4	50487975	50488975	2.03	3.1e-06	Intergenic
chr4-9104	chr4	82687118	82688397	2.03	4.64e-06	Intergenic
chr5-14424	chr5	40369639	40370926	2.03	3.1e-06	Intergenic
chr5-9800	chr5	76699486	76700486	2.03	4.64e-06	Intergenic
chr6-5855	chr6	15623444	15624444	2.03	4.64e-06	Intergenic
chr6-7001	chr6	20672980	20673980	2.03	6.95e-06	Intergenic
chr7-8269	chr7	94516097	94517097	2.03	6.95e-06	Intergenic
chr8-5622	chr8	52785407	52786407	2.03	6.95e-06	Intergenic
chr9-6616	chr9	94245087	94246087	2.03	6.95e-06	Intergenic
chr2-4232	chr2	13816200	13817468	2.02	2.07e-06	Intergenic
chr2-6826	chr2	167832633	167834154	2.02	2.07e-06	Intergenic
chr6-6735	chr6	135518796	135519796	2.02	2.07e-06	Intergenic
chr8-3966	chr8	54461801	54463499	2.02	1.38e-06	Intergenic
chr8-7426	chr8	123864456	123866066	2.02	2.07e-06	Intergenic
chr11-9054	chr11	74317369	74318369	2.01	2.35e-05	Intergenic
chr3-15252	chr3	106478975	106480828	2.01	6.19e-07	Intergenic
chr16-6721	chr16	50830774	50831774	2	1.57e-05	Intergenic
chr12-5027	chr12	36841536	36842536	2	1.57e-05	Intergenic
chr13-6051	chr13	51899673	51900673	2	1.57e-05	Intergenic
chr13-8109	chr13	45342176	45343176	2	1.57e-05	Intergenic
chr16-5032	chr16	79330724	79331724	2	1.57e-05	Intergenic
chr18-4482	chr18	70163522	70164522	2	1.57e-05	Intergenic
chr17-5248	chr17	33115084	33116375	2.3	2.87e-08	ID4|SINE|ID
chr5-11557	chr5	106580321	106582827	2.12	2.23e-07	ID4|SINE|ID
chr3-13275	chr3	154232593	154233593	2.4	3.75e-08	ID_B1|SINE|B4
chr2-9727	chr2	28604282	28605282	2.19	1.63e-06	ID_B1|SINE|B4
chr15-3605	chr15	43229553	43230553	2.12	2.37e-06	G-rich|Low_complexity|Low_complexity
chr5-16509	chr5	24545865	24547420	2.4	7.41e-09	exon (NM_177676, exon 14 of 19)
chr1-12600	chr1	71320985	71321985	2.09	7.52e-06	exon (NM_175210, exon 13 of 53)
chr5-15308	chr5	86905964	86906964	2.31	2.11e-07	exon (NM_153598, exon 1 of 6)
chr7-3879	chr7	106886199	106887199	2.11	1.59e-06	exon (NM_146353, exon 1 of 1)
chr15-6435	chr15	102445203	102446554	2.02	1.38e-06	exon (NM_144547, exon 2 of 11)
chr6-2768	chr6	129493053	129494053	2.24	3.06e-08	exon (NM_138648, exon 5 of 8)
chr4-10121	chr4	34768383	34769669	2.14	4.94e-07	exon (NM_025471, exon 4 of 4)
chr1-13859	chr1	182975070	182976070	2.05	1.13e-05	exon (NM_016928, exon 4 of 4)
chr9-5263	chr9	37418081	37420207	2.19	1.36e-09	exon (NM_001164767, exon 21 of 28)
chr19-2564	chr19	5717964	5720859	2.18	2.26e-07	exon (NM_001114597, exon 9 of 19)
chr2-8706	chr2	67513760	67515076	2.03	4.64e-06	exon (NM_001083919, exon 7 of 9)
chr1-8375	chr1	174116980	174117980	2.1	1.06e-06	exon (NM_001005520, exon 1 of 1)
chr6-12006	chr6	39005523	39006523	2.36	8.98e-08	Eulor2A|DNA?|DNA?
chr1-11651	chr1	161351038	161352038	2.13	3.54e-06	ERVL-int|LTR|ERVL
chr5-12854	chr5	61932065	61933065	2.07	2.24e-06	ERVB4_3-LTR_MM|LTR|ERVK
chr3-12247	chr3	63551683	63552683	2.33	3.1e-07	CT-rich|Low_complexity|Low_complexity
chr13-3579	chr13	100292699	100298239	2.2	2.01e-09	CT-rich|Low_complexity|Low_complexity
chr7-12750	chr7	94228379	94229379	2.58	1.76e-08	Charlie1b|DNA|hAT-Charlie
chr2-5728	chr2	152648284	152649284	3.84	1.92e-14	C-rich|Low_complexity|Low_complexity
chr8-5890	chr8	84596183	84598469	2.31	2.11e-07	C-rich|Low_complexity|Low_complexity
chr9-8625	chr9	48024667	48025667	2.28	7.18e-07	C-rich|Low_complexity|Low_complexity
chr1-13847	chr1	177864036	177865036	2.67	9.31e-09	BGLII_B|LTR|ERVK
chr8-6054	chr8	101659609	101660609	2.49	3.15e-08	B4A|SINE|B4
chr18-3254	chr18	76227904	76228904	2.22	1.1e-06	B4A|SINE|B4
chr1-13700	chr1	150255135	150256135	2.18	2.44e-06	B4A|SINE|B4
chr17-4319	chr17	93184644	93185644	2.17	1.64e-06	B4A|SINE|B4
chr11-4538	chr11	21974652	21975652	2.11	1.59e-06	B4A|SINE|B4
chr6-12737	chr6	96359040	96360040	2.05	1.13e-05	B4A|SINE|B4
chr2-5593	chr2	107267564	107268564	2.04	1.04e-05	B4A|SINE|B4
chr14-4551	chr14	63769755	63770755	2.03	6.95e-06	B4A|SINE|B4
chr8-5769	chr8	62501115	62502115	2.72	3.45e-09	B4|SINE|B4
chr16-5939	chr16	69299904	69300904	2.47	2.21e-08	B4|SINE|B4
chr1-6520	chr1	88737307	88738307	2.26	6.64e-08	B4|SINE|B4
chr1-10408	chr1	33328560	33329560	2.09	7.52e-06	B4|SINE|B4
chr3-8552	chr3	48139275	48140537	2.07	2.24e-06	B4|SINE|B4
chr2-10815	chr2	134294107	134295107	2.04	7.52e-06	B4|SINE|B4
chr9-2998	chr9	11728946	11729946	2.02	2.07e-06	B4|SINE|B4
chr11-6508	chr11	119099643	119100643	2.38	1.31e-07	B3A|SINE|B2
chr9-8757	chr9	78602580	78603580	2.33	3.1e-07	B3A|SINE|B2
chr14-5273	chr14	36330531	36331531	2.2	4.99e-07	B3A|SINE|B2
chr7-10097	chr7	19400643	19401643	2.88	5.85e-10	B3|SINE|B2
chr5-13359	chr5	106311619	106312619	2.67	9.31e-09	B3|SINE|B2
chr2-4658	chr2	96652319	96653582	2.3	2.87e-08	B3|SINE|B2
chr18-3920	chr18	85746639	85747639	2.25	3.29e-07	B3|SINE|B2
chr5-16495	chr5	18903317	18904317	2.13	3.54e-06	B3|SINE|B2
chr11-8907	chr11	61210905	61211905	2.13	3.54e-06	B3|SINE|B2
chr15-4990	chr15	49064739	49065739	2.13	3.54e-06	B3|SINE|B2
chr2-9953	chr2	41463568	41464568	2.09	7.52e-06	B3|SINE|B2
chr13-8774	chr13	108949617	108950906	2.07	3.35e-06	B3|SINE|B2
chr10-2935	chr10	46118987	46120912	2.01	9.25e-07	B3|SINE|B2
chr10-5994	chr10	80476706	80477706	2.31	2.11e-07	B2_Mm2|SINE|B2
chr4-10134	chr4	35774396	35775396	2.04	7.52e-06	B2_Mm1t|SINE|B2
chr7-12925	chr7	118450083	118451083	2.47	2.21e-08	B1F2|SINE|Alu
chr10-9552	chr10	52405996	52406996	2.03	6.95e-06	B1F1|SINE|Alu
chr8-7301	chr8	109581695	109582695	2.18	2.44e-06	B1F|SINE|Alu
chr1-13378	chr1	129830469	129831469	2.03	6.95e-06	B1_Mus2|SINE|Alu
chr7-7887	chr7	45834565	45836542	2.01	6.19e-07	B1_Mus2|SINE|Alu
chr13-8628	chr13	88420816	88421816	2.1	7.93e-06	B1_Mus1|SINE|Alu
chr11-9341	chr11	102031109	102032109	2.08	5.02e-06	B1_Mus1|SINE|Alu
chr12-3905	chr12	99466505	99467505	2.47	2.21e-08	B1_Mur4|SINE|Alu
chr1-7076	chr1	171382089	171383674	2.15	6.91e-08	B1_Mur4|SINE|Alu
chr5-14360	chr5	35369663	35373913	2.24	7.18e-07	B1_Mur2|SINE|Alu
chr4-10672	chr4	91951706	91952706	2.04	1.04e-05	B1_Mur2|SINE|Alu
chr11-4422	chr11	117906303	117911007	2.21	2.42e-06	B1_Mm|SINE|Alu
chr15-2270	chr15	51391986	51397740	2.03	6.95e-06	B1_Mm|SINE|Alu
chr2-8288	chr2	26034172	26035172	2.31	2.11e-07	AT_rich|Low_complexity|Low_complexity
chr3-8653	chr3	65875366	65876641	2.19	3.36e-07	AT_rich|Low_complexity|Low_complexity
chr7-6445	chr7	18519410	18520410	2.15	7.36e-07	3' UTR (NM_054060, exon 5 of 5)
chr2-4446	chr2	44985439	44986692	2.24	2.23e-07	3' UTR (NM_015753, exon 10 of 10)
chr19-2821	chr19	44397366	44398366	2.78	3.37e-10	3' UTR (NM_009127, exon 6 of 6)
chr3-5274	chr3	96915031	96916631	2.16	1.03e-07	3' UTR (NM_008123, exon 2 of 2)
chr1-13413	chr1	133300076	133301685	2.1	7.11e-07	3' UTR (NM_001160268, exon 23 of 23)
chr4-11100	chr4	137074288	137075288	2.77	1.25e-09	(TTTG)n|Simple_repeat|Simple_repeat
chr7-8282	chr7	96199752	96202277	2.25	3.29e-07	(TG)n|Simple_repeat|Simple_repeat
chr15-4744	chr15	15276756	15277756	2.17	1.64e-06	(TG)n|Simple_repeat|Simple_repeat
chr4-8783	chr4	46301948	46302948	2.02	2.07e-06	(TG)n|Simple_repeat|Simple_repeat
chr9-9159	chr9	112107001	112108001	2.12	2.37e-06	(TAGA)n|Simple_repeat|Simple_repeat
chr15-5113	chr15	63200960	63201960	2.08	5.02e-06	(GTGTG)n|Simple_repeat|Simple_repeat
chr8-5133	chr8	111384867	111385867	2.28	7.18e-07	(GGAAA)n|Simple_repeat|Simple_repeat
chr9-9112	chr9	107239570	107240570	2.03	6.95e-06	(GAA)n|Simple_repeat|Simple_repeat
chr11-8771	chr11	39577654	39578654	2.12	2.37e-06	(CCCTG)n|Simple_repeat|Simple_repeat
chr1-16284	chr1	165851051	165852051	2	1.57e-05	(CAGG)n|Simple_repeat|Simple_repeat
chr17-9369	chr17	33592222	33593222	2.22	1.1e-06	(CAAA)n|Simple_repeat|Simple_repeat
chr6-10821	chr6	95052862	95053862	3.2	3.24e-11	(CA)n|Simple_repeat|Simple_repeat
chr3-15546	chr3	129007205	129008205	2.38	1.31e-07	(CA)n|Simple_repeat|Simple_repeat
chr1-13619	chr1	147785705	147786705	2.22	1.1e-06	(CA)n|Simple_repeat|Simple_repeat
