# Supplementary material for: Reduced PRC2 function alters male germline epigenetic programming and paternal inheritance
Source: BMC Biol. 2018 Sep 20;16:104. doi: 10.1186/s12915-018-0569-5 (PMC6149058; doi:10.1186/s12915-018-0569-5)
Supplement: Supplementary file 7 — Table S6. ChIP-seq data from E15.5 male Eedhypo/hypo compared to Eedwt/wt germ cells: Peaks with increased H3K27me3 in Eedhypo/hypo germ cells. (XLSX 83 kb) [file 12915_2018_569_MOESM7_ESM.xlsx]

## Sheet: Sup table 6
Table S6: ChIP-seq data from E15.5 male Eedhypo/hypo compared to Eedwt/wt germ cells: Peaks with increased H3K27me3 in Eedhypo/hypogerm cells.
#PeakID	chr	start	end	Fold Change vs. Background	p-value	Detailed Annotation
chr5-25906	chr5	63708618	63709891	2.25	9.6e-08	URR1A|DNA|hAT-Charlie
chr3-25913	chr3	12748272	12749272	2.21	3.41e-07	URR1A|DNA|hAT-Charlie
chr2-19843	chr2	96776212	96777523	2.12	4.44e-07	UCON29|DNA|PiggyBac?
chr6-5034	chr6	38117763	38119103	2.42	3.45e-10	U6|snRNA|snRNA
chr1-17746	chr1	174392248	174393831	2.35	3.11e-09	TTS (NM_146714)
chr7-14842	chr7	86527198	86528198	2.46	1.04e-08	TTS (NM_146618)
chr17-4512	chr17	36028573	36029824	3.74	2.01e-17	TTS (NM_010398)
chr6-21694	chr6	41851560	41852850	2.08	1.49e-06	TTS (NM_008843)
chr6-14422	chr6	123815424	123817229	2.42	2.97e-09	TTS (NM_001104639)
chr6-21900	chr6	57430671	57435675	2.12	6.92e-07	TTS (NM_001101533)
chr11-12541	chr11	98383375	98391987	2.21	8.41e-13	TTS (NM_001033537)
chr2-14052	chr2	88049045	88050045	2.76	1.68e-10	TTS (NM_001011835)
chr1-18786	chr1	89311338	89312338	2.21	3.41e-07	Tigger17|DNA|TcMar-Tigger
chr15-9734	chr15	34551253	34552253	2.13	1.69e-06	Tigger1|DNA|TcMar-Tigger
chr8-13865	chr8	43042785	43044876	2.08	9.56e-07	T-rich|Low_complexity|Low_complexity
chr4-10817	chr4	123861589	123862589	2.54	1.06e-09	RMER6C|LTR|ERVK
chr5-14644	chr5	13731628	13733603	2.18	1e-08	RMER6C|LTR|ERVK
chr13-6917	chr13	4403604	4405172	2.2	9.07e-08	RMER6B|LTR|ERVK
chr10-10735	chr10	50234241	50235528	2.05	1.3e-06	RMER6A|LTR|ERVK
chr9-15415	chr9	91665417	91668350	2.05	2.02e-06	RMER6A|LTR|ERVK
chr6-1771	chr6	7027708	7030295	2.54	1.84e-10	RMER5|LTR|ERV1
chr13-14501	chr13	92887387	92888387	2.53	6.1e-09	RMER4B|LTR|ERVK
chr4-12808	chr4	30773118	30774457	2.12	4.44e-07	RMER4B|LTR|ERVK
chr1-22999	chr1	14830001	14831001	2.08	2.33e-06	RMER30|DNA|hAT-Charlie
chr2-18291	chr2	157231864	157236523	2.13	1.08e-06	RMER1C|Other|Other
chr7-18210	chr7	86704349	86705876	4.31	1.47e-20	RMER1A|Other|Other
chr14-12043	chr14	90563150	90564150	2.32	1.52e-07	RMER1A|Other|Other
chr12-4898	chr12	57917958	57918958	2.08	6.12e-07	RMER19C|LTR|ERVK
chr10-10963	chr10	72258073	72259705	2.05	5.32e-07	RMER19C|LTR|ERVK
chr1-22728	chr1	177900328	177901591	2.12	6.92e-07	RMER19B|LTR|ERVK
chr12-12348	chr12	63889623	63890623	2.04	4.95e-06	RMER19B|LTR|ERVK
chr17-14603	chr17	40018742	40020254	116.73	1.19e-93	RMER17D2|LTR|ERVK
chr1-20784	chr1	32634894	32637355	2.11	8.25e-09	RMER17D2|LTR|ERVK
chr15-8954	chr15	72481792	72483457	2.17	4.91e-07	RMER17C2|LTR|ERVK
chr1-14511	chr1	53678430	53679712	2.08	3.92e-07	RMER17C2|LTR|ERVK
chr4-1361	chr4	12341924	12343465	2.03	5.49e-09	RMER17B2|LTR|ERVK
chr5-22617	chr5	27267194	27268194	2.08	3.65e-06	RMER17B|LTR|ERVK
chr1-12284	chr1	7579723	7581149	2.01	1.73e-06	RMER17B|LTR|ERVK
chr4-19674	chr4	13896122	13897419	2.05	8.29e-07	RMER17A2|LTR|ERVK
chr6-13669	chr6	46104203	46105203	2.05	1.3e-06	RMER17A2|LTR|ERVK
chr8-10599	chr8	19403908	19420357	2.11	8.25e-09	RMER17A|LTR|ERVK
chr11-10729	chr11	22520925	22522447	2.45	6.84e-09	RMER16-int|LTR|ERVK
chr6-22459	chr6	81547697	81549481	2.77	3.28e-13	RMER15|LTR|ERVL
chr17-13286	chr17	54567524	54569096	2.46	1.04e-08	RMER15|LTR|ERVL
chr17-11933	chr17	54962628	54964370	2.24	4e-08	RMER15-int|LTR|ERVL
chr8-6210	chr8	128947005	128948874	2.11	8.25e-09	RMER13A|LTR|ERVK
chr11-4660	chr11	24890307	24891576	2.15	3.45e-08	RMER12C|LTR|ERVK
chr4-15007	chr4	90247797	90248797	2.49	2.72e-09	RMER12B|LTR|ERVK
chr15-4326	chr15	60478897	60480152	2.41	1.96e-09	RMER10A|LTR|ERVL
chr19-4920	chr19	8497477	8498740	2.35	2.69e-08	RLTR9E|LTR|ERVK
chr18-5079	chr18	20583192	20584447	2.32	1.14e-08	RLTR9A3|LTR|ERVK
chr9-12465	chr9	84375288	84376288	2.27	2.31e-07	RLTR9A2|LTR|ERVK
chr9-2723	chr9	12134529	12139171	2.06	2.39e-08	RLTR6-int|LTR|ERV1
chr18-6546	chr18	40243150	40244150	2.04	3.16e-06	RLTR53_Mm|LTR|ERVK
chr19-3548	chr19	51428858	51433221	2.08	4.27e-08	RLTR50B|LTR|ERVK
chr7-16434	chr7	86066475	86067475	3.07	1.67e-11	RLTR5_Mm|LTR|ERV1
chr3-28357	chr3	140130390	140131911	2.08	6.12e-07	RLTR48A|LTR|ERV1
chr1-7113	chr1	142124007	142125712	2.2	5.84e-08	RLTR45|LTR|ERVK
chr6-4953	chr6	19783888	19793726	3.42	3.2e-15	RLTR44-int|LTR|ERVK
chr8-7369	chr8	45163055	45164308	2.33	1.75e-08	RLTR44-int|LTR|ERVK
chr14-4069	chr14	91223650	91225008	2.12	6.92e-07	RLTR43C|LTR|ERVK
chr10-12261	chr10	65727427	65728680	2.16	3.15e-07	RLTR42-int|LTR|ERVK
chr3-24838	chr3	103697305	103698305	2.13	1.08e-06	RLTR40|LTR|ERVK
chr12-9233	chr12	42919399	42927275	2	6.57e-08	RLTR33|LTR|ERVK
chr12-4780	chr12	42773107	42774376	2.22	5.3e-07	RLTR25B|LTR|ERVK
chr8-9034	chr8	109150337	109151337	2.13	1.08e-06	RLTR25B|LTR|ERVK
chr6-19275	chr6	24344229	24345484	2.49	2.72e-09	RLTR25A|LTR|ERVK
chr2-11342	chr2	109866244	109867244	2.12	6.92e-07	RLTR20B1|LTR|ERVK
chr13-8451	chr13	95917111	95918402	2.08	2.51e-07	RLTR20B1|LTR|ERVK
chr11-9744	chr11	27395061	27403959	2.67	4.32e-08	RLTR1D|LTR|ERV1
chr6-1894	chr6	89762574	89764852	2.11	9.12e-10	RLTR1B-int|LTR|ERV1
chr5-16328	chr5	13657968	13659221	2.2	1.41e-07	RLTR1A2_MM|LTR|ERV1
chr3-19470	chr3	98837495	98838843	2.08	9.56e-07	RLTR18B|LTR|ERVK
chr3-18170	chr3	20380245	20382046	2.06	2.39e-08	RLTR13G|LTR|ERVK
chr7-22195	chr7	85608861	85611494	2.05	5.32e-07	RLTR13G|LTR|ERVK
chr7-7962	chr7	27785505	27787808	2.01	4.69e-09	RLTR13D3|LTR|ERVK
chr5-26723	chr5	104714564	104715564	2.04	1.21e-05	RLTR13C2|LTR|ERVK
chr9-9669	chr9	35818293	35823507	2.08	9.56e-07	RLTR13B3|LTR|ERVK
chr7-8299	chr7	57511098	57513501	2.23	1.28e-06	RLTR13B1|LTR|ERVK
chr11-7896	chr11	9919392	9921652	2.08	6.64e-08	RLTR11D|LTR|ERVK
chr14-9782	chr14	14367690	14368690	2.08	2.33e-06	RLTR11A2|LTR|ERVK
chr3-12954	chr3	64787993	64793772	2.05	2.19e-07	RLTR11A2|LTR|ERVK
chr15-6857	chr15	46501323	46502323	2.04	4.95e-06	RLTR10|LTR|ERVK
chr3-25657	chr3	4896400	4898186	2.05	2.02e-06	RCHARR1|DNA|hAT-Charlie
chr7-17858	chr7	59726067	59727067	2.17	4.91e-07	promoter-TSS (NR_033778)
chr2-7847	chr2	89296581	89297838	2.28	1.74e-08	promoter-TSS (NM_146789)
chr16-13894	chr16	89401990	89406727	2.08	3.92e-07	promoter-TSS (NM_028621)
chr7-19500	chr7	45570590	45574087	2.39	1.29e-09	promoter-TSS (NM_001243053)
chr1-10645	chr1	166247806	166260122	2.2	1.11e-05	promoter-TSS (NM_001164528)
chr15-6266	chr15	71567491	71568491	2.8	2.39e-10	PB1D7|SINE|Alu
chr2-8275	chr2	19130960	19131960	2.29	4.13e-08	PB1D10|SINE|Alu
chr1-27158	chr1	91858308	91865641	2.14	1.58e-09	PB1D10|SINE|Alu
chr19-4778	chr19	49104046	49105336	2.58	2.34e-09	ORR1F|LTR|ERVL-MaLR
chr1-27989	chr1	114574623	114576625	2.05	3.41e-07	ORR1F|LTR|ERVL-MaLR
chr2-16365	chr2	154159174	154160174	2.85	8.28e-11	ORR1E|LTR|ERVL-MaLR
chr8-5106	chr8	58211243	58213564	2.36	2.78e-11	ORR1E|LTR|ERVL-MaLR
chr12-11660	chr12	7204258	7206816	2	1.03e-05	ORR1E|LTR|ERVL-MaLR
chr7-24263	chr7	70892946	70893946	2.27	3.57e-07	ORR1E-int|LTR|ERVL-MaLR
chr5-8675	chr5	42382500	42383754	2.23	2.58e-08	ORR1E-int|LTR|ERVL-MaLR
chr17-13718	chr17	83170976	83175222	2.19	3.76e-08	ORR1D2|LTR|ERVL-MaLR
chr2-12868	chr2	134263102	134264102	2.01	2.69e-06	ORR1D2|LTR|ERVL-MaLR
chr6-14798	chr6	8703937	8705792	2.54	1.84e-10	ORR1D1|LTR|ERVL-MaLR
chr6-12098	chr6	43844531	43847117	2.24	8.27e-10	ORR1D1|LTR|ERVL-MaLR
chr14-4453	chr14	50303876	50305465	2.12	3.1e-08	ORR1D1|LTR|ERVL-MaLR
chr7-20305	chr7	98806864	98809026	2.56	1.58e-09	ORR1C2|LTR|ERVL-MaLR
chr5-14350	chr5	137081494	137082494	2.35	2.69e-08	ORR1C2|LTR|ERVL-MaLR
chr19-4940	chr19	10972425	10973425	2.13	1.69e-06	ORR1C2|LTR|ERVL-MaLR
chr10-12537	chr10	98056307	98057855	2.16	8.35e-08	ORR1C2-int|LTR|ERVL-MaLR
chr3-25545	chr3	3744658	3745953	2.01	4.21e-06	ORR1C2-int|LTR|ERVL-MaLR
chr6-14796	chr6	8617211	8620747	2.49	3.15e-10	ORR1C1|LTR|ERVL-MaLR
chr1-28026	chr1	116305659	116306659	2.08	5.72e-06	ORR1B2|LTR|ERVL-MaLR
chr4-18487	chr4	68097604	68099763	2.05	8.29e-07	ORR1B1|LTR|ERVL-MaLR
chr5-16173	chr5	146375524	146376524	2.01	4.21e-06	ORR1B1|LTR|ERVL-MaLR
chr14-10632	chr14	92213384	92215090	2.08	6.12e-07	ORR1A3|LTR|ERVL-MaLR
chr8-3744	chr8	4586358	4587358	3.71	2.94e-16	ORR1A2-int|LTR|ERVL-MaLR
chr6-17628	chr6	66817421	66818421	2.04	7.75e-06	ORR1A2-int|LTR|ERVL-MaLR
chr17-5577	chr17	19312782	19313782	2.01	1.73e-06	ORR1A2-int|LTR|ERVL-MaLR
chr6-17730	chr6	74090327	74091327	2.17	7.66e-07	ORR1A1|LTR|ERVL-MaLR
chr17-15684	chr17	20098049	20109164	2.61	1.04e-10	MusHAL1|LINE|L1
chr6-10701	chr6	43140203	43141203	2.12	4.44e-07	MusHAL1|LINE|L1
chr9-9465	chr9	19236812	19240428	2.08	3.02e-09	MusHAL1|LINE|L1
chr6-4011	chr6	89855550	89869515	2.52	1.45e-11	MuRRS4-int|LTR|ERV1
chrX-450	chrX	103194740	103196008	2.05	8.29e-07	MuRRS4-int|LTR|ERV1
chrX-375	chrX	81264482	81265482	2.68	3.25e-10	MuRRS-int|LTR|ERV1
chr7-24464	chr7	86136317	86141256	7.09	4.62e-18	MurERV4_19-int|LTR|ERVK
chr12-6678	chr12	109194780	109204998	2.25	1.97e-09	MurERV4_19-int|LTR|ERVK
chr18-7048	chr18	9523781	9525714	2.21	2.9e-09	MuLV-int|LTR|ERV1
chr17-5750	chr17	36924531	36926072	2.35	3.11e-09	MTEb|LTR|ERVL-MaLR
chr10-13481	chr10	48424135	48426111	2.19	2.42e-08	MTEb|LTR|ERVL-MaLR
chr10-16302	chr10	125534739	125535739	2.13	1.69e-06	MTEb|LTR|ERVL-MaLR
chr10-12667	chr10	106895648	106896648	2	6.58e-06	MTEb|LTR|ERVL-MaLR
chr12-6938	chr12	7798459	7800016	2.48	1.8e-09	MTEa|LTR|ERVL-MaLR
chr3-17238	chr3	99543525	99545058	2.2	5.84e-08	MTEa|LTR|ERVL-MaLR
chr17-2527	chr17	37517522	37519631	2.22	6.95e-09	MTE2a|LTR|ERVL-MaLR
chr1-15340	chr1	138358349	138359608	2.05	2.02e-06	MTE2a|LTR|ERVL-MaLR
chr9-11150	chr9	85423523	85424802	2.28	1.74e-08	MTE2a-int|LTR|ERVL-MaLR
chr7-19563	chr7	47984041	47985673	2.05	5.32e-07	MTE-int|LTR|ERVL-MaLR
chr1-3139	chr1	169536288	169542208	2.41	1.96e-09	MTD|LTR|ERVL-MaLR
chr12-12541	chr12	88715757	88716757	2.31	9.84e-08	MTD|LTR|ERVL-MaLR
chr2-8524	chr2	52641105	52642359	2.23	2.58e-08	MTD|LTR|ERVL-MaLR
chr15-8348	chr15	14643337	14644337	2.13	1.08e-06	MTD|LTR|ERVL-MaLR
chr5-26141	chr5	75303088	75304677	2.12	4.44e-07	MTD|LTR|ERVL-MaLR
chr16-8131	chr16	88088640	88089640	2.01	4.21e-06	MTD|LTR|ERVL-MaLR
chr18-7792	chr18	89905402	89907054	2.01	4.21e-06	MTD|LTR|ERVL-MaLR
chr16-9599	chr16	20002624	20003624	2.08	5.72e-06	MTD-int|LTR|ERVL-MaLR
chr9-8524	chr9	24897826	24899613	2.29	2.03e-09	MTC|LTR|ERVL-MaLR
chr5-19418	chr5	100593468	100594468	2.08	2.33e-06	MTC|LTR|ERVL-MaLR
chr1-27150	chr1	91469831	91470831	2.27	2.31e-07	MTB|LTR|ERVL-MaLR
chrX-453	chrX	113991782	113992782	2	1.03e-05	MTB|LTR|ERVL-MaLR
chr4-11666	chr4	60473848	60474848	3.43	1.28e-14	MTA_Mm|LTR|ERVL-MaLR
chr2-6612	chr2	22272244	22277033	2.5	2.35e-08	MTA_Mm|LTR|ERVL-MaLR
chr6-22618	chr6	102877142	102879390	2.35	2.69e-08	MT2B2|LTR|ERVL
chr15-4467	chr15	92857215	92859310	2.08	9.56e-07	MT2B2|LTR|ERVL
chr2-14408	chr2	123030428	123033577	2.49	1.37e-07	MT2B1|LTR|ERVL
chr6-1575	chr6	3050107	3052324	2.08	1.03e-07	MT2_Mm|LTR|ERVL
chr19-2180	chr19	8012418	8013775	2.27	1.12e-08	MMERVK9E_I-int|LTR|ERVK
chr2-5136	chr2	16029384	16030384	2.16	3.15e-07	MMERVK9E_I-int|LTR|ERVK
chr14-9861	chr14	24404595	24405854	2.08	9.56e-07	MMERVK9E_I-int|LTR|ERVK
chr17-13938	chr17	16543029	16544824	2.08	6.12e-07	MMERVK9E_I-int|LTR|ERVK
chr6-16989	chr6	19502154	19504255	2.87	2.05e-11	MMERVK10C-int|LTR|ERVK
chr4-16407	chr4	60197106	60198106	2.28	5.53e-07	MMERVK10C-int|LTR|ERVK
chr9-14727	chr9	20225386	20226386	2.17	4.91e-07	MMERVK10C-int|LTR|ERVK
chr7-24437	chr7	85839163	85844295	2.05	1.3e-06	MMERVK10C-int|LTR|ERVK
chr1-25691	chr1	178224557	178228436	2.49	2.72e-09	MMERGLN-int|LTR|ERV1
chr3-20709	chr3	24555552	24556807	2.16	3.15e-07	MLTR31D_MM|LTR|ERVK
chr8-7317	chr8	35506266	35508039	2.41	2.27e-10	MLTR31A_MM|LTR|ERVK
chr18-6936	chr18	88779067	88780067	2.13	1.69e-06	MLTR25A|LTR|ERVK
chr16-13965	chr16	97966942	97969115	2.05	5.79e-08	MLTR14|LTR|ERV1
chr3-28259	chr3	131833310	131834310	2	6.58e-06	MLT2B5|LTR|ERVL
chr16-6736	chr16	65210102	65211440	2.05	1.3e-06	MLT1I-int|LTR|ERVL-MaLR
chr1-28390	chr1	139624865	139630456	3.28	5.6e-16	MLT1F1|LTR|ERVL-MaLR
chr10-10026	chr10	109370872	109371872	2.26	1.49e-07	MLT1E2|LTR|ERVL-MaLR
chr8-7380	chr8	48197293	48198293	2.08	2.33e-06	MLT1B|LTR|ERVL-MaLR
chr16-8565	chr16	56319941	56322274	2.05	1.3e-06	MLT1B|LTR|ERVL-MaLR
chr1-18715	chr1	76157289	76158553	2.53	6.1e-09	MLT1A1|LTR|ERVL-MaLR
chr8-10216	chr8	103133765	103134765	2.38	9.68e-08	MIRc|SINE|MIR
chr3-17111	chr3	90678870	90680683	2.95	2.58e-14	MIRb|SINE|MIR
chr6-12743	chr6	123356592	123358183	2.12	2.84e-07	MIRb|SINE|MIR
chr15-5967	chr15	26890138	26892532	2.22	1.08e-08	MIR|SINE|MIR
chr9-11460	chr9	117977582	117979136	2.16	3.15e-07	MIR|SINE|MIR
chr18-7110	chr18	18107275	18108275	2.05	2.02e-06	MERVL_2A-int|LTR|ERVL
chr8-14451	chr8	69675118	69676995	2.01	2.72e-08	MERVL_2A-int|LTR|ERVL
chr18-3021	chr18	74338357	74340177	2.14	5.91e-09	MERVK26-int|LTR|ERVK
chr5-22520	chr5	11993586	11994586	3.5	8.29e-13	MERV1_I-int|LTR|ERV1
chr10-14815	chr10	17744417	17746152	2.01	1.73e-06	MERV1_I-int|LTR|ERV1
chr12-9455	chr12	58181051	58182372	2.01	1.73e-06	MER77B|LTR|ERVL
chr16-11787	chr16	76073425	76074996	2.05	2.02e-06	MER110|LTR|ERV1
chr8-13059	chr8	101038294	101039294	2.33	2.34e-07	Lx9|LINE|L1
chr10-9898	chr10	84344012	84345012	2.26	1.49e-07	Lx9|LINE|L1
chr1-24110	chr1	95051224	95053715	2.21	2.9e-09	Lx9|LINE|L1
chr18-6917	chr18	87022425	87023425	2.17	7.66e-07	Lx9|LINE|L1
chrX-348	chrX	76576704	76577704	2.13	1.69e-06	Lx9|LINE|L1
chr14-11553	chr14	49919830	49921099	2.05	8.29e-07	Lx9|LINE|L1
chr10-13426	chr10	47533721	47535631	2.05	2.02e-06	Lx9|LINE|L1
chr17-7528	chr17	42008987	42014705	2.35	2.37e-10	Lx8b|LINE|L1
chr2-14478	chr2	138637969	138638969	2.29	4.13e-08	Lx8b|LINE|L1
chr3-22461	chr3	156741892	156743683	2.05	8.29e-07	Lx8b|LINE|L1
chr2-10779	chr2	47107627	47109000	2.01	4.21e-06	Lx8b|LINE|L1
chr12-10138	chr12	115869856	115871126	2.58	4.06e-10	Lx8|LINE|L1
chr13-11499	chr13	80109460	80110460	2.42	2.58e-08	Lx8|LINE|L1
chr13-12026	chr13	7824789	7826382	2.32	7.4e-09	Lx8|LINE|L1
chr4-19566	chr4	5862445	5867681	2.3	3.13e-09	Lx8|LINE|L1
chr2-13776	chr2	67245991	67251833	2.23	8.24e-07	Lx8|LINE|L1
chr5-19398	chr5	98143942	98146406	2.2	1.21e-09	Lx8|LINE|L1
chr5-16463	chr5	39415207	39416207	2.17	7.66e-07	Lx8|LINE|L1
chr3-7441	chr3	42387159	42390647	2.17	4.91e-07	Lx8|LINE|L1
chr7-16616	chr7	106736786	106737786	2.17	4.91e-07	Lx8|LINE|L1
chr14-10925	chr14	111322454	111328904	2.13	1.08e-06	Lx8|LINE|L1
chr18-6156	chr18	88081684	88083379	2.05	8.29e-07	Lx8|LINE|L1
chr4-20109	chr4	29954029	29955029	2.04	7.75e-06	Lx8|LINE|L1
chr15-7486	chr15	16704724	16705724	2.04	7.75e-06	Lx8|LINE|L1
chr9-12484	chr9	87304673	87305673	2.04	7.75e-06	Lx8|LINE|L1
chr1-14094	chr1	26077424	26081851	3	5.17e-11	Lx7|LINE|L1
chr18-8065	chr18	26444336	26449199	2.55	9.11e-09	Lx7|LINE|L1
chr6-20239	chr6	104978007	104979007	2.4	1.48e-07	Lx7|LINE|L1
chr2-5829	chr2	22107537	22108815	2.2	9.07e-08	Lx7|LINE|L1
chr1-16518	chr1	81524262	81525262	2.17	4.91e-07	Lx7|LINE|L1
chr5-17176	chr5	82693691	82695082	2.65	2.23e-10	Lx6|LINE|L1
chrX-456	chrX	118400514	118401514	2.58	1.35e-08	Lx6|LINE|L1
chr3-13182	chr3	77862222	77876506	2.56	1.74e-13	Lx6|LINE|L1
chr6-9229	chr6	18732311	18734935	2.4	1.48e-07	Lx6|LINE|L1
chr3-18125	chr3	16840997	16841997	2.17	4.91e-07	Lx6|LINE|L1
chr2-17009	chr2	41578114	41579686	2.12	1.82e-07	Lx6|LINE|L1
chr10-8889	chr10	109812727	109813727	2.08	1.49e-06	Lx6|LINE|L1
chr6-16753	chr6	10128944	10130609	2.05	8.29e-07	Lx6|LINE|L1
chr1-25074	chr1	129734792	129735792	2.04	3.16e-06	Lx6|LINE|L1
chr18-8285	chr18	45954532	45955805	2.58	2.34e-09	Lx5c|LINE|L1
chr8-6079	chr8	101457108	101459137	2.43	5.23e-10	Lx5c|LINE|L1
chr12-5605	chr12	61217884	61219144	2.24	4e-08	Lx5c|LINE|L1
chr4-8342	chr4	78742830	78746964	2.01	1.73e-06	Lx5c|LINE|L1
chr3-24081	chr3	67025321	67026321	2.21	3.41e-07	Lx5b|LINE|L1
chr1-8139	chr1	144673082	144674374	2.08	2.74e-08	Lx5b|LINE|L1
chr1-15581	chr1	163018909	163021192	2.02	1.2e-07	Lx5b|LINE|L1
chr7-24395	chr7	85507296	85511555	3.32	6.12e-13	Lx5|LINE|L1
chr8-9486	chr8	37392239	37402181	2.52	1.45e-11	Lx5|LINE|L1
chr7-2289	chr7	10657211	10658979	2.48	3.68e-11	Lx5|LINE|L1
chr3-23369	chr3	33225400	33227528	2.42	2.97e-09	Lx5|LINE|L1
chr2-19770	chr2	94561108	94563118	2.38	7.27e-09	Lx5|LINE|L1
chr6-6174	chr6	4323427	4326415	2.37	5.53e-10	Lx5|LINE|L1
chr13-10806	chr13	6874330	6876384	2.25	3.05e-09	Lx5|LINE|L1
chr5-26317	chr5	80389083	80390346	2.21	2.19e-07	Lx5|LINE|L1
chrX-315	chrX	96861620	96862620	2.21	2.19e-07	Lx5|LINE|L1
chr2-11867	chr2	23735713	23737444	2.16	2.02e-07	Lx5|LINE|L1
chr5-18144	chr5	7385889	7387478	2.12	7.52e-08	Lx5|LINE|L1
chr11-8687	chr11	10409301	10410647	2.08	9.56e-07	Lx5|LINE|L1
chr8-10485	chr8	6850105	6851105	2.08	1.49e-06	Lx5|LINE|L1
chr13-6673	chr13	84866515	84868602	2.05	5.79e-08	Lx5|LINE|L1
chr17-14769	chr17	54921729	54922729	2.04	4.95e-06	Lx5|LINE|L1
chr13-8798	chr13	20760968	20761968	2.01	2.69e-06	Lx5|LINE|L1
chr3-25160	chr3	125367058	125368058	2.01	4.21e-06	Lx5|LINE|L1
chr1-25813	chr1	5663046	5664046	2	1.03e-05	Lx5|LINE|L1
chr10-15084	chr10	44735990	44737794	2.12	7.52e-08	Lx4B|LINE|L1
chr14-11790	chr14	80615296	80617762	2.02	2.92e-07	Lx4B|LINE|L1
chrX-309	chrX	64471472	64472472	2	6.58e-06	Lx4B|LINE|L1
chr18-5371	chr18	72837991	72839618	3.91	5.09e-18	Lx4A|LINE|L1
chr1-19232	chr1	112162175	112163175	2.26	1.49e-07	Lx4A|LINE|L1
chr17-16454	chr17	58128963	58129963	2.13	4.13e-06	Lx4A|LINE|L1
chr3-18351	chr3	26729895	26730895	2.13	1.69e-06	Lx4A|LINE|L1
chr3-9100	chr3	111887144	111888400	2.02	7.09e-07	Lx4A|LINE|L1
chr7-14853	chr7	87081662	87083231	3.17	3.64e-16	Lx3C|LINE|L1
chr7-22495	chr7	106665577	106668956	2.63	1.53e-10	Lx3C|LINE|L1
chr12-8847	chr12	114800587	114801837	2.42	2.97e-09	Lx3C|LINE|L1
chr17-9333	chr17	37355830	37358050	2.31	3.67e-10	Lx3C|LINE|L1
chr13-5687	chr13	27561999	27570915	2.14	2.45e-09	Lx3C|LINE|L1
chr1-28681	chr1	147767957	147768957	2.13	2.64e-06	Lx3C|LINE|L1
chr11-10636	chr11	14585640	14586640	2.01	4.21e-06	Lx3B|LINE|L1
chr7-20231	chr7	93284898	93296262	2.01	1.11e-06	Lx3B|LINE|L1
chr18-2854	chr18	28345208	28347710	2.52	1.45e-11	Lx3A|LINE|L1
chr8-8413	chr8	51703079	51710384	2.52	7.09e-10	Lx3A|LINE|L1
chr12-10546	chr12	47662166	47663166	2.46	1.04e-08	Lx3A|LINE|L1
chr4-14265	chr4	27378977	27380965	2.26	7.28e-09	Lx3A|LINE|L1
chr2-18713	chr2	24110531	24111531	2.13	1.08e-06	Lx3A|LINE|L1
chr9-10280	chr9	4056343	4057709	2.04	3.16e-06	Lx3A|LINE|L1
chr3-19800	chr3	139395156	139396156	2.01	1.73e-06	Lx3A|LINE|L1
chr1-21091	chr1	56703582	56704582	2.38	9.68e-08	Lx3_Mus|LINE|L1
chr15-7916	chr15	67670513	67671513	2.23	8.24e-07	Lx3_Mus|LINE|L1
chr15-5730	chr15	4471473	4473529	2.23	2.58e-08	Lx3_Mus|LINE|L1
chr3-13128	chr3	76592645	76598622	2.22	5.3e-07	Lx3_Mus|LINE|L1
chr1-17246	chr1	123138218	123139218	2.21	2.19e-07	Lx3_Mus|LINE|L1
chr1-22703	chr1	172943800	172944800	2.21	2.19e-07	Lx3_Mus|LINE|L1
chr9-5777	chr9	5700917	5712374	2.12	7.52e-08	Lx3_Mus|LINE|L1
chr8-4707	chr8	101371670	101373987	2.06	2.64e-09	Lx3_Mus|LINE|L1
chr2-7798	chr2	85789591	85794673	2.04	1.9e-05	Lx3_Mus|LINE|L1
chr8-2660	chr8	63000292	63014890	2.02	7.09e-07	Lx3_Mus|LINE|L1
chr16-12868	chr16	59020396	59022027	2.01	1.73e-06	Lx3_Mus|LINE|L1
chr13-13254	chr13	117826029	117827029	2	1.03e-05	Lx3_Mus|LINE|L1
chr8-13760	chr8	29947337	29948337	2	1.03e-05	Lx3_Mus|LINE|L1
chr18-8431	chr18	65395976	65397298	3.68	7.57e-17	Lx2B2|LINE|L1
chr18-4712	chr18	52246942	52247942	2.38	9.68e-08	Lx2B2|LINE|L1
chr1-12243	chr1	5532232	5533637	2.37	6.32e-08	Lx2B2|LINE|L1
chr17-16346	chr17	54516937	54519263	2.24	6.2e-08	Lx2B2|LINE|L1
chr7-20089	chr7	85462744	85464358	2.16	3.15e-07	Lx2B2|LINE|L1
chr14-6084	chr14	83437801	83439099	2.05	8.29e-07	Lx2B2|LINE|L1
chr3-10942	chr3	21216317	21217317	2.01	4.21e-06	Lx2B2|LINE|L1
chr17-9506	chr17	40776651	40782401	2	4.44e-10	Lx2B2|LINE|L1
chr2-19720	chr2	89746368	89747368	2.5	2.35e-08	Lx2B|LINE|L1
chr4-18355	chr4	50953100	50956876	2.19	1.56e-08	Lx2B|LINE|L1
chr1-16436	chr1	63648737	63649737	2.12	6.92e-07	Lx2B|LINE|L1
chr3-24941	chr3	110793866	110796916	2.02	7.09e-07	Lx2B|LINE|L1
chr7-14837	chr7	86208943	86219483	2.72	2.7e-09	Lx2A1|LINE|L1
chr19-3605	chr19	7729763	7731827	2.05	5.79e-08	Lx2A1|LINE|L1
chr3-16738	chr3	71252502	71254020	2.12	4.44e-07	Lx2A|LINE|L1
chr7-20261	chr7	94095664	94101111	3.34	5.42e-23	Lx2|LINE|L1
chr12-8181	chr12	47178032	47179685	2.38	8.43e-10	Lx2|LINE|L1
chr6-17544	chr6	61284676	61287185	2.31	4.81e-09	Lx2|LINE|L1
chr6-19983	chr6	78611346	78612346	2.27	3.57e-07	Lx2|LINE|L1
chr6-17042	chr6	20396547	20398166	2.23	1.67e-08	Lx2|LINE|L1
chr12-10699	chr12	58195519	58196519	2.13	1.08e-06	Lx2|LINE|L1
chr11-6740	chr11	58806184	58807449	2.12	1.82e-07	Lx2|LINE|L1
chr19-3702	chr19	13238095	13243656	2.08	2.51e-07	Lx2|LINE|L1
chr3-24457	chr3	77320869	77322628	2.05	1.3e-06	Lx2|LINE|L1
chr12-10744	chr12	60483536	60484536	2.04	3.16e-06	Lx2|LINE|L1
chrX-467	chrX	131828124	131829124	2.72	2.7e-09	Lx10|LINE|L1
chrX-378	chrX	97503277	97504277	2.33	2.34e-07	Lx10|LINE|L1
chr1-12543	chr1	28322288	28323540	2.27	1.12e-08	Lx10|LINE|L1
chr6-11171	chr6	101622942	101625847	2.56	9.89e-13	Lx|LINE|L1
chr4-17601	chr4	8621870	8623125	2.56	1.58e-09	Lx|LINE|L1
chr14-11093	chr14	114983852	114985176	2.42	2.97e-09	Lx|LINE|L1
chr11-5239	chr11	73881518	73883129	2.41	1.96e-09	Lx|LINE|L1
chr12-13063	chr12	115890488	115891800	2.37	4.76e-09	Lx|LINE|L1
chr5-20331	chr5	13746437	13747745	2.32	1.14e-08	Lx|LINE|L1
chrX-352	chrX	117630445	117631445	2.27	3.57e-07	Lx|LINE|L1
chr13-4052	chr13	27280594	27286469	2.26	7.28e-09	Lx|LINE|L1
chr10-5741	chr10	31470433	31471433	2.24	6.2e-08	Lx|LINE|L1
chr19-6043	chr19	11676529	11680398	2.24	1.74e-11	Lx|LINE|L1
chr15-7524	chr15	21717824	21719405	2.22	1.08e-08	Lx|LINE|L1
chr4-14102	chr4	18243565	18244565	2.22	5.3e-07	Lx|LINE|L1
chr5-13108	chr5	9999388	10000652	2.2	9.07e-08	Lx|LINE|L1
chr3-24456	chr3	77301153	77302153	2.13	1.08e-06	Lx|LINE|L1
chr8-12759	chr8	73590138	73597641	2.06	3.72e-08	Lx|LINE|L1
chr13-13851	chr13	35374019	35375930	2.05	8.29e-07	Lx|LINE|L1
chr14-7233	chr14	112217087	112221942	2.05	5.32e-07	Lx|LINE|L1
chr17-13206	chr17	42539231	42540231	2.04	3.16e-06	Lx|LINE|L1
chr1-25393	chr1	147641494	147642494	2.23	8.24e-07	LTRIS4A|LTR|ERV1
chr14-12987	chr14	34009223	34010653	2.05	2.02e-06	LTRIS4|LTR|ERV1
chr6-21310	chr6	18860486	18863432	2.2	5.84e-08	LTRIS2|LTR|ERV1
chr10-11711	chr10	22266016	22267016	2.33	2.34e-07	LTRIS_Mus|LTR|ERV1
chr3-17202	chr3	94106645	94107645	2.63	8.79e-10	LTRIS_Mm|LTR|ERV1
chr18-6096	chr18	83726874	83727874	2.12	6.92e-07	LTR16A2|LTR|ERVL
chr1-17650	chr1	154782963	154783963	2.04	3.16e-06	LTR16A|LTR|ERVL
chr14-10640	chr14	92347456	92352894	2.16	2.02e-07	LTR108d_Mam|LTR|ERVL
chr17-16639	chr17	67070305	67071305	2.04	4.95e-06	L4_C_Mam|LINE|RTE-X
chr19-5247	chr19	48742496	48744000	2.12	7.52e-08	L3|LINE|CR1
chr12-12315	chr12	62528226	62529226	2	6.58e-06	L3|LINE|CR1
chr3-15420	chr3	137232413	137233413	2.13	1.69e-06	L2a|LINE|L2
chr1-15934	chr1	24976388	24977963	2.56	1.58e-09	L1VL4|LINE|L1
chr7-22180	chr7	85425139	85427054	2.47	2.45e-11	L1VL4|LINE|L1
chr6-21177	chr6	12276456	12278036	2.47	2.1e-10	L1VL4|LINE|L1
chr18-7973	chr18	18571149	18573948	2.38	7.27e-09	L1VL4|LINE|L1
chr11-7087	chr11	110740544	110741827	2.24	4e-08	L1VL4|LINE|L1
chr1-17817	chr1	5498352	5500923	2.21	3.41e-07	L1VL4|LINE|L1
chr1-23820	chr1	53234101	53235101	2.13	2.64e-06	L1VL4|LINE|L1
chr17-9501	chr17	40331138	40335112	2.13	1.76e-10	L1VL4|LINE|L1
chr4-7905	chr4	8457915	8459211	2.12	1.82e-07	L1VL4|LINE|L1
chr14-8699	chr14	38300962	38308594	2.02	1.87e-07	L1VL4|LINE|L1
chr7-20159	chr7	86679897	86682165	4.45	1.63e-16	L1VL2|LINE|L1
chr7-16744	chr7	3812291	3813844	2.7	8.19e-11	L1VL2|LINE|L1
chr16-1294	chr16	53576661	53579670	2.53	4.48e-13	L1VL2|LINE|L1
chr5-11242	chr5	104644903	104646449	2.36	3.62e-10	L1VL2|LINE|L1
chr19-4344	chr19	49485784	49487080	2.28	1.74e-08	L1VL2|LINE|L1
chr2-14410	chr2	123084459	123085747	2.08	1.49e-06	L1VL2|LINE|L1
chr18-7226	chr18	27532793	27533793	2.36	4.12e-08	L1VL1|LINE|L1
chr6-6065	chr6	131169867	131177594	2.15	3.45e-08	L1VL1|LINE|L1
chr10-15128	chr10	47389310	47391380	2.12	1.99e-08	L1VL1|LINE|L1
chr16-3066	chr16	29082462	29083981	2.23	2.58e-08	L1MEg|LINE|L1
chr9-10183	chr9	112626160	112627160	2.66	1.29e-09	L1MEa|LINE|L1
chr13-13522	chr13	14447709	14448709	2.61	3.45e-09	L1Md_F3|LINE|L1
chr7-6906	chr7	10699800	10701524	2.27	3.57e-07	L1Md_F3|LINE|L1
chr6-19946	chr6	75218860	75219860	2.26	1.49e-07	L1Md_F3|LINE|L1
chr17-2885	chr17	41981297	41982297	2.19	3.76e-08	L1Md_F3|LINE|L1
chr5-14912	chr5	49928685	49929685	2.04	3.16e-06	L1Md_F3|LINE|L1
chr3-1293	chr3	70068835	70083783	2.03	2.99e-05	L1Md_F3|LINE|L1
chr6-15088	chr6	19274950	19277416	2	1.03e-05	L1Md_F3|LINE|L1
chr7-9481	chr7	93206918	93207918	127.15	4.24e-104	L1Md_F2|LINE|L1
chr7-14881	chr7	93165517	93168949	17.72	1e-44	L1Md_F2|LINE|L1
chr7-14882	chr7	93210759	93212790	7.43	3.74e-30	L1Md_F2|LINE|L1
chr7-2775	chr7	57223552	57229289	4.69	1.37e-07	L1Md_F2|LINE|L1
chr6-17004	chr6	19628643	19630967	3.26	2.05e-12	L1Md_F2|LINE|L1
chr10-11137	chr10	98431246	98432246	2.82	1.36e-09	L1Md_F2|LINE|L1
chr7-16822	chr7	7340772	7341772	2.8	2.39e-10	L1Md_F2|LINE|L1
chr7-4118	chr7	103027930	103034116	2.68	3.25e-10	L1Md_F2|LINE|L1
chr19-5630	chr19	33701923	33702923	2.55	9.11e-09	L1Md_F2|LINE|L1
chr4-8817	chr4	4168240	4169774	2.52	7.09e-10	L1Md_F2|LINE|L1
chr12-13098	chr12	119492219	119493219	2.47	9.04e-08	L1Md_F2|LINE|L1
chr15-5322	chr15	29851308	29852695	2.45	7.92e-10	L1Md_F2|LINE|L1
chr12-4608	chr12	119588696	119589696	2.43	4.52e-09	L1Md_F2|LINE|L1
chr8-11904	chr8	5868705	5869705	2.43	3.93e-08	L1Md_F2|LINE|L1
chr13-12096	chr13	13268083	13269083	2.42	2.58e-08	L1Md_F2|LINE|L1
chrX-401	chrX	38897166	38898166	2.42	2.58e-08	L1Md_F2|LINE|L1
chr8-12936	chr8	97170960	97183945	2.41	2.26e-07	L1Md_F2|LINE|L1
chr1-14632	chr1	85478776	85482076	2.41	2e-06	L1Md_F2|LINE|L1
chr6-18479	chr6	132281743	132284207	2.39	1.29e-09	L1Md_F2|LINE|L1
chr6-21602	chr6	27009227	27010227	2.38	9.68e-08	L1Md_F2|LINE|L1
chr10-13918	chr10	78891978	78892978	2.36	4.12e-08	L1Md_F2|LINE|L1
chr15-7013	chr15	65363023	65364023	2.32	1.52e-07	L1Md_F2|LINE|L1
chr19-5535	chr19	13729540	13730540	2.32	1.52e-07	L1Md_F2|LINE|L1
chr10-6700	chr10	63721654	63722654	2.3	6.38e-08	L1Md_F2|LINE|L1
chr5-11246	chr5	105167354	105168605	2.29	4.13e-08	L1Md_F2|LINE|L1
chr6-18690	chr6	3240410	3241410	2.27	2.31e-07	L1Md_F2|LINE|L1
chr16-2504	chr16	82096372	82100780	2.26	4.84e-06	L1Md_F2|LINE|L1
chr7-22164	chr7	85288994	85294450	2.25	9.6e-08	L1Md_F2|LINE|L1
chr6-15132	chr6	19662818	19667919	2.23	1.28e-06	L1Md_F2|LINE|L1
chr13-9150	chr13	60969916	60970916	2.21	3.41e-07	L1Md_F2|LINE|L1
chr13-9503	chr13	101359626	101362422	2.2	1.11e-05	L1Md_F2|LINE|L1
chr7-11680	chr7	59914976	59916675	2.2	9.07e-08	L1Md_F2|LINE|L1
chr12-4359	chr12	87534863	87535863	2.2	9.07e-08	L1Md_F2|LINE|L1
chr10-7696	chr10	79440061	79441595	2.16	3.15e-07	L1Md_F2|LINE|L1
chr3-20828	chr3	41989076	41993059	2.16	3.15e-07	L1Md_F2|LINE|L1
chr12-11088	chr12	94126040	94127040	2.13	1.69e-06	L1Md_F2|LINE|L1
chr15-7810	chr15	50164372	50165659	2.12	2.84e-07	L1Md_F2|LINE|L1
chr12-12322	chr12	62899820	62900820	2.12	4.44e-07	L1Md_F2|LINE|L1
chr8-11891	chr8	5122720	5123978	2.12	4.44e-07	L1Md_F2|LINE|L1
chr12-9854	chr12	96467390	96468390	2.12	6.92e-07	L1Md_F2|LINE|L1
chr1-11996	chr1	147692687	147694242	2.08	4.27e-08	L1Md_F2|LINE|L1
chr1-27621	chr1	104441079	104442079	2.08	3.65e-06	L1Md_F2|LINE|L1
chr16-11143	chr16	47316648	47317949	2.08	9.56e-07	L1Md_F2|LINE|L1
chr2-12621	chr2	97677111	97681001	2.08	3.92e-07	L1Md_F2|LINE|L1
chr3-24040	chr3	64548240	64549777	2.08	6.12e-07	L1Md_F2|LINE|L1
chr4-5339	chr4	89224566	89225820	2.08	1.03e-07	L1Md_F2|LINE|L1
chr7-19419	chr7	42200090	42201090	2.08	2.33e-06	L1Md_F2|LINE|L1
chr7-23974	chr7	58934660	58936198	2.08	5.72e-06	L1Md_F2|LINE|L1
chr8-7144	chr8	4815021	4816337	2.08	1.49e-06	L1Md_F2|LINE|L1
chr10-4060	chr10	46551404	46554090	2.08	1.61e-07	L1Md_F2|LINE|L1
chr7-20165	chr7	87014898	87015898	2.04	7.75e-06	L1Md_F2|LINE|L1
chr12-7766	chr12	114717581	114718948	2.02	7.09e-07	L1Md_F2|LINE|L1
chr15-9510	chr15	21468820	21470540	2.02	2.92e-07	L1Md_F2|LINE|L1
chr2-7848	chr2	89466263	89467839	2.02	7.09e-07	L1Md_F2|LINE|L1
chr15-6557	chr15	10045761	10046761	2.01	4.21e-06	L1Md_F2|LINE|L1
chr15-8722	chr15	49466777	49478462	2.01	4.21e-06	L1Md_F2|LINE|L1
chr12-8112	chr12	38570694	38571694	2	1.03e-05	L1Md_F2|LINE|L1
chr3-14731	chr3	62815705	62817094	2	6.58e-06	L1Md_F2|LINE|L1
chr7-19029	chr7	23532320	23533737	2	1.03e-05	L1Md_F2|LINE|L1
chr10-15465	chr10	65813062	65814062	2.55	9.11e-09	L1Md_F|LINE|L1
chr4-8227	chr4	60481865	60486622	2.08	2.21e-05	L1Md_F|LINE|L1
chr12-11877	chr12	35781357	35782357	2.04	1.21e-05	L1Md_F|LINE|L1
chr17-15354	chr17	94508210	94509470	2.56	2.74e-10	L1Md_A|LINE|L1
chr13-5567	chr13	7398988	7399988	2.13	1.08e-06	L1Md_A|LINE|L1
chr6-21307	chr6	18725976	18727278	2.52	7.09e-10	L1MC4|LINE|L1
chr12-6380	chr12	61465042	61466372	2.12	6.92e-07	L1MC3|LINE|L1
chr5-15587	chr5	98088412	98090289	2.11	3.41e-09	L1MC1|LINE|L1
chrX-421	chrX	164748935	164749935	2.04	4.95e-06	L1MB8|LINE|L1
chr14-6122	chr14	87285983	87286983	2.04	3.16e-06	L1MB7|LINE|L1
chr3-11059	chr3	33518029	33519971	2.42	3.45e-10	L1MB4|LINE|L1
chr8-10468	chr8	5794446	5796320	2.02	2.92e-07	L1MB1|LINE|L1
chr9-12091	chr9	35348464	35350257	2.48	1.8e-09	L1MA8|LINE|L1
chr11-10219	chr11	93538864	93540158	2.12	4.44e-07	L1MA8|LINE|L1
chr6-21061	chr6	9714245	9720275	2.12	1.82e-07	L1MA5|LINE|L1
chr2-14750	chr2	3577233	3578233	2.43	3.93e-08	L1MA4|LINE|L1
chr12-12174	chr12	54355265	54356265	2.18	2.91e-06	L1MA4|LINE|L1
chr6-9046	chr6	6627801	6628801	2.4	1.69e-08	L1M5|LINE|L1
chr6-16541	chr6	133927901	133929950	2.2	5.84e-08	L1M4|LINE|L1
chr4-9086	chr4	30279901	30286521	2.72	2.7e-09	L1M3|LINE|L1
chr7-24478	chr7	86438522	86441327	2.64	2.95e-08	L1M2|LINE|L1
chr10-9400	chr10	41772858	41774125	2.32	1.14e-08	L1M2|LINE|L1
chr8-8678	chr8	65680989	65681989	2.21	2.19e-07	L1M2|LINE|L1
chr1-15615	chr1	168630160	168631519	2.08	6.12e-07	L1M2|LINE|L1
chr17-9780	chr17	68655682	68657742	2.05	1.3e-06	L1M2|LINE|L1
chr10-15294	chr10	53705539	53706539	2	1.03e-05	L1M2|LINE|L1
chr4-20062	chr4	28076361	28077361	2.58	1.35e-08	L1_Rod|LINE|L1
chr3-25151	chr3	125082530	125083530	2.08	3.65e-06	L1_Rod|LINE|L1
chr4-7523	chr4	89492856	89494181	3.02	3.1e-12	L1_Mus4|LINE|L1
chrX-426	chrX	14826353	14827624	3.01	1.27e-11	L1_Mus4|LINE|L1
chr7-13327	chr7	86039137	86049289	2.98	5.71e-13	L1_Mus4|LINE|L1
chr17-11948	chr17	55201822	55206869	2.52	1.45e-11	L1_Mus4|LINE|L1
chr1-14846	chr1	103263534	103268149	2.22	1.08e-08	L1_Mus4|LINE|L1
chr9-10512	chr9	15830943	15832478	2.01	1.11e-06	L1_Mus4|LINE|L1
chr6-13545	chr6	36155735	36157860	2.91	2.82e-11	L1_Mus3|LINE|L1
chr12-5165	chr12	114056096	114057379	2.65	2.23e-10	L1_Mus3|LINE|L1
chr7-17986	chr7	62145665	62149533	2.55	9.11e-09	L1_Mus3|LINE|L1
chr4-19707	chr4	15624953	15625953	2.52	3.53e-08	L1_Mus3|LINE|L1
chr2-5551	chr2	99610527	99612524	2.51	8.27e-11	L1_Mus3|LINE|L1
chr4-18624	chr4	74968135	74969135	2.51	4.08e-09	L1_Mus3|LINE|L1
chr4-17493	chr4	5036216	5037216	2.4	1.48e-07	L1_Mus3|LINE|L1
chr2-11789	chr2	16804524	16805790	2.28	2.68e-08	L1_Mus3|LINE|L1
chr8-14130	chr8	55536883	55537883	2.26	1.49e-07	L1_Mus3|LINE|L1
chr4-14364	chr4	36160548	36163996	2.24	4e-08	L1_Mus3|LINE|L1
chr3-17952	chr3	11643923	11646226	2.2	9.07e-08	L1_Mus3|LINE|L1
chr3-17867	chr3	6486638	6491794	2.2	9.07e-08	L1_Mus3|LINE|L1
chr12-6113	chr12	18287212	18294370	2.18	2.91e-06	L1_Mus3|LINE|L1
chr17-14615	chr17	40670578	40677425	2.16	1.3e-07	L1_Mus3|LINE|L1
chr2-18677	chr2	22880037	22881738	2.16	1.3e-07	L1_Mus3|LINE|L1
chr16-12380	chr16	15286744	15288521	2.15	9.18e-09	L1_Mus3|LINE|L1
chr5-25061	chr5	16693875	16697017	2.13	2.64e-06	L1_Mus3|LINE|L1
chr3-27347	chr3	74404665	74406889	2.12	4.83e-08	L1_Mus3|LINE|L1
chr7-15130	chr7	4328690	4329965	2.12	2.84e-07	L1_Mus3|LINE|L1
chr13-14281	chr13	81846506	81848852	2.08	2.51e-07	L1_Mus3|LINE|L1
chr6-16851	chr6	13421358	13427960	2.05	3.41e-07	L1_Mus3|LINE|L1
chr10-9990	chr10	104971701	104974713	2.05	2.02e-06	L1_Mus3|LINE|L1
chr15-6027	chr15	44441538	44442793	2.05	1.3e-06	L1_Mus3|LINE|L1
chr1-27675	chr1	108225573	108226573	2.04	1.21e-05	L1_Mus3|LINE|L1
chr1-15658	chr1	178025710	178029663	2.04	4.95e-06	L1_Mus3|LINE|L1
chr1-10583	chr1	148271841	148272841	2.01	2.69e-06	L1_Mus3|LINE|L1
chr4-15840	chr4	19139725	19140725	2.01	4.21e-06	L1_Mus3|LINE|L1
chr14-12588	chr14	113512589	113513589	2	6.58e-06	L1_Mus3|LINE|L1
chr2-1727	chr2	36730016	36759670	2	1.03e-05	L1_Mus3|LINE|L1
chr13-11930	chr13	4094335	4095335	2.58	2.34e-09	L1_Mus2|LINE|L1
chr12-5164	chr12	114027255	114028846	2.37	6.32e-08	L1_Mus2|LINE|L1
chr7-13940	chr7	23638737	23644871	2.35	3.11e-09	L1_Mus2|LINE|L1
chr16-3461	chr16	89022124	89029634	2.21	2.19e-07	L1_Mus2|LINE|L1
chr6-15489	chr6	57180068	57181068	2.21	3.41e-07	L1_Mus2|LINE|L1
chr3-22102	chr3	112664671	112665671	2.18	1.19e-06	L1_Mus2|LINE|L1
chr6-17307	chr6	44534843	44536322	2.16	2.02e-07	L1_Mus2|LINE|L1
chr10-13420	chr10	47481577	47483109	2.16	8.35e-08	L1_Mus2|LINE|L1
chr19-4260	chr19	39705488	39706488	2.12	2.84e-07	L1_Mus2|LINE|L1
chr12-10216	chr12	6703906	6706713	2.08	6.12e-07	L1_Mus2|LINE|L1
chr12-7722	chr12	114080928	114082183	2.08	3.92e-07	L1_Mus2|LINE|L1
chr9-14416	chr9	9759546	9764369	2.08	6.12e-07	L1_Mus2|LINE|L1
chr6-10035	chr6	128693754	128694754	2.08	9.56e-07	L1_Mus2|LINE|L1
chr6-17673	chr6	68905808	68907245	2.04	4.95e-06	L1_Mus2|LINE|L1
chr12-5996	chr12	119896544	119898639	2.02	1.87e-07	L1_Mus2|LINE|L1
chr7-9642	chr7	4042946	4043946	2.01	2.69e-06	L1_Mus2|LINE|L1
chr8-13459	chr8	5061233	5062510	2.01	4.21e-06	L1_Mus2|LINE|L1
chr12-11576	chr12	119854172	119855172	2	1.03e-05	L1_Mus2|LINE|L1
chr7-12030	chr7	103535592	103537118	2.53	2.16e-11	L1_Mus1|LINE|L1
chr18-6236	chr18	4040899	4041899	2.36	4.12e-08	L1_Mus1|LINE|L1
chr17-13696	chr17	81326972	81328335	2.32	1.14e-08	L1_Mus1|LINE|L1
chr1-20327	chr1	17571677	17579939	2.31	9.84e-08	L1_Mus1|LINE|L1
chr3-21909	chr3	92414101	92415101	2.23	8.24e-07	L1_Mus1|LINE|L1
chr2-13598	chr2	43327628	43328881	2.2	1.41e-07	L1_Mus1|LINE|L1
chr2-12051	chr2	37231872	37239160	2.19	2.42e-08	L1_Mus1|LINE|L1
chr5-14578	chr5	7730176	7731176	2.17	7.66e-07	L1_Mus1|LINE|L1
chr6-8181	chr6	20145045	20146045	2.16	8.35e-08	L1_Mus1|LINE|L1
chr5-26812	chr5	109730634	109731634	2.13	4.13e-06	L1_Mus1|LINE|L1
chr3-26927	chr3	50132079	50138219	2.08	2.33e-06	L1_Mus1|LINE|L1
chr8-8996	chr8	104273186	104276478	2.08	2.33e-06	L1_Mus1|LINE|L1
chrX-402	chrX	39312915	39313915	2.08	5.72e-06	L1_Mus1|LINE|L1
chr5-24850	chr5	6029151	6031222	2.05	5.32e-07	L1_Mus1|LINE|L1
chr14-11965	chr14	86142992	86143992	2.04	4.95e-06	L1_Mus1|LINE|L1
chr17-16870	chr17	79128565	79129565	2.04	7.75e-06	L1_Mus1|LINE|L1
chr4-21275	chr4	115282950	115283950	2.04	4.95e-06	L1_Mus1|LINE|L1
chr1-20362	chr1	18647590	18648845	2.01	4.21e-06	L1_Mus1|LINE|L1
chr4-15745	chr4	14981970	14982970	2.01	2.69e-06	L1_Mus1|LINE|L1
chr9-12642	chr9	93621119	93624340	2	6.58e-06	L1_Mus1|LINE|L1
chr1-27751	chr1	110753930	110754930	2	1.03e-05	L1_Mus1|LINE|L1
chr6-16676	chr6	7514993	7515993	2.42	2.58e-08	L1_Mur3|LINE|L1
chr4-16472	chr4	67507189	67508189	2.33	2.34e-07	L1_Mur3|LINE|L1
chr1-23987	chr1	79474823	79475823	2.27	2.31e-07	L1_Mur3|LINE|L1
chr6-11245	chr6	109726008	109730143	2.12	1.17e-07	L1_Mur3|LINE|L1
chr1-21159	chr1	69972935	69975015	2.11	5.88e-10	L1_Mur3|LINE|L1
chr13-8165	chr13	61117250	61139205	2.08	9.56e-07	L1_Mur3|LINE|L1
chr2-11196	chr2	95153273	95154532	2.05	1.3e-06	L1_Mur3|LINE|L1
chr15-6249	chr15	70408139	70409139	2.01	1.73e-06	L1_Mur3|LINE|L1
chr6-15685	chr6	64413701	64415748	2.01	1.73e-06	L1_Mur3|LINE|L1
chr7-22186	chr7	85529743	85538772	30.22	1.69e-63	L1_Mur2|LINE|L1
chr18-8509	chr18	72767377	72771368	3.54	5.79e-14	L1_Mur2|LINE|L1
chr7-9437	chr7	85429370	85431743	2.44	1.08e-11	L1_Mur2|LINE|L1
chr6-18691	chr6	3248185	3249524	2.25	9.6e-08	L1_Mur2|LINE|L1
chr3-18694	chr3	46451309	46452651	2.24	4e-08	L1_Mur2|LINE|L1
chr6-18366	chr6	130016856	130017856	2.13	1.69e-06	L1_Mur2|LINE|L1
chr2-18527	chr2	11848997	11849997	2.18	1.19e-06	L1_Mur1|LINE|L1
chr1-27082	chr1	80913870	80914870	2.17	4.91e-07	L1_Mur1|LINE|L1
chr4-14318	chr4	30206657	30212041	2.05	5.32e-07	L1_Mur1|LINE|L1
chr2-20277	chr2	131784801	131785801	2.04	1.21e-05	L1_Mur1|LINE|L1
chr5-8551	chr5	10043569	10044829	2.19	2.42e-08	L1_Mm|LINE|L1
chr11-11902	chr11	24486443	24487443	2	1.03e-05	intron (NR_045857, intron 1 of 3)
chr18-8084	chr18	28617348	28618348	2	6.58e-06	intron (NR_045398, intron 1 of 4)
chr4-7083	chr4	10731691	10734088	2.08	1.76e-08	intron (NR_045185, intron 4 of 4)
chr7-7855	chr7	14615467	14621101	2.26	1.49e-07	intron (NR_045120, intron 1 of 12)
chr3-27293	chr3	73119954	73123429	2.03	4.7e-05	intron (NR_040557, intron 1 of 4)
chr16-10810	chr16	95886163	95888983	2.11	1.01e-10	intron (NR_040484, intron 1 of 3)
chr8-9500	chr8	39698533	39699533	2.08	2.33e-06	intron (NR_035426, intron 3 of 5)
chr2-20399	chr2	147267815	147268815	2.46	1.04e-08	intron (NR_030769, intron 1 of 5)
chr16-8333	chr16	22031786	22033474	2.05	1.4e-07	intron (NR_027488, intron 10 of 16)
chr17-14366	chr17	36022497	36023497	4.74	1.6e-18	intron (NR_015618, intron 1 of 1)
chr13-9653	chr13	3187032	3188795	2.46	1.04e-08	intron (NR_001581, intron 4 of 4)
chr16-12698	chr16	48740420	48741420	2.22	5.3e-07	intron (NM_198297, intron 4 of 5)
chr6-22084	chr6	61800349	61801349	2.18	1.19e-06	intron (NM_183310, intron 8 of 10)
chr16-6210	chr16	7305866	7306866	2.08	9.56e-07	intron (NM_183188, intron 6 of 12)
chr16-13229	chr16	67078951	67079951	2	1.03e-05	intron (NM_178721, intron 1 of 9)
chr12-12289	chr12	61626560	61627560	2.18	2.91e-06	intron (NM_178714, intron 1 of 3)
chr12-10444	chr12	38176796	38177796	2.27	3.57e-07	intron (NM_178681, intron 14 of 24)
chr3-28222	chr3	126992738	126993738	2.13	2.64e-06	intron (NM_178655, intron 2 of 24)
chr17-9760	chr17	68325571	68327140	2.45	7.92e-10	intron (NM_177278, intron 2 of 20)
chr17-7752	chr17	68711844	68712844	2.01	2.69e-06	intron (NM_177278, intron 18 of 20)
chr1-20438	chr1	25381654	25382654	2.04	7.75e-06	intron (NM_175642, intron 16 of 30)
chr16-13401	chr16	74390618	74391618	2.04	3.16e-06	intron (NM_175549, intron 1 of 27)
chr18-6939	chr18	89003514	89004514	2.35	2.69e-08	intron (NM_175542, intron 11 of 48)
chr18-5308	chr18	58932646	58934403	2.19	2.42e-08	intron (NM_175506, intron 7 of 22)
chr1-14609	chr1	80695395	80696950	2.46	1.2e-09	intron (NM_175291, intron 1 of 55)
chr1-11861	chr1	129802825	129804352	2.05	2.19e-07	intron (NM_172485, intron 10 of 27)
chr8-8013	chr8	124375401	124376401	2	6.58e-06	intron (NM_171824, intron 4 of 6)
chr1-15486	chr1	146600975	146601975	2.04	3.16e-06	intron (NM_153539, intron 2 of 7)
chr8-10707	chr8	28956063	28957063	2.13	4.13e-06	intron (NM_153135, intron 1 of 17)
chr11-10950	chr11	56026871	56027871	2.12	6.92e-07	intron (NM_153079, intron 3 of 3)
chr8-5659	chr8	38186275	38187275	2.08	6.12e-07	intron (NM_145841, intron 1 of 7)
chr16-9328	chr16	85511671	85512671	2	6.58e-06	intron (NM_144853, intron 2 of 3)
chr1-21129	chr1	65362547	65364470	2.35	2.69e-08	intron (NM_139270, intron 9 of 12)
chr18-5164	chr18	37075789	37093976	2.21	2.19e-07	intron (NM_138663, intron 1 of 3)
chr18-7918	chr18	9875422	9876422	2	1.03e-05	intron (NM_130449, intron 9 of 9)
chr5-14588	chr5	7961428	7962428	2.16	3.15e-07	intron (NM_054098, intron 1 of 4)
chr8-9317	chr8	16938882	16940238	2.08	2.33e-06	intron (NM_053171, intron 3 of 69)
chr14-8135	chr14	96370166	96371166	2.13	1.69e-06	intron (NM_053105, intron 2 of 10)
chr2-17016	chr2	42202992	42208286	2.05	1.3e-06	intron (NM_053011, intron 2 of 90)
chr13-13461	chr13	10263741	10264741	2.08	8.97e-06	intron (NM_033269, intron 1 of 4)
chr9-4513	chr9	7383597	7386512	2.05	3.41e-07	intron (NM_032007, intron 4 of 9)
chr6-10176	chr6	132598920	132599920	2.37	6.32e-08	intron (NM_031499, intron 1 of 1)
chr3-18797	chr3	55706784	55708337	2.49	2.72e-09	intron (NM_030595, intron 45 of 57)
chr16-4823	chr16	36235063	36236316	2.16	2.02e-07	intron (NM_029733, intron 1 of 4)
chr6-19967	chr6	77240149	77246370	2.08	2.33e-06	intron (NM_028880, intron 1 of 1)
chr17-4637	chr17	47871398	47872925	2.27	1.12e-08	intron (NM_028767, intron 13 of 16)
chr15-2209	chr15	78383580	78384848	2.02	2.92e-07	intron (NM_028522, intron 5 of 6)
chr13-14479	chr13	89978778	89979778	2.23	8.24e-07	intron (NM_028012, intron 6 of 7)
chr8-7703	chr8	75450465	75453067	2.43	4.52e-09	intron (NM_027944, intron 1 of 12)
chr12-11875	chr12	34396189	34397189	2.23	1.28e-06	intron (NM_024124, intron 8 of 11)
chr6-21304	chr6	18001037	18002037	2.28	5.53e-07	intron (NM_023653, intron 4 of 4)
chr1-20017	chr1	169982017	169983017	2.08	2.33e-06	intron (NM_022563, intron 15 of 16)
chr15-10420	chr15	100806554	100818826	2.73	1.18e-10	intron (NM_021530, intron 22 of 24)
chr6-19220	chr6	21617258	21618258	2.5	2.35e-08	intron (NM_019697, intron 1 of 5)
chr6-11976	chr6	24107244	24108536	2.28	2.68e-08	intron (NM_019481, intron 8 of 14)
chr2-15655	chr2	84367229	84370553	2.18	2.91e-06	intron (NM_018782, intron 8 of 15)
chr14-12725	chr14	119536322	119537322	2.61	3.45e-09	intron (NM_015820, intron 1 of 1)
chr12-12504	chr12	82737836	82739624	2.05	2.19e-07	intron (NM_015812, intron 2 of 16)
chr12-6490	chr12	82900259	82901863	2.02	7.09e-07	intron (NM_015812, intron 2 of 16)
chr6-20643	chr6	130092603	130093603	2.08	3.65e-06	intron (NM_013793, intron 3 of 7)
chr13-4208	chr13	60995117	61006442	2.26	4.71e-09	intron (NM_012007, intron 7 of 7)
chr7-18300	chr7	96371828	96374896	2.4	1.69e-08	intron (NM_011858, intron 2 of 32)
chr7-22370	chr7	96802179	96804005	2.05	3.41e-07	intron (NM_011858, intron 15 of 32)
chr13-6453	chr13	40720022	40721579	2.15	3.45e-08	intron (NM_011547, intron 5 of 6)
chr17-6167	chr17	86504388	86505388	2.01	1.73e-06	intron (NM_011104, intron 10 of 14)
chr5-19071	chr5	75949339	75950339	2.13	1.08e-06	intron (NM_010612, intron 19 of 29)
chr16-9356	chr16	88273798	88274798	2.53	6.1e-09	intron (NM_010348, intron 1 of 15)
chr19-6309	chr19	39400564	39402170	2.08	9.56e-07	intron (NM_010002, intron 7 of 8)
chr15-7671	chr15	32471384	32472384	2.04	3.16e-06	intron (NM_009154, intron 4 of 22)
chr15-4228	chr15	30840028	30841612	2.35	3.11e-09	intron (NM_008729, intron 11 of 22)
chr12-1173	chr12	29775251	29776766	2.29	1.32e-09	intron (NM_008666, intron 5 of 24)
chr10-10017	chr10	107491687	107496264	2.28	5.53e-07	intron (NM_008657, intron 1 of 2)
chr2-8546	chr2	55521875	55523491	2.05	1.3e-06	intron (NM_008426, intron 2 of 2)
chr14-9781	chr14	14353471	14355310	2.2	9.07e-08	intron (NM_008369, intron 10 of 11)
chr18-7551	chr18	62463863	62464863	2	6.58e-06	intron (NM_008313, intron 6 of 6)
chr17-15932	chr17	36014547	36017300	2.58	4.06e-10	intron (NM_008207, intron 2 of 5)
chr7-23227	chr7	25015050	25016050	2.08	2.33e-06	intron (NM_008168, intron 16 of 19)
chr2-13744	chr2	62500600	62502140	2.02	4.55e-07	intron (NM_007986, intron 25 of 25)
chr16-9904	chr16	59692885	59695687	2.05	8.29e-07	intron (NM_007938, intron 14 of 17)
chr18-7605	chr18	71365069	71366069	2.04	3.16e-06	intron (NM_007831, intron 20 of 28)
chr3-12415	chr3	18194363	18196417	2.08	3.92e-07	intron (NM_007825, intron 1 of 5)
chr17-13561	chr17	72324742	72326001	2.29	4.13e-08	intron (NM_007439, intron 3 of 28)
chr17-6085	chr17	72347900	72353722	2.29	2.03e-09	intron (NM_007439, intron 3 of 28)
chr8-7574	chr8	61736550	61738137	2.23	2.58e-08	intron (NM_001293772, intron 2 of 21)
chr1-28916	chr1	168230607	168233320	2.67	5.66e-11	intron (NM_001291508, intron 2 of 7)
chr2-18308	chr2	161764001	161765001	2.47	9.04e-08	intron (NM_001291149, intron 12 of 30)
chr11-6115	chr11	36699741	36701013	2.52	7.09e-10	intron (NM_001290702, intron 2 of 27)
chr4-7984	chr4	20407540	20409206	2.2	5.04e-10	intron (NM_001290410, intron 3 of 5)
chr13-12647	chr13	63154611	63155956	2.01	4.21e-06	intron (NM_001289926, intron 5 of 15)
chr18-3819	chr18	68408589	68410110	2.16	1.3e-07	intron (NM_001271716, intron 3 of 3)
chr8-6452	chr8	45811198	45812198	2.08	9.56e-07	intron (NM_001205219, intron 21 of 23)
chr7-24291	chr7	76473731	76474731	2.04	4.95e-06	intron (NM_001199224, intron 17 of 22)
chr1-15654	chr1	175395253	175396615	2.12	4.44e-07	intron (NM_001199003, intron 2 of 17)
chr8-14389	chr8	63928650	63929650	2.04	7.75e-06	intron (NM_001195687, intron 6 of 7)
chr19-6166	chr19	17489301	17490301	3.2	2.75e-11	intron (NM_001190483, intron 24 of 37)
chr9-10146	chr9	105935962	105937227	2.35	2.69e-08	intron (NM_001167923, intron 5 of 40)
chr1-6637	chr1	46250585	46252053	2.01	1.73e-06	intron (NM_001160386, intron 47 of 65)
chr2-6358	chr2	116057562	116065735	2.33	5.1e-12	intron (NM_001159568, intron 2 of 11)
chr19-4832	chr19	55807346	55808346	2.31	9.84e-08	intron (NM_001142920, intron 4 of 11)
chr16-10884	chr16	13312495	13313495	2.13	1.08e-06	intron (NM_001122667, intron 2 of 16)
chr6-16040	chr6	97902503	97904631	2.02	7.09e-07	intron (NM_001113198, intron 1 of 9)
chr6-19968	chr6	77527769	77528769	2.38	9.68e-08	intron (NM_001109764, intron 8 of 19)
chr6-17774	chr6	77270530	77271530	2.01	4.21e-06	intron (NM_001109764, intron 8 of 19)
chr7-24427	chr7	85753226	85755768	2.05	9.01e-08	intron (NM_001105185, intron 1 of 5)
chr17-8080	chr17	19523776	19525406	2.12	7.52e-08	intron (NM_001104562, intron 4 of 5)
chr15-8701	chr15	48526015	48527015	2.13	1.69e-06	intron (NM_001081391, intron 4 of 70)
chr13-10903	chr13	14343863	14344863	2.08	3.65e-06	intron (NM_001081348, intron 6 of 28)
chr6-15196	chr6	22958438	22959438	2.17	4.91e-07	intron (NM_001081306, intron 2 of 29)
chr15-9675	chr15	27963264	27964581	2.21	2.19e-07	intron (NM_001081302, intron 1 of 56)
chr14-12284	chr14	101563826	101566716	2.17	4.91e-07	intron (NM_001081278, intron 1 of 18)
chr4-17473	chr4	4064206	4065206	2.08	2.33e-06	intron (NM_001080710, intron 3 of 6)
chr14-9668	chr14	117344009	117345288	2.08	1.61e-07	intron (NM_001079844, intron 2 of 9)
chr13-298	chr13	119494362	119495362	2.17	6.41e-12	intron (NM_001039244, intron 2 of 2)
chr1-25559	chr1	162083252	162084252	2.04	1.21e-05	intron (NM_001038619, intron 16 of 20)
chr18-8060	chr18	25191431	25192431	2	6.58e-06	intron (NM_001033532, intron 4 of 10)
chr9-12867	chr9	3593444	3597482	2.08	1.13e-08	intron (NM_001033322, intron 3 of 7)
chr9-14267	chr9	3557666	3558970	2.32	1.52e-07	intron (NM_001033322, intron 1 of 7)
chr17-6687	chr17	52920287	52922728	2.32	1.14e-08	intron (NM_001031811, intron 11 of 15)
chr7-19982	chr7	72112355	72113355	2.04	4.95e-06	intron (NM_001024703, intron 19 of 22)
chr2-13295	chr2	21752889	21754166	2.08	9.56e-07	intron (NM_001004761, intron 6 of 10)
chr17-14370	chr17	36208193	36212179	11.99	3.15e-33	Intergenic
chr17-16231	chr17	42223848	42224848	3.91	6.32e-14	Intergenic
chr17-6524	chr17	37946343	37947971	3.29	9.18e-15	Intergenic
chr17-15935	chr17	36202546	36204083	3.18	9.92e-14	Intergenic
chr12-5569	chr12	57539765	57556895	3.1	2.95e-24	Intergenic
chr7-11881	chr7	85443458	85452445	2.93	1.17e-15	Intergenic
chr10-14631	chr10	4463072	4464072	2.87	1.9e-09	Intergenic
chr18-7907	chr18	8697063	8698063	2.87	1.9e-09	Intergenic
chr5-20150	chr5	149785399	149786917	2.85	8.28e-11	Intergenic
chr4-14412	chr4	37864847	37866468	2.84	3.65e-12	Intergenic
chr18-4432	chr18	9461521	9463222	2.82	1.36e-09	Intergenic
chr12-5877	chr12	113961943	113963205	2.81	5.92e-11	Intergenic
chr1-13797	chr1	170262695	170263949	2.78	4.2e-11	Intergenic
chr13-6168	chr13	119043917	119045781	2.78	3.68e-15	Intergenic
chr7-19368	chr7	41121019	41122019	2.74	6.74e-10	Intergenic
chr7-21278	chr7	33475542	33496427	2.7	8.19e-11	Intergenic
chr8-7108	chr8	3335665	3337388	2.7	8.19e-11	Intergenic
chr14-10066	chr14	40572296	40573296	2.69	1.87e-09	Intergenic
chr8-12466	chr8	54191793	54192793	2.69	1.87e-09	Intergenic
chr12-12804	chr12	103869584	103871101	2.67	5.66e-11	Intergenic
chr12-6299	chr12	49091423	49092941	2.67	5.66e-11	Intergenic
chr13-6952	chr13	6363747	6365725	2.66	1.73e-12	Intergenic
chr13-13933	chr13	51037731	51040440	2.64	3.68e-14	Intergenic
chr1-28969	chr1	175035430	175037511	2.63	1.53e-10	Intergenic
chr15-8804	chr15	54817051	54818349	2.63	1.53e-10	Intergenic
chr3-15270	chr3	110932006	110933006	2.63	8.79e-10	Intergenic
chr16-8772	chr16	61992960	61997552	2.61	2e-08	Intergenic
chr17-11826	chr17	41686130	41687130	2.61	3.45e-09	Intergenic
chr5-12596	chr5	110130302	110131302	2.61	5.98e-10	Intergenic
chr6-7364	chr6	44781863	44784581	2.59	2.16e-12	Intergenic
chr13-5305	chr13	75454296	75455575	2.58	4.06e-10	Intergenic
chr13-14292	chr13	82105473	82110831	2.57	2.57e-13	Intergenic
chr10-10318	chr10	5964488	5965488	2.56	1.58e-09	Intergenic
chr11-12126	chr11	56200126	56201665	2.56	2.74e-10	Intergenic
chr13-13400	chr13	7410641	7412343	2.54	1.84e-10	Intergenic
chr6-14249	chr6	105352159	105353159	2.53	6.1e-09	Intergenic
chr15-6981	chr15	57145918	57146918	2.53	6.1e-09	Intergenic
chr6-18714	chr6	4360414	4362847	2.52	1.45e-11	Intergenic
chr6-18732	chr6	5371445	5373459	2.52	7.09e-10	Intergenic
chr15-7093	chr15	74947714	74949775	2.49	3.15e-10	Intergenic
chr3-11749	chr3	93770481	93772875	2.49	1.35e-13	Intergenic
chr7-23889	chr7	54120541	54121541	2.48	1.56e-08	Intergenic
chr19-3433	chr19	26125768	26126768	2.48	1.8e-09	Intergenic
chr2-13221	chr2	15473742	15474742	2.46	1.04e-08	Intergenic
chr7-9538	chr7	103718855	103720561	2.46	1.04e-08	Intergenic
chr1-23377	chr1	29714152	29716959	2.45	7.92e-10	Intergenic
chr13-11406	chr13	68261984	68262984	2.45	5.96e-08	Intergenic
chr4-18498	chr4	69100259	69101259	2.45	5.96e-08	Intergenic
chr6-21851	chr6	49483054	49485922	2.45	6.84e-09	Intergenic
chr16-9783	chr16	53408720	53410884	2.43	7.13e-12	Intergenic
chr5-21396	chr5	82687441	82688441	2.43	3.93e-08	Intergenic
chr1-28968	chr1	174973711	174975543	2.43	6.09e-11	Intergenic
chr17-15996	chr17	37978172	37979172	2.43	4.52e-09	Intergenic
chr5-22539	chr5	13653869	13655165	2.43	4.52e-09	Intergenic
chr7-11971	chr7	93494566	93496317	2.43	4.52e-09	Intergenic
chr8-11936	chr8	7393532	7394532	2.43	3.93e-08	Intergenic
chr5-26375	chr5	82572751	82574403	2.42	2.97e-09	Intergenic
chr14-13018	chr14	36367041	36369080	2.42	2.97e-09	Intergenic
chr19-5855	chr19	52422624	52423624	2.42	2.58e-08	Intergenic
chr8-13474	chr8	5787199	5790087	2.42	2.58e-08	Intergenic
chr17-6521	chr17	37657226	37658484	2.41	1.96e-09	Intergenic
chr15-8924	chr15	70113780	70114780	2.4	1.69e-08	Intergenic
chr8-6396	chr8	31349913	31350913	2.4	1.69e-08	Intergenic
chr1-28285	chr1	129041939	129042939	2.4	1.48e-07	Intergenic
chr14-9288	chr14	92472241	92474708	2.4	1.5e-10	Intergenic
chr15-8553	chr15	24476738	24477738	2.4	1.48e-07	Intergenic
chr4-17636	chr4	14461306	14462306	2.38	9.68e-08	Intergenic
chr9-14309	chr9	4268884	4269884	2.38	9.68e-08	Intergenic
chr12-6904	chr12	6923807	6926683	2.37	4.76e-09	Intergenic
chr10-12491	chr10	83785889	83786889	2.37	6.32e-08	Intergenic
chr4-18418	chr4	56137417	56138417	2.37	6.32e-08	Intergenic
chr16-13038	chr16	61717289	61721039	2.36	2.14e-12	Intergenic
chr6-19658	chr6	59720897	59724245	2.36	4.12e-08	Intergenic
chr9-10593	chr9	19455112	19459960	2.36	4.12e-08	Intergenic
chr12-5556	chr12	56056422	56057673	2.35	2.69e-08	Intergenic
chr3-28299	chr3	136016136	136017136	2.35	3.6e-07	Intergenic
chr4-11579	chr4	48865839	48867877	2.35	2.03e-09	Intergenic
chr8-8830	chr8	88451061	88453462	2.35	3.11e-09	Intergenic
chr6-15717	chr6	67638133	67639133	2.35	2.69e-08	Intergenic
chr13-2553	chr13	120037622	120038874	2.33	8.64e-10	Intergenic
chr18-4321	chr18	85982324	85983324	2.33	1.75e-08	Intergenic
chr3-26793	chr3	45693141	45694141	2.32	1.52e-07	Intergenic
chr9-10128	chr9	99956085	99957085	2.32	1.52e-07	Intergenic
chr1-26612	chr1	40944771	40945771	2.32	1.52e-07	Intergenic
chr1-28864	chr1	163544124	163546330	2.32	7.4e-09	Intergenic
chr1-8968	chr1	111996622	111997900	2.32	1.14e-08	Intergenic
chr15-8445	chr15	21625116	21626116	2.32	1.52e-07	Intergenic
chr6-19410	chr6	41108469	41109798	2.32	1.14e-08	Intergenic
chr10-14260	chr10	109093713	109095310	2.31	9.84e-08	Intergenic
chr14-12931	chr14	21975936	21987271	2.31	9.84e-08	Intergenic
chr16-8921	chr16	67837799	67839050	2.31	9.84e-08	Intergenic
chr4-16433	chr4	64080338	64081338	2.31	9.84e-08	Intergenic
chr6-12969	chr6	133123544	133125757	2.31	4.81e-09	Intergenic
chr7-22188	chr7	85547039	85557935	2.31	9.84e-08	Intergenic
chr10-7775	chr10	96848781	96849781	2.3	6.38e-08	Intergenic
chr6-17018	chr6	20024342	20027134	2.29	4.13e-08	Intergenic
chr2-13861	chr2	81190150	81191462	2.29	4.13e-08	Intergenic
chr2-9549	chr2	45327633	45330004	2.29	1.32e-09	Intergenic
chr3-14680	chr3	57662080	57665013	2.29	4.13e-08	Intergenic
chr6-10482	chr6	18778206	18780210	2.29	1.32e-09	Intergenic
chr6-4650	chr6	117332301	117334744	2.29	2.03e-09	Intergenic
chr8-1196	chr8	44743626	44746620	2.29	1.32e-09	Intergenic
chr12-4517	chr12	114297546	114298546	2.28	2.68e-08	Intergenic
chr15-7390	chr15	10857915	10860007	2.28	2.68e-08	Intergenic
chr1-24958	chr1	122268605	122269605	2.28	5.53e-07	Intergenic
chr18-5991	chr18	61921850	61923117	2.28	2.68e-08	Intergenic
chr18-6998	chr18	3904686	3905686	2.28	5.53e-07	Intergenic
chr7-17222	chr7	23870548	23872107	2.28	2.68e-08	Intergenic
chr9-9633	chr9	32015843	32017665	2.28	2.68e-08	Intergenic
chr18-5031	chr18	17584167	17585604	2.27	2.31e-07	Intergenic
chr16-12365	chr16	13189290	13190842	2.27	1.12e-08	Intergenic
chr17-16707	chr17	70307759	70308759	2.27	3.57e-07	Intergenic
chr2-13805	chr2	72910823	72911823	2.27	2.31e-07	Intergenic
chr8-13486	chr8	6463399	6464399	2.27	2.31e-07	Intergenic
chr12-5381	chr12	20259953	20261486	2.26	1.49e-07	Intergenic
chr1-16276	chr1	46396248	46397674	2.26	1.49e-07	Intergenic
chr12-11387	chr12	113982230	113983230	2.26	1.49e-07	Intergenic
chr12-8212	chr12	48415952	48418476	2.25	9.6e-08	Intergenic
chr13-3239	chr13	19909566	19910817	2.25	1.97e-09	Intergenic
chr3-12673	chr3	42552606	42560408	2.25	9.6e-08	Intergenic
chr8-11927	chr8	7023419	7026314	2.25	9.6e-08	Intergenic
chr12-7963	chr12	7441388	7442640	2.24	6.2e-08	Intergenic
chr5-17170	chr5	82349926	82351308	2.24	6.2e-08	Intergenic
chr10-3551	chr10	34724131	34738473	2.24	1.28e-09	Intergenic
chr2-13190	chr2	12495374	12496680	2.24	6.2e-08	Intergenic
chr5-7689	chr5	26067995	26071402	2.24	8.27e-10	Intergenic
chr8-2958	chr8	42121227	42122227	2.23	2.58e-08	Intergenic
chr1-22639	chr1	166598005	166600689	2.23	2.58e-08	Intergenic
chr10-15029	chr10	38636406	38637406	2.23	8.24e-07	Intergenic
chr4-11712	chr4	67787038	67788328	2.23	2.58e-08	Intergenic
chr8-4269	chr8	8320830	8323415	2.23	2.58e-08	Intergenic
chr1-28433	chr1	140994644	140995644	2.22	5.3e-07	Intergenic
chr2-20320	chr2	138777033	138778033	2.22	5.3e-07	Intergenic
chr8-12954	chr8	98462681	98463681	2.22	5.3e-07	Intergenic
chr1-27001	chr1	67826281	67828136	2.22	1.45e-10	Intergenic
chr16-8432	chr16	46651526	46652526	2.22	5.3e-07	Intergenic
chr17-16798	chr17	77110126	77111126	2.22	5.3e-07	Intergenic
chr3-24748	chr3	91862914	91865044	2.22	1.08e-08	Intergenic
chr4-11587	chr4	50351083	50354604	2.22	1.08e-08	Intergenic
chr5-22323	chr5	146667585	146668585	2.22	5.3e-07	Intergenic
chr5-22382	chr5	4596555	4597555	2.22	5.3e-07	Intergenic
chr14-10268	chr14	71687469	71688469	2.21	3.41e-07	Intergenic
chr17-16338	chr17	54388630	54393427	2.21	2.9e-09	Intergenic
chr1-28196	chr1	123172621	123173621	2.21	3.41e-07	Intergenic
chr16-12720	chr16	51466608	51467878	2.21	2.19e-07	Intergenic
chr18-4628	chr18	40698079	40699079	2.21	2.19e-07	Intergenic
chr5-14667	chr5	17040108	17041108	2.21	2.19e-07	Intergenic
chr14-4184	chr14	112725858	112727143	2.2	9.07e-08	Intergenic
chr5-17493	chr5	112012241	112013241	2.2	1.41e-07	Intergenic
chr19-6188	chr19	19569088	19570722	2.2	1.41e-07	Intergenic
chr3-27974	chr3	110605001	110606623	2.2	5.84e-08	Intergenic
chr4-10351	chr4	56529958	56530958	2.2	1.41e-07	Intergenic
chr8-4259	chr8	5298466	5299900	2.2	9.07e-08	Intergenic
chr9-13614	chr9	39024360	39032781	2.2	1.21e-09	Intergenic
chr15-9081	chr15	87968209	87969209	2.18	1.86e-06	Intergenic
chr1-17296	chr1	125300650	125302425	2.18	6.47e-09	Intergenic
chr1-21321	chr1	95279499	95280499	2.18	1.19e-06	Intergenic
chr13-10718	chr13	120033471	120034471	2.18	1.86e-06	Intergenic
chr13-13023	chr13	90473892	90474892	2.18	1.86e-06	Intergenic
chr2-19227	chr2	57880277	57881277	2.18	1.19e-06	Intergenic
chr5-21442	chr5	84539021	84543858	2.18	1.19e-06	Intergenic
chr9-13891	chr9	87392457	87393457	2.18	1.19e-06	Intergenic
chr10-15563	chr10	72031057	72032428	2.18	1.19e-06	Intergenic
chr12-11107	chr12	94414488	94415488	2.17	7.66e-07	Intergenic
chr9-14187	chr9	115592269	115593269	2.17	4.91e-07	Intergenic
chr11-12443	chr11	91783448	91784764	2.17	4.91e-07	Intergenic
chr12-9182	chr12	37073277	37074277	2.17	7.66e-07	Intergenic
chr14-8225	chr14	108305637	108306637	2.17	4.91e-07	Intergenic
chr18-4772	chr18	70783523	70784523	2.17	4.91e-07	Intergenic
chr3-16544	chr3	49433403	49443364	2.17	1.73e-09	Intergenic
chr3-16557	chr3	50566096	50567096	2.17	4.91e-07	Intergenic
chr8-11922	chr8	6679051	6680051	2.17	7.66e-07	Intergenic
chrX-301	chrX	31254195	31255195	2.17	4.91e-07	Intergenic
chr3-15800	chr3	11801564	11802825	2.16	1.3e-07	Intergenic
chr3-28493	chr3	156086421	156088000	2.16	3.15e-07	Intergenic
chr8-10896	chr8	50707649	50708905	2.16	3.15e-07	Intergenic
chr9-1991	chr9	92631618	92634133	2.16	1.94e-10	Intergenic
chr1-27502	chr1	103059878	103061133	2.16	3.15e-07	Intergenic
chr3-14993	chr3	77857132	77858438	2.16	8.35e-08	Intergenic
chr3-5584	chr3	29050944	29051944	2.16	1.3e-07	Intergenic
chr5-17213	chr5	83903989	83904989	2.16	2.02e-07	Intergenic
chr5-23865	chr5	87757604	87759525	2.16	1.3e-07	Intergenic
chr7-13262	chr7	80542208	80543798	2.16	1.3e-07	Intergenic
chr7-9543	chr7	104681671	104682923	2.16	1.3e-07	Intergenic
chr8-5566	chr8	19025125	19030522	2.16	2.02e-07	Intergenic
chr9-5350	chr9	30640950	30641950	2.16	3.15e-07	Intergenic
chr10-2704	chr10	15947004	15948328	2.15	1.43e-08	Intergenic
chr5-27117	chr5	119705241	119708800	2.15	2.22e-08	Intergenic
chr15-6798	chr15	32706571	32709087	2.15	9.18e-09	Intergenic
chr4-20735	chr4	74632899	74637553	2.15	2.22e-08	Intergenic
chr7-2230	chr7	95071010	95072010	2.15	3.45e-08	Intergenic
chr12-12954	chr12	114545314	114551503	2.14	6.56e-10	Intergenic
chr12-4929	chr12	61976363	61978178	2.14	3.81e-09	Intergenic
chr3-6998	chr3	135727650	135729736	2.14	1.02e-09	Intergenic
chr14-9229	chr14	90538625	90539625	2.13	1.08e-06	Intergenic
chr3-26785	chr3	45542733	45543733	2.13	4.13e-06	Intergenic
chr6-21082	chr6	9980769	9981769	2.13	2.64e-06	Intergenic
chr8-13790	chr8	31426836	31427836	2.13	1.69e-06	Intergenic
chr12-8150	chr12	42961442	42962442	2.13	1.08e-06	Intergenic
chr15-9996	chr15	58617302	58618302	2.13	1.69e-06	Intergenic
chr16-11186	chr16	48653085	48654085	2.13	1.69e-06	Intergenic
chr16-13271	chr16	68957485	68961877	2.13	2.64e-06	Intergenic
chr3-23977	chr3	61683351	61684351	2.13	2.64e-06	Intergenic
chr4-11714	chr4	67960465	67961747	2.13	1.08e-06	Intergenic
chr4-18460	chr4	65017382	65018382	2.13	2.64e-06	Intergenic
chr4-20683	chr4	72975040	72976040	2.13	2.64e-06	Intergenic
chr5-20281	chr5	10240517	10241517	2.13	2.64e-06	Intergenic
chr8-10031	chr8	92795041	92796041	2.13	1.69e-06	Intergenic
chr8-13369	chr8	128880909	128881909	2.13	2.64e-06	Intergenic
chr1-18724	chr1	76619492	76621046	2.12	6.92e-07	Intergenic
chr16-3331	chr16	78014424	78015424	2.12	2.84e-07	Intergenic
chr16-3649	chr16	53018056	53027643	2.12	2.84e-07	Intergenic
chr9-14186	chr9	115579280	115581517	2.12	7.52e-08	Intergenic
chr11-10013	chr11	71739126	71740774	2.12	1.82e-07	Intergenic
chr11-8573	chr11	110933350	110934350	2.12	6.92e-07	Intergenic
chr11-9782	chr11	28283260	28291730	2.12	3.1e-08	Intergenic
chr12-6723	chr12	113938960	113940323	2.12	6.92e-07	Intergenic
chr17-5800	chr17	38666815	38669097	2.12	3.1e-08	Intergenic
chr2-13747	chr2	63282600	63283867	2.12	4.44e-07	Intergenic
chr3-16265	chr3	42352583	42354280	2.12	1.17e-07	Intergenic
chr6-19193	chr6	20690945	20697307	2.12	2.84e-07	Intergenic
chr6-19430	chr6	42480767	42483397	2.12	1.82e-07	Intergenic
chr7-20525	chr7	138634886	138635886	2.12	6.92e-07	Intergenic
chr8-10822	chr8	42759767	42761079	2.12	2.84e-07	Intergenic
chr8-4266	chr8	6523151	6524448	2.12	1.17e-07	Intergenic
chr5-8349	chr5	127740269	127742111	2.11	2.2e-09	Intergenic
chr1-21310	chr1	94624190	94626911	2.08	5.72e-06	Intergenic
chr10-15092	chr10	45875955	45877288	2.08	6.12e-07	Intergenic
chr14-6987	chr14	86325021	86326021	2.08	1.49e-06	Intergenic
chr14-8321	chr14	112956945	112957945	2.08	3.65e-06	Intergenic
chr4-13380	chr4	81551961	81553573	2.08	1.61e-07	Intergenic
chr5-19746	chr5	119042889	119044548	2.08	3.92e-07	Intergenic
chr6-19850	chr6	68985255	68992317	2.08	2.33e-06	Intergenic
chr6-21859	chr6	50830957	50831957	2.08	2.33e-06	Intergenic
chr8-6453	chr8	46724598	46725598	2.08	2.33e-06	Intergenic
chr8-6826	chr8	96482273	96483553	2.08	6.12e-07	Intergenic
chr1-12843	chr1	67255560	67261155	2.08	9.56e-07	Intergenic
chr1-15573	chr1	159978584	159980012	2.08	6.12e-07	Intergenic
chr1-27713	chr1	109364567	109365567	2.08	2.33e-06	Intergenic
chr10-10023	chr10	109218932	109220191	2.08	9.56e-07	Intergenic
chr10-12355	chr10	73574574	73576227	2.08	3.92e-07	Intergenic
chr10-8291	chr10	35583677	35584677	2.08	9.56e-07	Intergenic
chr11-8033	chr11	19852226	19853733	2.08	1.49e-06	Intergenic
chr11-9079	chr11	70073287	70075234	2.08	2.51e-07	Intergenic
chr13-13525	chr13	14682721	14683972	2.08	9.56e-07	Intergenic
chr13-14563	chr13	103559846	103561097	2.08	6.12e-07	Intergenic
chr13-9199	chr13	61428943	61452990	2.08	2.74e-08	Intergenic
chr14-11660	chr14	56269578	56270578	2.08	3.65e-06	Intergenic
chr14-13456	chr14	78381746	78382746	2.08	2.33e-06	Intergenic
chr15-9876	chr15	49790583	49802060	2.08	3.92e-07	Intergenic
chr17-15345	chr17	94201510	94202775	2.08	1.49e-06	Intergenic
chr18-4300	chr18	82306871	82308776	2.08	1.61e-07	Intergenic
chr18-7361	chr18	39651617	39652617	2.08	3.65e-06	Intergenic
chr18-7395	chr18	41607413	41610567	2.08	3.92e-07	Intergenic
chr18-7424	chr18	45125707	45126707	2.08	3.65e-06	Intergenic
chr2-10137	chr2	129951810	129952810	2.08	1.49e-06	Intergenic
chr2-14768	chr2	8017282	8019182	2.08	3.92e-07	Intergenic
chr4-14915	chr4	80155508	80156508	2.08	2.33e-06	Intergenic
chr4-21061	chr4	90025863	90028813	2.08	1.61e-07	Intergenic
chr4-21350	chr4	121516968	121520446	2.08	6.12e-07	Intergenic
chr5-13289	chr5	41143157	41144531	2.08	3.92e-07	Intergenic
chr5-27555	chr5	146621552	146622552	2.08	8.97e-06	Intergenic
chr6-14521	chr6	130517634	130519371	2.08	9.56e-07	Intergenic
chr6-18760	chr6	7547399	7548716	2.08	2.51e-07	Intergenic
chr6-19272	chr6	24242658	24243658	2.08	2.33e-06	Intergenic
chr7-4603	chr7	92477287	92478555	2.08	6.64e-08	Intergenic
chr8-4038	chr8	74574651	74585888	2.08	7.29e-09	Intergenic
chr9-15163	chr9	56693350	56694762	2.08	3.65e-06	Intergenic
chr9-5019	chr9	111525423	111526676	2.08	6.12e-07	Intergenic
chrX-320	chrX	127162890	127164157	2.08	6.12e-07	Intergenic
chr16-8071	chr16	83367962	83377929	2.06	2.39e-08	Intergenic
chr5-13455	chr5	58237494	58244242	2.06	9.89e-09	Intergenic
chr12-9305	chr12	47944051	47949315	2.05	8.29e-07	Intergenic
chr14-8750	chr14	39986070	39989452	2.05	5.32e-07	Intergenic
chr2-8637	chr2	75178851	75180108	2.05	5.32e-07	Intergenic
chr7-20486	chr7	124874301	124875771	2.05	1.3e-06	Intergenic
chr1-12358	chr1	17550469	17551761	2.05	5.32e-07	Intergenic
chr1-20029	chr1	171479609	171480912	2.05	1.3e-06	Intergenic
chr12-12911	chr12	113912760	113914832	2.05	1.3e-06	Intergenic
chr12-6177	chr12	36897469	36898469	2.05	1.3e-06	Intergenic
chr13-13593	chr13	22122743	22124027	2.05	2.02e-06	Intergenic
chr13-6602	chr13	70675325	70676626	2.05	2.02e-06	Intergenic
chr15-6654	chr15	20008430	20009430	2.05	2.02e-06	Intergenic
chr17-13845	chr17	94557438	94558833	2.05	2.02e-06	Intergenic
chr18-5925	chr18	50529335	50530636	2.05	8.29e-07	Intergenic
chr18-7053	chr18	9677141	9679267	2.05	8.29e-07	Intergenic
chr19-3096	chr19	35854336	35855589	2.05	5.32e-07	Intergenic
chr2-11402	chr2	123484557	123485557	2.05	2.02e-06	Intergenic
chr2-15309	chr2	54333003	54339432	2.05	2.19e-07	Intergenic
chr3-13709	chr3	158717352	158718621	2.05	1.3e-06	Intergenic
chr3-23278	chr3	24268913	24271830	2.05	5.32e-07	Intergenic
chr3-26921	chr3	49693493	49694493	2.05	2.02e-06	Intergenic
chr4-17635	chr4	14432305	14433305	2.05	2.02e-06	Intergenic
chr4-7023	chr4	4663129	4664724	2.05	8.29e-07	Intergenic
chr5-11901	chr5	40445078	40446369	2.05	1.3e-06	Intergenic
chr5-13267	chr5	40627012	40628012	2.05	8.29e-07	Intergenic
chr5-16455	chr5	39026548	39027548	2.05	2.02e-06	Intergenic
chr5-21205	chr5	73845926	73847861	2.05	1.3e-06	Intergenic
chr5-26628	chr5	93740600	93742092	2.05	1.3e-06	Intergenic
chr6-20129	chr6	89976676	89998089	2.05	5.79e-08	Intergenic
chr6-5855	chr6	70209384	70210384	2.05	8.29e-07	Intergenic
chr7-10250	chr7	47325000	47326000	2.05	1.3e-06	Intergenic
chr8-7339	chr8	41461390	41465028	2.05	5.32e-07	Intergenic
chr18-8437	chr18	66528659	66529659	2.04	7.75e-06	Intergenic
chr3-27194	chr3	71202484	71203484	2.04	4.95e-06	Intergenic
chr9-9642	chr9	33684309	33685309	2.04	3.16e-06	Intergenic
chr1-28286	chr1	129045183	129046183	2.04	7.75e-06	Intergenic
chr10-11023	chr10	78634359	78635359	2.04	4.95e-06	Intergenic
chr12-11680	chr12	8154421	8155421	2.04	4.95e-06	Intergenic
chr14-13033	chr14	37207399	37208399	2.04	3.16e-06	Intergenic
chr16-12144	chr16	85364299	85365299	2.04	4.95e-06	Intergenic
chr16-13244	chr16	68144661	68145661	2.04	7.75e-06	Intergenic
chr18-8727	chr18	90013253	90015694	2.04	3.16e-06	Intergenic
chr2-14412	chr2	123262868	123263868	2.04	4.95e-06	Intergenic
chr2-16411	chr2	167394122	167395122	2.04	4.95e-06	Intergenic
chr2-18106	chr2	137671301	137672301	2.04	4.95e-06	Intergenic
chr2-20178	chr2	117228606	117229606	2.04	7.75e-06	Intergenic
chr3-20831	chr3	42044715	42045715	2.04	4.95e-06	Intergenic
chr3-22762	chr3	6908922	6909922	2.04	1.21e-05	Intergenic
chr3-25461	chr3	159372607	159374208	2.04	4.95e-06	Intergenic
chr4-19042	chr4	109979009	109990553	2.04	2.59e-15	Intergenic
chr4-19808	chr4	19223665	19224665	2.04	4.95e-06	Intergenic
chr6-21312	chr6	18880110	18881110	2.04	7.75e-06	Intergenic
chr5-19128	chr5	78427467	78437534	2.04	1.21e-05	Intergenic
chr6-20940	chr6	145355095	145356095	2.04	4.95e-06	Intergenic
chr12-11610	chr12	6681836	6687502	2.03	4.97e-08	Intergenic
chr13-9801	chr13	13028458	13032016	2.03	7.39e-05	Intergenic
chr4-17797	chr4	21201648	21205740	2.03	1.32e-08	Intergenic
chr6-22210	chr6	68394487	68398379	2.03	5.49e-09	Intergenic
chr11-8743	chr11	13660975	13664820	2.02	1.87e-07	Intergenic
chr17-6194	chr17	4033813	4037467	2.02	1.87e-07	Intergenic
chr5-19161	chr5	78845340	78853852	2.02	7.09e-07	Intergenic
chr1-18437	chr1	45725925	45732338	2.02	1.2e-07	Intergenic
chr16-3273	chr16	63914811	63916144	2.02	1.2e-07	Intergenic
chr16-4932	chr16	59120775	59121775	2.02	7.09e-07	Intergenic
chr3-21582	chr3	75965762	75968510	2.02	1.4e-10	Intergenic
chr5-4580	chr5	146169944	146171556	2.02	2.92e-07	Intergenic
chr6-17779	chr6	78023643	78026090	2.02	2.92e-07	Intergenic
chr7-8837	chr7	23524237	23527462	2.02	1.26e-09	Intergenic
chr1-13205	chr1	108707047	108708047	2.01	4.21e-06	Intergenic
chr13-8920	chr13	29264168	29265168	2.01	4.21e-06	Intergenic
chr15-7234	chr15	93949217	93950217	2.01	4.21e-06	Intergenic
chr16-9286	chr16	83424520	83426290	2.01	1.73e-06	Intergenic
chr17-419	chr17	27354992	27365930	2.01	1.11e-06	Intergenic
chr12-2057	chr12	119520885	119526933	2.01	4.69e-09	Intergenic
chr12-7278	chr12	59664710	59666081	2.01	4.21e-06	Intergenic
chr13-9232	chr13	69833625	69834625	2.01	2.69e-06	Intergenic
chr14-9821	chr14	19015215	19016215	2.01	2.69e-06	Intergenic
chr15-5114	chr15	6229249	6230249	2.01	2.69e-06	Intergenic
chr15-5440	chr15	54073557	54075345	2.01	1.73e-06	Intergenic
chr17-9486	chr17	39706638	39707917	2.01	1.11e-06	Intergenic
chr18-6007	chr18	66728717	66729717	2.01	1.73e-06	Intergenic
chr18-6779	chr18	71040069	71041380	2.01	4.21e-06	Intergenic
chr2-18005	chr2	112152667	112154423	2.01	4.21e-06	Intergenic
chr3-24479	chr3	77605761	77608552	2.01	1.73e-06	Intergenic
chr5-19335	chr5	87214382	87215685	2.01	2.69e-06	Intergenic
chr5-7801	chr5	49789812	49791335	2.01	2.72e-08	Intergenic
chr5-8529	chr5	6765967	6766967	2.01	1.11e-06	Intergenic
chr8-10603	chr8	19424477	19429171	2.01	4.21e-06	Intergenic
chr8-5537	chr8	7931528	7932838	2.01	1.73e-06	Intergenic
chr6-3682	chr6	3244015	3246420	2.01	1.73e-06	Intergenic
chr12-6019	chr12	6497420	6498420	2	6.58e-06	Intergenic
chr12-9796	chr12	94403725	94404725	2	6.58e-06	Intergenic
chr4-1930	chr4	5465591	5467110	2	4.23e-08	Intergenic
chr5-20746	chr5	55564958	55566221	2	6.58e-06	Intergenic
chr6-19679	chr6	59944861	59945861	2	1.03e-05	Intergenic
chr9-14180	chr9	113466726	113467726	2	6.58e-06	Intergenic
chr1-22181	chr1	130520697	130521697	2	6.58e-06	Intergenic
chr12-8080	chr12	31022445	31023445	2	6.58e-06	Intergenic
chr12-9083	chr12	13975656	13976656	2	6.58e-06	Intergenic
chr14-14238	chr14	111148971	111149971	2	1.03e-05	Intergenic
chr16-13381	chr16	72440700	72441700	2	6.58e-06	Intergenic
chr18-6778	chr18	70972622	70973622	2	6.58e-06	Intergenic
chr2-9022	chr2	123886808	123891068	2	4.23e-08	Intergenic
chr6-22067	chr6	60651258	60652511	2	1.03e-05	Intergenic
chr8-12251	chr8	42643269	42644647	2	6.58e-06	Intergenic
chr10-16254	chr10	124103401	124104401	2	1.03e-05	Intergenic
chr12-12165	chr12	52939475	52940475	2	1.03e-05	ID4|SINE|ID
chr9-11457	chr9	114968875	114969875	3.39	1.79e-13	ID_B1|SINE|B4
chr1-15408	chr1	143157159	143158428	2.48	1.8e-09	ID_B1|SINE|B4
chr12-10570	chr12	48501225	48502496	2.26	1.49e-07	ID_B1|SINE|B4
chr4-16080	chr4	31591689	31592689	2.21	2.19e-07	ID_B1|SINE|B4
chr10-8575	chr10	62362742	62363742	2.05	2.02e-06	ID_B1|SINE|B4
chr15-9221	chr15	101941749	101943234	2.01	4.21e-06	ID_B1|SINE|B4
chr16-8706	chr16	61335104	61336104	2.45	6.84e-09	IAPLTR3-int|LTR|ERVK
chr7-21323	chr7	33831940	33833276	2.33	1.75e-08	IAPLTR3-int|LTR|ERVK
chr7-12063	chr7	106532717	106535311	2.19	4.55e-06	IAPLTR2_Mm|LTR|ERVK
chr8-10700	chr8	27471158	27472158	2.01	4.21e-06	IAPLTR1_Mm|LTR|ERVK
chr6-18384	chr6	130531619	130532619	2.32	1.52e-07	IAPEz-int|LTR|ERVK
chr3-24765	chr3	93832277	93837424	2.18	6.47e-09	IAPEY4_I-int|LTR|ERVK
chr7-13997	chr7	26891225	26892225	3.54	5.79e-14	IAPEY3-int|LTR|ERVK
chr12-7465	chr12	88116443	88117443	2.61	3.45e-09	IAPEY3-int|LTR|ERVK
chr16-7151	chr16	98088545	98092616	2.03	5.49e-09	IAP-d-int|LTR|ERVK
chr2-14996	chr2	30642369	30646282	2.14	1.01e-05	GA-rich|Low_complexity|Low_complexity
chr9-9470	chr9	19374338	19376450	2.08	1.03e-07	exon (NM_146525, exon 1 of 1)
chr15-9733	chr15	34258215	34259215	2.9	1.15e-10	exon (NM_033521, exon 2 of 7)
chr2-15498	chr2	76945377	76946911	2.08	1.49e-06	exon (NM_011652, exon 27 of 313)
chr5-16466	chr5	39613784	39615038	2.31	9.84e-08	exon (NM_010474, exon 2 of 2)
chr6-17170	chr6	29285465	29286465	2.08	3.65e-06	exon (NM_001101486, exon 3 of 5)
chr11-6781	chr11	69402883	69407126	2.2	5.84e-08	exon (NM_001017426, exon 11 of 23)
chr3-20470	chr3	16027863	16028863	2.23	8.24e-07	ETnERV2-int|LTR|ERVK
chr18-4925	chr18	3536920	3537920	2.17	7.66e-07	ETnERV2-int|LTR|ERVK
chr9-15022	chr9	38632785	38633785	2	6.58e-06	ETnERV2-int|LTR|ERVK
chr7-11178	chr7	26406925	26408780	2.15	2.22e-08	ETnERV-int|LTR|ERVK
chr17-15330	chr17	92950005	92955424	2.14	1.58e-09	ETnERV-int|LTR|ERVK
chr3-13353	chr3	93854782	93859607	2.13	1.08e-06	ETnERV-int|LTR|ERVK
chr10-9071	chr10	127832598	127835194	2.13	1.08e-06	ETnERV-int|LTR|ERVK
chr7-21943	chr7	62024834	62026988	2.05	2.02e-06	ETnERV-int|LTR|ERVK
chr3-27077	chr3	63445490	63447222	2.08	2.51e-07	ERVL-int|LTR|ERVL
chr10-14006	chr10	88003683	88004683	2	1.03e-05	ERVL-B4-int|LTR|ERVL
chr17-10022	chr17	9788337	9792611	2.21	2.19e-07	ERVB7_2B-LTR_MM|LTR|ERVK
chr15-1439	chr15	75401012	75402571	2.11	5.31e-09	ERVB5_1-LTR_MM|LTR|ERVK
chr17-11832	chr17	41901872	41904296	4.23	4.28e-21	ERVB4_2-I_MM-int|LTR|ERVK
chr19-600	chr19	8394286	8395871	2.57	1.46e-12	ERVB4_1B-LTR_MM|LTR|ERVK
chr8-2482	chr8	4091241	4100610	2.13	2.64e-06	ERVB4_1B-I_MM-int|LTR|ERVK
chr18-8397	chr18	60285228	60287109	2.01	1.11e-06	ERVB4_1B-I_MM-int|LTR|ERVK
chr10-13242	chr10	32957571	32958571	2.08	3.65e-06	ERVB2_1A-I_MM-int|LTR|ERVK
chr1-2151	chr1	171077313	171078993	4.02	1.79e-24	CpG
chrX-425	chrX	14491905	14492905	2.18	1.86e-06	Charlie2b|DNA|hAT-Charlie
chr5-22718	chr5	40253486	40255612	2.15	3.45e-08	BGLII|LTR|ERVK
chr3-19436	chr3	93801196	93803312	2.12	1.17e-07	BGLII_B|LTR|ERVK
chr9-11458	chr9	116447297	116448297	4.01	1.05e-15	B4A|SINE|B4
chr7-16966	chr7	12634804	12635804	2.58	2.34e-09	B4A|SINE|B4
chr16-5379	chr16	89677705	89687798	2.25	1.97e-09	B4A|SINE|B4
chr1-18746	chr1	81560386	81563737	2.05	2.02e-06	B4A|SINE|B4
chr17-13841	chr17	94331078	94332078	2.05	2.02e-06	B4A|SINE|B4
chr2-20542	chr2	159433452	159436164	2.5	2.35e-08	B4|SINE|B4
chr7-23390	chr7	31837696	31838696	2.04	7.75e-06	B4|SINE|B4
chr11-10380	chr11	110010865	110011865	2	6.58e-06	B4|SINE|B4
chr1-17635	chr1	149756351	149757351	2.5	2.35e-08	B3A|SINE|B2
chr3-26123	chr3	18066298	18067298	2.04	7.75e-06	B3A|SINE|B2
chr7-18911	chr7	15950807	15966924	2.03	3.2e-08	B3A|SINE|B2
chr7-20642	chr7	6248141	6249141	3	5.17e-11	B3|SINE|B2
chr7-11960	chr7	93219436	93225737	2.55	3.22e-11	B3|SINE|B2
chr6-20345	chr6	110144885	110146518	2.23	2.58e-08	B3|SINE|B2
chr8-11421	chr8	86810232	86811232	2.17	7.66e-07	B3|SINE|B2
chr7-24869	chr7	129557203	129559149	2.08	3.92e-07	B3|SINE|B2
chr1-15623	chr1	170111531	170115571	2.05	9.01e-08	B3|SINE|B2
chr3-10915	chr3	18430307	18431307	2.45	6.84e-09	B2_Mm2|SINE|B2
chr13-12131	chr13	17661091	17662356	2.24	6.2e-08	B2_Mm2|SINE|B2
chr17-15931	chr17	36004181	36005181	4.01	1.05e-15	B2_Mm1a|SINE|B2
chr10-8706	chr10	78558115	78559389	2.12	1.82e-07	B2_Mm1a|SINE|B2
chr8-12204	chr8	37617513	37618513	2.27	2.31e-07	B1F1|SINE|Alu
chr8-7722	chr8	78250156	78251409	2.38	7.27e-09	B1F|SINE|Alu
chr4-21378	chr4	122566691	122568322	2.08	9.56e-07	B1F|SINE|Alu
chr15-5652	chr15	92823892	92825146	2.05	2.02e-06	B1F|SINE|Alu
chr5-8678	chr5	43007009	43008809	2.28	8.57e-10	B1_Mus2|SINE|Alu
chr9-11817	chr9	17975473	17976473	2.21	3.41e-07	B1_Mus2|SINE|Alu
chr1-17239	chr1	122626061	122627061	2.13	1.08e-06	B1_Mus2|SINE|Alu
chr1-20079	chr1	178304534	178305534	2	1.03e-05	B1_Mus2|SINE|Alu
chr5-18888	chr5	66777167	66778167	2.17	4.91e-07	B1_Mus1|SINE|Alu
chr5-19830	chr5	125373080	125374080	2	6.58e-06	B1_Mus1|SINE|Alu
chr14-5723	chr14	18402996	18404784	2.01	1.75e-08	B1_Mur4|SINE|Alu
chr15-9707	chr15	29414304	29415304	2.23	8.24e-07	B1_Mur3|SINE|Alu
chr4-21046	chr4	89289497	89290497	2.63	5.08e-09	B1_Mur2|SINE|Alu
chr1-14559	chr1	69691799	69696816	2.22	6.95e-09	B1_Mur1|SINE|Alu
chr5-9337	chr5	137810047	137812433	2.25	1.97e-09	B1_Mm|SINE|Alu
chr3-14036	chr3	12685611	12686611	2.12	1.82e-07	B1_Mm|SINE|Alu
chr6-17187	chr6	31889010	31890515	2.96	9.44e-12	AT_rich|Low_complexity|Low_complexity
chr5-14674	chr5	18850684	18851684	2.71	4.69e-10	AT_rich|Low_complexity|Low_complexity
chr12-8984	chr12	6460630	6463699	2.13	2.64e-06	AT_rich|Low_complexity|Low_complexity
chr3-22070	chr3	111181584	111182584	2	1.03e-05	AT_rich|Low_complexity|Low_complexity
chr8-15027	chr8	116254010	116255010	2	1.03e-05	AT_rich|Low_complexity|Low_complexity
chr1-26028	chr1	18677412	18682556	2.17	7.66e-07	A-rich|Low_complexity|Low_complexity
chr13-11394	chr13	64496793	64498253	2.04	3.16e-06	5' UTR (NM_001195435, exon 1 of 3)
chrX-451	chrX	106837157	106838157	2.33	2.34e-07	3' UTR (NM_199468, exon 2 of 2)
chr6-16638	chr6	3602294	3603294	2.01	2.69e-06	3' UTR (NM_024260, exon 28 of 28)
chr3-20814	chr3	41626319	41627319	2.55	9.11e-09	3' UTR (NM_001081411, exon 21 of 21)
chr9-12480	chr9	86895727	86896727	2.66	1.29e-09	(TTTTTG)n|Simple_repeat|Simple_repeat
chr6-8328	chr6	44364298	44365649	2.17	4.91e-07	(TTTTTG)n|Simple_repeat|Simple_repeat
chr11-11906	chr11	24949119	24950478	2.01	1.73e-06	(TTTG)n|Simple_repeat|Simple_repeat
chr2-12220	chr2	55342042	55345751	2.46	1.04e-08	(TTTC)n|Simple_repeat|Simple_repeat
chr17-4664	chr17	54007406	54009477	2.05	5.32e-07	(TTTC)n|Simple_repeat|Simple_repeat
chr12-11225	chr12	96876319	96877915	2.05	8.29e-07	(TTG)n|Simple_repeat|Simple_repeat
chr1-9128	chr1	124697316	124703219	2.01	2.69e-06	(TGGA)n|Simple_repeat|Simple_repeat
chr6-17788	chr6	78636033	78637033	2.04	3.16e-06	(TG)n|Simple_repeat|Simple_repeat
chr3-22737	chr3	5906838	5907838	2.45	5.96e-08	(TC)n|Simple_repeat|Simple_repeat
chr9-12743	chr9	104983840	104985826	2.22	6.95e-09	(TA)n|Simple_repeat|Simple_repeat
chr17-13820	chr17	92359457	92360457	2.04	4.95e-06	(TA)n|Simple_repeat|Simple_repeat
chr8-10264	chr8	109132429	109133429	2.04	7.75e-06	(CTATG)n|Simple_repeat|Simple_repeat
chr16-10427	chr16	80084782	80086038	2.08	2.33e-06	(CAT)n|Simple_repeat|Simple_repeat
chr17-12281	chr17	78438630	78439920	2.01	1.73e-06	(CAT)n|Simple_repeat|Simple_repeat
chr15-5316	chr15	28986553	28987833	2.12	4.44e-07	(CAAA)n|Simple_repeat|Simple_repeat
chr10-1451	chr10	11957067	11959418	2.17	1.73e-09	(CA)n|Simple_repeat|Simple_repeat
