# Supplementary material for: Reduced PRC2 function alters male germline epigenetic programming and paternal inheritance
Source: BMC Biol. 2018 Sep 20;16:104. doi: 10.1186/s12915-018-0569-5 (PMC6149058; doi:10.1186/s12915-018-0569-5)
Supplement: Supplementary file 8 — Table S7. ChIP-seq data showing regions with decreased H3K27me3 in Eedhypo/hypo compared Eedwt/wt to germ cells identified using EdgeR. (XLSX 11 kb) [file 12915_2018_569_MOESM8_ESM.xlsx]

## Sheet: Sup table 7
Table S7: ChIP-seq data showing regions with decreased H3K27me3 in Eed hypo/hypo compared Eed wt/wt to germ cells identified using EdgeR.
Region ID	WT1 (X15.08382)	WT2 (X15.08383)	WT3 (X15.08384)	WT4 (X15.08385)	HOM1 (X15.08386)	HOM2 (X15.08387)	HOM3 (X15.08388)	HOM4 (X15.08389)	logFC	logCPM	PValue
chr7_87075175_87081959_noORF	3.96229	13.9568	12.9679	15.4326	1.12315	2.5453	1.39385	3.17509	-2.49838	2.85048	1.04345e-08
chr17_41029989_41036830_noORF	5.66041	6.53299	10.2537	7.22379	0.280788	0	0.929236	0.317509	-4.02295	2.13891	6.76113e-18
chr7_86908057_86914774_ORF1only	5.09437	9.20557	13.2695	14.1192	1.96551	2.5453	3.48464	3.17509	-1.86957	2.82081	1.75555e-07
chr17_41686921_41693531_ORF1only	2.26416	4.15735	3.31737	2.62683	0.561576	0.318163	0.929236	0.952527	-2.07577	1.29201	9.05601e-06
NM_001256051	2.83021	4.45431	7.53947	5.25366	0	0	0	0	-7.10941	1.58975	1.35147e-15
NR_015618	36.2266	50.1852	63.6331	45.9696	27.5172	21.6351	20.9078	17.7805	-1.15388	5.16783	1.537e-09
NR_033517	8.2076	19.005	24.1263	14.1192	2.52709	1.59081	2.32309	3.4926	-2.70498	3.30109	1.48061e-13
