# Supplementary material for: Reduced PRC2 function alters male germline epigenetic programming and paternal inheritance
Source: BMC Biol. 2018 Sep 20;16:104. doi: 10.1186/s12915-018-0569-5 (PMC6149058; doi:10.1186/s12915-018-0569-5)
Supplement: Supplementary file 9 — Table S8. RNA-seq and expression microarray data showing genes differentially expressed in heterozygous E8.5 day embryos sired by Eedhypo/hypo fathers compared to E8.5-day embryos sired by Eedhypo/wt fathers. (XLSX 22 kb) [file 12915_2018_569_MOESM9_ESM.xlsx]

## Sheet: Sup table 8
	Table S8: RNA-seq and expression microarray data showing genes differentially expressed in heterozygous E8.5 day embryos sired by Eedhypo/hypo fathers compared to E8.5 day embryos sired by Eedhypo/wt fathers.
	ProbeName	Chromosome	Start	End	p (Corr)	Array FC (abs)	NGS FC (abs)	Retroposed Genes V6, UCSC	GeneSpring gene description
	A_55_P1955159	1	23101942	23102001	0.000543	3.71766	3.49488	retro-Ppp1r14b, Chr1	Mus musculus RIKEN cDNA 4933415F23 gene (4933415F23Rik), mRNA [NM_025746]
	A_55_P1989947	1	55370091	55370150	9.16e-05	3.24265	3.14758	retro-Btf3; Chr1.	PREDICTED: Mus musculus transcription factor BTF3-like (LOC101056633), mRNA [XM_003946060]
	A_30_P01026412	1	81636575	81636634	0.000312	2.55489	4.04658		lincRNA:chr1:81632600-81644175 forward strand
	A_55_P1971619	1	111880654	111880713	5.04e-05	5.0461	3.33127	retro-Rp19; Chr1
	A_30_P01023358	1	121054891	121054950	0.000743	3.85813	2.30798	retro-Gapdh; Chr1	lincRNA:chr1:121054422-121055142 forward strand
	A_30_P01024989	1	134168972	134169031	0.000464	2.37319	2.2589		lincRNA:chr1:134167181-134181386 forward strand
	A_55_P2098727	2	69766782	69766841	0.000177	3.27664	3.12281	retro-Rpl13; Chr2, intron Ccdc173
	A_66_P129469	2	103819059	103819118	0.00072	3.81581	2.64362	retro-Trappc6b; Chr2
	A_66_P125392	2	126325294	126325353	0.000309	2.25453	2.82435		Mus musculus ATPase, class I, type 8B, member 4 (Atp8b4), mRNA [NM_001080944]
	A_51_P484599	2	164827393	164827452	0.000214	2.73969	2.39272		Mus musculus spermatogenesis associated 25 (Spata25), mRNA [NM_029370]
	A_30_P01031732	3	19204839	19204898	0.000467	2.04498	2.0199		lincRNA:chr3:19179899-19216399 forward strand
	A_30_P01025202	3	35337776	35337835	0.000771	2.53047	3.95123		lincRNA:chr3:35236023-35241498 forward strand
	A_30_P01031737	3	51337823	51337882	6.35e-05	2.7062	2.7977		lincRNA:chr3:51138643-51146693 forward strand
	A_55_P2340885	3	84306816	84306875	0.000224	2.20056	3.72165		Mus musculus adult male hippocampus cDNA, RIKEN full-length enriched library, clone:C630001G18 product:unclassifiable, full insert sequence. [AK049815]
	A_55_P2061660	3	89939481	89939540	0.000711	2.17464	2.98001		Mus musculus ATPase, class I, type 8B, member 2 (Atp8b2), mRNA [NM_001081182]
	A_66_P111689	3	124292446	124292505	4.3e-05	3.335	3.88535	retro-Rps23; Chr3	PREDICTED: Mus musculus predicted gene 9372 (Gm9372), mRNA [XM_001003736]
	A_52_P22617	3	139128594	139128653	0.000269	2.08678	3.25393	retro-Nme2; chr3	predicted gene 4862 [Source:MGI Symbol;Acc:MGI:3646671] [ENSMUST00000170405]
	A_55_P1984566	3	150514812	150514871	6.35e-05	7.00568	4.20959	retro-Tra2b; Chr3
	A_55_P2006366	4	12116389	12116448	0.000234	2.56261	2.5874	retro-Pabpc4; Chr4
	A_55_P1982449	4	27867117	27867176	0.000979	2.53411	3.52691	retro-Hmgn5, Chr4
	A_30_P01019724	4	89442796	89442855	0.0005	4.03308	3.64486	retro-Hspd1; Chr4, intron AK148321.	lincRNA:chr4:89032648-89133273 reverse strand
	A_55_P1970536	4	123275201	123275260	3.72e-05	6.72334	2.41656	retro-Rps2; Chr4, intron Pabpc4
	A_30_P01021917	4	150047364	150047423	0.000929	2.10456	3.72788		lincRNA:chr4:149383134-149451259 reverse strand
	A_66_P123603	5	34481640	34481699	6.18e-05	2.5404	3.26955	retro-Gapdh; Chr5, intron Fam193a
	A_30_P01026124	5	35634229	35634288	0.000844	2.81056	2.73281		lincRNA:chr5:35975265-35982561 reverse strand
	A_55_P1993517	5	36833254	36833313	0.000126	2.48042	2.09269		Mus musculus TBC1 domain family, member 14 (Tbc1d14), transcript variant 1, mRNA [NM_001113362]
	A_55_P2074982	5	38625477	38625536	0.00054	2.50048	2.19306		Mus musculus Ly1 antibody reactive clone (Lyar), mRNA [NM_025281]
	A_55_P2143446	5	59445732	59445791	0.000131	3.11144	2.29127	retro-C1ga1tici; Chr5	predicted pseudogene 6632 [Source:MGI Symbol;Acc:MGI:3644251] [ENSMUST00000168425]
	A_55_P2011051	5	73017831	73017890	0.000628	2.7558	2.00213	retro-Pa2g4; Chr5, intron Cnga1	Mus musculus proliferation-associated 2G4 (Pa2g4), mRNA [NM_011119]
	A_55_P2131433	5	89499093	89499152	4.44e-05	4.16951	3.48053	retro-SET; Chr5
	A_55_P2072940	5	117338886	117338945	0.000213	2.07668	3.50366		V-set and immunoglobulin domain containing 10 [Source:MGI Symbol;Acc:MGI:2448533] [ENSMUST00000145052]
	A_55_P2020188	5	133025001	133025060	0.000333	2.00135	4.15144
	A_55_P1992884	5	136210985	136211044	6.18e-05	4.13847	3.72234	retro-Rp17a; Chr5
	A_30_P01023128	5	138754594	138754653	0.000308	2.17585	2.47578		lincRNA:chr5:139225387-139230837 forward strand
	A_30_P01021297	6	23157822	23157881	3.72e-05	3.02955	3.97092	retro-Prpf18 and retro-Crnkl1; Chr6.	lincRNA:chr6:23105525-23118900 reverse strand
	A_66_P133642	6	42469593	42469652	5.06e-05	2.40166	2	retro-Rp17a; Chr6	predicted gene 4877 [Source:MGI Symbol;Acc:MGI:3779444] [ENSMUST00000104977]
	A_30_P01029703	6	67148473	67148532	0.00034	2.9628	2.76672	retro-Eef1a1; Chr6	lincRNA:chr6:67052066-67119366 reverse strand
	A_30_P01028744	6	67221319	67221378	8.34e-05	10.2114	12.123	retro-Srsf3; Chr6	lincRNA:chr6:67155508-67216941 reverse strand
	A_55_P2064412	6	67367783	67367842	0.000213	2.16067	2.2801	retro-Rp130; Chr6
	A_55_P2048953	6	67515288	67515347	0.000103	2.71304	2.12729	retro-Mina; Chr6, intron abParts	Mus musculus RIKEN cDNA 4930515G16 gene (4930515G16Rik), non-coding RNA [NR_003100]
	A_55_P2055762	6	85118594	85118653	0.000762	2.0631	2.8605		Mus musculus predicted gene 5878 (Gm5878), mRNA [NM_001034902]
	A_30_P01026733	6	95472263	95472322	0.000817	2.0523	2.3459		lincRNA:chr6:95418306-95424131 reverse strand
	A_55_P2176260	6	127234602	127234661	0.000274	4.16326	2.67861	retro-Rps2; Chr6
	A_55_P2144296	6	130676004	130676063	0.000531	2.38166	3.3872		PREDICTED: Mus musculus predicted gene, 17776 (Gm17776), mRNA [XM_001476568]
	A_55_P1963109	6	132572237	132572296	0.00034	2.01745	2.63381		Mus musculus proline rich protein HaeIII subfamily 1 (Prh1), mRNA [NM_011174]
	A_52_P150114	7	33423907	33423966	0.000435	4.65555	2.85851	retro-Rp123a; Chr7
	A_55_P2185667	7	33423985	33424044	2.52e-05	4.39333	2.73889	retro-Rp123a; Chr7
	A_55_P2182162	7	73685163	73685222	0.000125	3.53065	2.48946	retro-Snip1; Chr7	Q5M813_RAT (Q5M813) Nek4 protein, partial (10%) [TC1660207]
	A_66_P128440	8	3674118	3674177	0.000118	2.17575	2.21901		PREDICTED: Mus musculus expressed sequence BB094273 (BB094273), misc_RNA [XR_168441]
	A_30_P01033392	8	91571897	91571956	0.000213	2.33274	2.21914		lincRNA:chr8:91569369-91594119 reverse strand
	A_30_P01025012	9	31783436	31783495	0.000326	5.33466	3.86005	retro-Rp17, Chr9	lincRNA:chr9:31390809-31591204 forward strand
	A_55_P2111563	9	72129265	72129324	0.000101	4.82482	2.43921	retro-Rp17a; Chr9
	A_30_P01027016	9	81645199	81645258	3.72e-05	2.8143	2.33925		lincRNA:chr9:81537835-81583227 reverse strand
	A_30_P01026333	9	81647182	81647241	5.48e-05	5.36463	2.6699		lincRNA:chr9:81537835-81583227 reverse strand
	A_55_P2330600	9	84784191	84784250	0.000283	2.00061	3.63583		Mus musculus RIKEN cDNA 4930554C24 gene (4930554C24Rik), long non-coding RNA [NR_040739]
	A_55_P2313658	9	114928707	114928766	0.000524	2.33698	2.45227		H3045B01-3 NIA Mouse 15K cDNA Clone Set Mus musculus cDNA clone H3045B01 3', mRNA sequence [BG066537]
	A_55_P2158156	9	115405139	115405198	0.000832	4.75746	4.16751	retro-Gapdh; Chr9
	A_30_P01023900	10	22143762	22143821	0.000494	7.42409	2.53135		lincRNA:chr10:21855725-21867925 reverse strand
	A_30_P01023949	10	24549773	24549832	6.18e-05	2.50748	2.35945		lincRNA:chr10:24269165-24276690 forward strand
	A_30_P01032988	10	62885138	62885197	5.48e-05	2.46782	2.51984		lincRNA:chr10:62347876-62374346 reverse strand
	A_55_P2016652	10	69338305	69338364	0.000116	2.49943	2.94003		Mus musculus cyclin-dependent kinase 1 (Cdk1), mRNA [NM_007659]
	A_55_P2179069	10	71799179	71799238	0.000208	2.93058	2.73462	retro-Psma6; Chr10
	A_30_P01029290	10	73284039	73284098	0.000111	2.22705	2.68835		lincRNA:chr10:72726649-72799726 forward strand
	A_55_P2135031	10	103893628	103893687	3.72e-05	3.57637	3.07357		Unknown
	A_55_P2139886	11	45864919	45864978	0.000465	2.00922	2.6918		Mus musculus SFT2 domain containing 1 (Sft2d1), mRNA [NM_134114]
	A_55_P1980631	11	69051603	69051662	3.72e-05	3.3224	2.9375		Mus musculus aurora kinase B (Aurkb), mRNA [NM_011496]
	A_55_P1976077	11	81572520	81572579	0.000158	4.85481	2.48752	retro-Phb; Chr11, intron Asic2	Mus musculus RIKEN cDNA 1700071K01 gene (1700071K01Rik), mRNA [NM_001033765]
	A_52_P238902	11	86891263	86891322	0.000216	2.50206	2.25553		Mus musculus smg-8 homolog, nonsense mediated mRNA decay factor (C. elegans) (Smg8), mRNA [NM_024262]
	A_30_P01020492	11	95788611	95788670	0.000546	3.14927	2.85943		lincRNA:chr11:95644899-95658549 reverse strand
	A_55_P1961165	11	99840108	99840167	9.2e-05	4.80321	3.81891	retro-SUMO2; Chr11	PREDICTED: Mus musculus small ubiquitin-related modifier 2-like (LOC101055913), mRNA [XM_003945650]
	A_55_P2161773	11	102017686	102017745	3.72e-05	2.14303	2.48599		Mus musculus 7 days neonate cerebellum cDNA, RIKEN full-length enriched library, clone:A730092N13 product [AK163205]
	A_55_P2063776	12	57518280	57518339	8.76e-05	16.05	7.33726	retro-Tardbp; Chr12	PREDICTED: Mus musculus predicted gene 2568 (Gm2568), misc_RNA [XR_106698]
	A_55_P1978905	12	57632720	57632779	6.18e-05	4.08917	4.12011	retro-GM15772; Chr12
	A_55_P2049976	12	68090984	68091043	5.22e-05	6.19858	3.23852	retro-Hspe1; Chr12
	A_30_P01023905	12	81400075	81400134	3.72e-05	4.79676	2.32251	retro-Hspe1; Chr 12	lincRNA:chr12:82495575-82516300 forward strand
	A_30_P01020727	12	82501035	82501094	3.72e-05	3.09442	2.18102	retro-Hspe1; Chr12, intron Cox16.	lincRNA:chr12:82500406-82501102 forward strand
	A_30_P01024078	12	110062359	110062418	5.02e-05	6.63519	3.58579	retro-SnrpE, Chr12	lincRNA:chr12:111287772-111333890 forward strand
	A_30_P01026947	12	110062362	110062421	0.00029	6.79777	2.53933	retro-SnrpE; Chr12	lincRNA:chr12:111287772-111333890 forward strand
	A_30_P01030769	12	111300512	111300571	0.000103	3.34457	2.01023	retro-Hspe1; Chr12	lincRNA:chr12:111287772-111333890 forward strand
	A_66_P108474	12	115590869	115590928	8.62e-05	4.32992	4.32035	retro-Rp17a; Chr12, Intron abParts	PREDICTED: Mus musculus predicted gene, 19843 (Gm19843), mRNA [XM_003945499]
	A_52_P602669	13	33821077	33821136	0.000168	2.04875	2.01232		Mus musculus serine (or cysteine) peptidase inhibitor, clade B, member 6d (Serpinb6d), mRNA [NM_001076790]
	A_55_P1954643	13	50676789	50676848	6.18e-05	2.72196	3.72545		Mus musculus adult male bone cDNA, RIKEN full-length enriched library, clone:9830162J21 product:unclassifiable, full insert sequence. [AK036683]
	A_55_P2080902	13	50950795	50950854	0.000105	3.13259	4.04154	retro-Rps6; chr13
	A_55_P2185347	13	67561405	67561464	0.00091	2.79687	2.14812		unknown
	A_30_P01033314	13	70747276	70747335	0.000356	2.08535	2.02849		lincRNA:chr13:70745633-70776516 reverse strand
	A_30_P01021756	13	95634284	95634343	3.72e-05	2.26155	2.21971		lincRNA:chr13:95613081-95640256 forward strand
	A_55_P2124319	14	16225096	16225155	0.000158	6.76466	5.88733	retro-Rp131; Chr14
	A_55_P2095010	14	33432808	33432867	3.72e-05	5.2305	3.64972	retro-Rp17a; Chr14, intron Mapk8
	A_55_P2182921	14	61559404	61559463	0.000126	2.06153	2.84338	retro-Psma2; Chr14
	A_55_P1971137	14	78461601	78461660	0.000326	2.57591	3.65778	Retro-Rps2; Chr14
	A_30_P01021763	14	105856786	105856845	0.000453	2.80567	4.02104		lincRNA:chr14:106250821-106261843 forward strand
	A_55_P2023480	14	122122409	122122468	0.000686	2.95232	2.85829	retro-Hnrnpa3; Chr 14, intron Tm9sf2
	A_55_P2022699	15	7844408	7844467	2.52e-05	3.22148	2.08855	retro-Btf3; Chr15, intron Wdr70	Q4S2D3_TETNG (Q4S2D3) Chromosome undetermined SCAF14764, whole genome shotgun sequence, partial (42%) [TC1709970]
	A_30_P01026507	15	10438108	10438167	0.00016	2.31011	2.60416		lincRNA:chr15:10363330-10371830 forward strand
	A_30_P01018299	15	10438274	10438333	0.000118	2.81234	2.59368		lincRNA:chr15:10363330-10371830 forward strand
	A_30_P01027206	15	59102882	59102941	0.000295	2.14216	2.86594		lincRNA:chr15:58928225-58939975 forward strand
	A_55_P2260052	15	79015921	79015980	0.000474	2.89823	3.34487		PREDICTED: Mus musculus predicted gene, 17753 (Gm17753), misc_RNA [XR_105742]
	A_52_P101487	15	98804687	98804746	0.000958	2.57861	3.0436		Mus musculus dendrin (Ddn), mRNA [NM_001013741]
	A_30_P01032358	15	102926170	102926229	0.000919	2.35339	2.08323		lincRNA:chr15:102920547-102933472 forward strand
	A_30_P01020172	16	11048609	11048668	6.71e-05	6.65113	2.51984		lincRNA:chr16:11024315-11055740 forward strand
	A_52_P283368	16	19028586	19028645	0.000844	2.95621	2.77434	retro-Ube2v2; Chr16	predicted gene 10088 [Source:MGI Symbol;Acc:MGI:3641695] [ENSMUST00000074116]
	A_55_P2028832	16	32186843	32186902	5.06e-05	10.3288	2.85208	retro-Bex4; Chr16	Mus musculus brain expressed gene 6 (Bex6), mRNA [NM_001033539]
	A_55_P2057976	16	81793877	81793936	6.35e-05	5.12541	5.05404	retro-Rp17a; Chr16
	A_55_P2008277	17	13377104	13377163	0.000485	2.65348	2.57052		Mus musculus t-complex protein 10c (Tcp10c), mRNA [NM_001167578]
	A_30_P01019026	17	26913157	26913216	0.00036	2.4443	2.09459		lincRNA:chr17:26911397-26917047 reverse strand
	A_55_P1962781	17	45491519	45491578	0.000246	2.3879	2.9185		Mus musculus 0 day neonate thymus cDNA, RIKEN full-length enriched library, clone:A430066P15 product:hypothetical protein, full insert sequence. [AK138782]
	A_30_P01023304	17	47022816	47022875	0.000543	3.09053	2.14911		lincRNA:chr17:47022781-47023428 forward strand
	A_30_P01023832	18	36476966	36477025	0.000135	2.65891	2.22942		lincRNA:chr18:36470130-36489110 reverse strand
	A_30_P01021824	19	29896171	29896230	0.00015	12.7356	2.32424		lincRNA:chr19:29969050-29980675 forward strand
	A_55_P2097072	X	48889873	48889932	3.72e-05	3.85487	3.71736	retro-Rp123a; ChrX
	A_55_P2160691	X	106360441	106360500	0.000421	3.18199	2.43919		AGENCOURT_16650705 NIH_MGC_203 Mus musculus cDNA clone IMAGE:30789569 5', mRNA sequence [CK031974]
	A_55_P2022114	X	158249398	158249457	3.72e-05	3.32195	2.99041		Unknown
