# Supplementary material for: Reduced PRC2 function alters male germline epigenetic programming and paternal inheritance
Source: BMC Biol. 2018 Sep 20;16:104. doi: 10.1186/s12915-018-0569-5 (PMC6149058; doi:10.1186/s12915-018-0569-5)
Supplement: Supplementary file 10 — Table S9. RNA-seq data showing genes significantly downregulated in eight-cell embryos sired by Eedhypo/hypo fathers. (XLSX 20 kb) [file 12915_2018_569_MOESM10_ESM.xlsx]

## Sheet: Sup table 9
	Table S9: RNA-seq data showing genes significantly down-regulated in 8-cell embryos sired by Eedhypo/hypo fathers compared to 8-cell embryos sired by Eedwt/wt fathers.
	Gene Name	Gene Description	logFC	logCPM	Adjusted p-Value
	RP23-187N1.2		-7.97482	-0.878688	0.000653555
	AY074887	cDNA sequence AY074887 [Source:MGI Symbol;Acc:MGI:3575512]	-7.83279	-1.01248	0.0043795
	Lrrc26	leucine rich repeat containing 26 [Source:MGI Symbol;Acc:MGI:2385129]	-6.94407	-1.75561	0.000338801
	Thumpd1	THUMP domain containing 1 [Source:MGI Symbol;Acc:MGI:2444479]	-6.77203	-1.89299	0.00400791
	Dnajb7	DnaJ heat shock protein family (Hsp40) member B7 [Source:MGI Symbol;Acc:MGI:1914012]	-6.75703	-1.90779	0.00591989
	Gm14597	predicted gene 14597 [Source:MGI Symbol;Acc:MGI:3711766]	-6.71566	-1.91789	0.00693348
	Mir92b	microRNA 92b [Source:MGI Symbol;Acc:MGI:3718577]	-6.5853	-2.09735	0.000110798
	Vmn1r51	vomeronasal 1 receptor 51 [Source:MGI Symbol;Acc:MGI:1333759]	-6.50897	-2.0861	0.000328086
	Ccdc127	coiled-coil domain containing 127 [Source:MGI Symbol;Acc:MGI:1914683]	-6.38781	-2.16536	0.00741212
	Ufsp1	UFM1-specific peptidase 1 [Source:MGI Symbol;Acc:MGI:1917490]	-6.36209	-2.18464	0.00676679
	Casp2	caspase 2 [Source:MGI Symbol;Acc:MGI:97295]	-5.94541	-1.454	0.00207002
	Efhd2	EF hand domain containing 2 [Source:MGI Symbol;Acc:MGI:106504]	-5.87165	-0.932495	0.000633164
	D630039A03Rik	RIKEN cDNA D630039A03 gene [Source:MGI Symbol;Acc:MGI:2442889]	-5.48397	-1.75477	0.00904298
	Hhipl1	hedgehog interacting protein-like 1 [Source:MGI Symbol;Acc:MGI:1919265]	-5.39131	0.28845	0.00799734
	Tdo2	tryptophan 2,3-dioxygenase [Source:MGI Symbol;Acc:MGI:1928486]	-5.27239	-1.9949	0.00399857
	Arv1	ARV1 homolog, fatty acid homeostasis modulator [Source:MGI Symbol;Acc:MGI:1916115]	-5.19515	-0.771532	0.00503224
	Tmem82	transmembrane protein 82 [Source:MGI Symbol;Acc:MGI:2384869]	-5.03956	-2.10005	0.00838404
	Fosl1	fos-like antigen 1 [Source:MGI Symbol;Acc:MGI:107179]	-4.91051	-1.0909	0.00023852
	Actb	actin, beta [Source:MGI Symbol;Acc:MGI:87904]	-4.71391	-0.390589	0.00152446
	Gm10406	predicted gene 10406 [Source:MGI Symbol;Acc:MGI:3711272]	-4.22536	-0.996183	8.8e-05
	Acbd6	acyl-Coenzyme A binding domain containing 6 [Source:MGI Symbol;Acc:MGI:1919732]	-4.0723	-1.46928	0.00701845
	Hamp	hepcidin antimicrobial peptide [Source:MGI Symbol;Acc:MGI:1933533]	-4.03211	-0.801088	0.00201682
	Chchd5	coiled-coil-helix-coiled-coil-helix domain containing 5 [Source:MGI Symbol;Acc:MGI:1913420]	-3.72806	-0.266114	0.00789823
	Zkscan14	zinc finger with KRAB and SCAN domains 14 [Source:MGI Symbol;Acc:MGI:1914485]	-3.57995	-0.924825	0.000249106
	Trpc5os	transient receptor potential cation channel, subfamily C, member 5, opposite strand [Source:MGI Symbol;Acc:MGI:3641805]	-3.57019	-0.149705	0.0013288
	Mad2l1	MAD2 mitotic arrest deficient-like 1 [Source:MGI Symbol;Acc:MGI:1860374]	-3.55424	-1.89583	0.00125708
	Fam83d	family with sequence similarity 83, member D [Source:MGI Symbol;Acc:MGI:1919128]	-3.54228	-2.04387	0.00282262
	Col6a3	collagen, type VI, alpha 3 [Source:MGI Symbol;Acc:MGI:88461]	-3.52029	-1.55968	0.00467113
	Atl1	atlastin GTPase 1 [Source:MGI Symbol;Acc:MGI:1921241]	-3.46494	-0.162111	0.00261985
	Trip6	thyroid hormone receptor interactor 6 [Source:MGI Symbol;Acc:MGI:1343458]	-3.42326	-1.65456	0.00438584
	Car7	carbonic anhydrase 7 [Source:MGI Symbol;Acc:MGI:103100]	-3.30586	-1.71862	0.00596221
	Syk	spleen tyrosine kinase [Source:MGI Symbol;Acc:MGI:99515]	-3.25757	0.0297685	0.000430538
	Boc	biregional cell adhesion molecule-related/down-regulated by oncogenes (Cdon) binding protein [Source:MGI Symbol;Acc:MGI:2151153]	-3.19219	-0.591651	0.00137457
	Map3k7cl	Map3k7 C-terminal like [Source:MGI Symbol;Acc:MGI:2446584]	-3.06151	-0.119723	0.00071715
	Tmem106a	transmembrane protein 106A [Source:MGI Symbol;Acc:MGI:1922056]	-3.03384	-1.76694	0.00203281
	Fuca2	fucosidase, alpha-L- 2, plasma [Source:MGI Symbol;Acc:MGI:1914098]	-2.9573	0.306594	2.96e-05
	Mterf1b	mitochondrial transcription termination factor 1b [Source:MGI Symbol;Acc:MGI:3704243]	-2.92597	0.0511302	0.00120375
	Entpd2	ectonucleoside triphosphate diphosphohydrolase 2 [Source:MGI Symbol;Acc:MGI:1096863]	-2.89159	0.684861	0.00720595
	Rwdd2a	RWD domain containing 2A [Source:MGI Symbol;Acc:MGI:1916769]	-2.81509	-0.164499	0.000230637
	Exog	endo/exonuclease (5'-3'), endonuclease G-like [Source:MGI Symbol;Acc:MGI:2143333]	-2.7254	-1.84328	0.00423623
	4921536K21Rik	RIKEN cDNA 4921536K21 gene [Source:MGI Symbol;Acc:MGI:1914680]	-2.69138	0.525747	0.00751241
	Klhdc2	kelch domain containing 2 [Source:MGI Symbol;Acc:MGI:1916804]	-2.67159	-1.62341	0.0095684
	Pim3	proviral integration site 3 [Source:MGI Symbol;Acc:MGI:1355297]	-2.49457	0.91288	0.00254599
	Cenph	centromere protein H [Source:MGI Symbol;Acc:MGI:1349448]	-2.40799	0.768842	0.00267837
	Fmnl1	formin-like 1 [Source:MGI Symbol;Acc:MGI:1888994]	-2.3589	-1.1287	0.00280692
	Alkbh1	alkB homolog 1, histone H2A dioxygenase [Source:MGI Symbol;Acc:MGI:2384034]	-2.33886	0.83899	0.00623435
	Stra13	stimulated by retinoic acid 13 [Source:MGI Symbol;Acc:MGI:894324]	-2.33472	-0.175127	0.00103244
	Ppp1r37	protein phosphatase 1, regulatory subunit 37 [Source:MGI Symbol;Acc:MGI:2687042]	-2.33028	-0.946154	0.00720099
	Adam21	a disintegrin and metallopeptidase domain 21 [Source:MGI Symbol;Acc:MGI:1861229]	-2.2817	0.569442	0.00305143
	1700054A03Rik	RIKEN cDNA 1700054A03 gene [Source:MGI Symbol;Acc:MGI:1925707]	-2.24378	2.34268	1.24e-05
	Nectin1	nectin cell adhesion molecule 1 [Source:MGI Symbol;Acc:MGI:1926483]	-2.23491	-1.60127	0.00365904
	Synj2	synaptojanin 2 [Source:MGI Symbol;Acc:MGI:1201671]	-2.21405	0.231315	0.000917752
	Ccl27a	chemokine (C-C motif) ligand 27A [Source:MGI Symbol;Acc:MGI:1343459]	-2.1746	0.479465	0.00120592
	Gm20604	predicted gene 20604 [Source:MGI Symbol;Acc:MGI:5305180]	-2.13597	-1.41128	0.00841055
	Spcs2	signal peptidase complex subunit 2 homolog (S. cerevisiae) [Source:MGI Symbol;Acc:MGI:1913874]	-2.02129	-0.463534	0.00321283
	Tekt5	tektin 5 [Source:MGI Symbol;Acc:MGI:1917676]	-1.99462	0.195903	0.00891203
	Olfr1385	olfactory receptor 1385 [Source:MGI Symbol;Acc:MGI:3031219]	-1.97176	0.479586	0.00150004
	Armt1	acidic residue methyltransferase 1 [Source:MGI Symbol;Acc:MGI:1920669]	-1.82451	-1.20168	0.00861091
	A830082K12Rik	RIKEN cDNA A830082K12 gene [Source:MGI Symbol;Acc:MGI:2443527]	-1.82326	2.55933	0.000236467
	Gucy1b3	guanylate cyclase 1, soluble, beta 3 [Source:MGI Symbol;Acc:MGI:1860604]	-1.75714	0.52313	0.00635466
	Arrb1	arrestin, beta 1 [Source:MGI Symbol;Acc:MGI:99473]	-1.74289	-1.20246	0.00710287
	Mitd1	MIT, microtubule interacting and transport, domain containing 1 [Source:MGI Symbol;Acc:MGI:1916278]	-1.71837	-0.132558	0.00575856
	Tmem167	transmembrane protein 167 [Source:MGI Symbol;Acc:MGI:1913324]	-1.6928	1.93463	0.00164077
	Pik3ip1	phosphoinositide-3-kinase interacting protein 1 [Source:MGI Symbol;Acc:MGI:1917016]	-1.59926	2.59674	0.00610572
	Trim67	tripartite motif-containing 67 [Source:MGI Symbol;Acc:MGI:3045323]	-1.58345	2.04823	0.00566461
	Rab3gap1	RAB3 GTPase activating protein subunit 1 [Source:MGI Symbol;Acc:MGI:2445001]	-1.56037	1.61681	0.00290763
	Zfp790	zinc finger protein 790 [Source:MGI Symbol;Acc:MGI:1923431]	-1.37489	2.19761	0.00496433
	Pbk	PDZ binding kinase [Source:MGI Symbol;Acc:MGI:1289156]	-1.29126	2.41992	0.000170093
	Ap4m1	adaptor-related protein complex AP-4, mu 1 [Source:MGI Symbol;Acc:MGI:1337063]	-1.25437	2.91594	0.000601606
	Cuedc1	CUE domain containing 1 [Source:MGI Symbol;Acc:MGI:2144281]	-1.24864	2.05145	0.00773681
	Eci1	enoyl-Coenzyme A delta isomerase 1 [Source:MGI Symbol;Acc:MGI:94871]	-1.22439	3.52657	0.0034305
	Strc	stereocilin [Source:MGI Symbol;Acc:MGI:2153816]	-1.19592	1.6195	0.00887757
	Mb	myoglobin [Source:MGI Symbol;Acc:MGI:96922]	-1.19006	3.35094	0.000431319
	Slc38a11	solute carrier family 38, member 11 [Source:MGI Symbol;Acc:MGI:2443383]	-1.18845	1.3312	0.0087734
	Fa2h	fatty acid 2-hydroxylase [Source:MGI Symbol;Acc:MGI:2443327]	-1.17529	2.43782	0.00480949
	Mcm3	minichromosome maintenance complex component 3 [Source:MGI Symbol;Acc:MGI:101845]	-1.15441	2.06468	0.00485782
	Xkr9	X-linked Kx blood group related 9 [Source:MGI Symbol;Acc:MGI:2686466]	-1.14499	5.04081	0.00481683
	Foxo1	forkhead box O1 [Source:MGI Symbol;Acc:MGI:1890077]	-1.13152	5.69054	0.00479096
	Nr1h4	nuclear receptor subfamily 1, group H, member 4 [Source:MGI Symbol;Acc:MGI:1352464]	-1.12186	2.86772	0.00511941
	Rps6kb2	ribosomal protein S6 kinase, polypeptide 2 [Source:MGI Symbol;Acc:MGI:1927343]	-1.08352	3.31551	2.6e-10
	Trim30e-ps1	tripartite motif-containing 30E, pseudogene 1 [Source:MGI Symbol;Acc:MGI:4821258]	-1.08181	1.86491	0.00696994
	Rbfox1	RNA binding protein, fox-1 homolog (C. elegans) 1 [Source:MGI Symbol;Acc:MGI:1926224]	-1.05938	3.33553	0.0018071
	Ndufa4	NADH dehydrogenase (ubiquinone) 1 alpha subcomplex, 4 [Source:MGI Symbol;Acc:MGI:107686]	-1.04282	2.09922	0.00377685
	Pola2	polymerase (DNA directed), alpha 2 [Source:MGI Symbol;Acc:MGI:99690]	-1.00624	3.58568	0.00670241
	4930519G04Rik	RIKEN cDNA 4930519G04 gene [Source:MGI Symbol;Acc:MGI:1914843]	-1.00487	4.20403	6.84e-05
	Gstm7	glutathione S-transferase, mu 7 [Source:MGI Symbol;Acc:MGI:1915562]	-0.988606	2.30242	0.00389152
	Nxpe3	neurexophilin and PC-esterase domain family, member 3 [Source:MGI Symbol;Acc:MGI:2686598]	-0.980188	3.1492	0.00690384
	Vrk2	vaccinia related kinase 2 [Source:MGI Symbol;Acc:MGI:1917172]	-0.97628	4.8534	5.97e-08
	Vgll2	vestigial like family member 2 [Source:MGI Symbol;Acc:MGI:2447460]	-0.96539	3.56865	0.00527566
	Radil	Ras association and DIL domains [Source:MGI Symbol;Acc:MGI:2443088]	-0.959689	4.26383	0.00473844
	Hgd	homogentisate 1, 2-dioxygenase [Source:MGI Symbol;Acc:MGI:96078]	-0.954961	2.56862	0.00570176
	Olfr661	olfactory receptor 661 [Source:MGI Symbol;Acc:MGI:3030495]	-0.949468	1.92505	0.0100131
	Gm6792	predicted gene 6792 [Source:MGI Symbol;Acc:MGI:3643580]	-0.934802	1.8562	0.00322619
	Isx	intestine specific homeobox [Source:MGI Symbol;Acc:MGI:1918847]	-0.910385	4.14874	0.00251434
	Megf9	multiple EGF-like-domains 9 [Source:MGI Symbol;Acc:MGI:1918264]	-0.900825	3.50025	0.00473506
	Cd247	CD247 antigen [Source:MGI Symbol;Acc:MGI:88334]	-0.892839	3.37945	4.73e-05
	Fgf18	fibroblast growth factor 18 [Source:MGI Symbol;Acc:MGI:1277980]	-0.887209	4.65881	0.00411674
	Hook1	hook microtubule tethering protein 1 [Source:MGI Symbol;Acc:MGI:1925213]	-0.886898	2.69493	0.0094945
	Cxcl13	chemokine (C-X-C motif) ligand 13 [Source:MGI Symbol;Acc:MGI:1888499]	-0.858768	3.41384	0.00724258
	Cabp1	calcium binding protein 1 [Source:MGI Symbol;Acc:MGI:1352750]	-0.845032	3.31852	0.00663128
	Slc14a2	solute carrier family 14 (urea transporter), member 2 [Source:MGI Symbol;Acc:MGI:1351653]	-0.831678	3.00985	0.001203
	Rapgef2	Rap guanine nucleotide exchange factor (GEF) 2 [Source:MGI Symbol;Acc:MGI:2659071]	-0.828178	3.48807	0.00888214
	Nme7	NME/NM23 family member 7 [Source:MGI Symbol;Acc:MGI:2449121]	-0.806667	3.20651	9.24e-07
	Tmem102	transmembrane protein 102 [Source:MGI Symbol;Acc:MGI:1921591]	-0.781055	3.40943	0.00222733
	Mtpap	mitochondrial poly(A) polymerase [Source:MGI Symbol;Acc:MGI:1914690]	-0.768841	4.2418	3.42e-05
	Insig1	insulin induced gene 1 [Source:MGI Symbol;Acc:MGI:1916289]	-0.756216	3.19575	0.00646551
	Qser1	glutamine and serine rich 1 [Source:MGI Symbol;Acc:MGI:2138986]	-0.746715	3.92351	0.00352625
	4932414N04Rik	RIKEN cDNA 4932414N04 gene [Source:MGI Symbol;Acc:MGI:1922971]	-0.740328	5.6633	0.00477547
	Chrna2	cholinergic receptor, nicotinic, alpha polypeptide 2 (neuronal) [Source:MGI Symbol;Acc:MGI:87886]	-0.733238	4.00953	0.00126683
	Pgf	placental growth factor [Source:MGI Symbol;Acc:MGI:105095]	-0.733047	3.30163	0.00986094
	Cenpn	centromere protein N [Source:MGI Symbol;Acc:MGI:1919405]	-0.72351	3.08992	0.00820006
	Icam1	intercellular adhesion molecule 1 [Source:MGI Symbol;Acc:MGI:96392]	-0.711391	2.80424	0.00121917
	Ap1m2	adaptor protein complex AP-1, mu 2 subunit [Source:MGI Symbol;Acc:MGI:1336974]	-0.688722	4.85293	0.00973207
	Npsr1	neuropeptide S receptor 1 [Source:MGI Symbol;Acc:MGI:2441738]	-0.663013	3.95399	0.00744382
	Med24	mediator complex subunit 24 [Source:MGI Symbol;Acc:MGI:1344385]	-0.659462	4.59945	0.00534207
	Fancl	Fanconi anemia, complementation group L [Source:MGI Symbol;Acc:MGI:1914280]	-0.656751	6.66521	6.38e-05
	Ints5	integrator complex subunit 5 [Source:MGI Symbol;Acc:MGI:1923578]	-0.655334	3.59663	0.00610981
	Sec61a2	Sec61, alpha subunit 2 (S. cerevisiae) [Source:MGI Symbol;Acc:MGI:1931071]	-0.645114	4.15115	0.000102841
	Cep152	centrosomal protein 152 [Source:MGI Symbol;Acc:MGI:2139083]	-0.638196	5.24102	0.000737474
	Tmem38a	transmembrane protein 38A [Source:MGI Symbol;Acc:MGI:1921416]	-0.633458	4.04701	2.5e-05
	Prrt2	proline-rich transmembrane protein 2 [Source:MGI Symbol;Acc:MGI:1916267]	-0.628634	3.20007	0.00907154
	Gm11944	predicted gene 11944 [Source:MGI Symbol;Acc:MGI:3702312]	-0.609004	3.92737	0.00213517
	Dcun1d2	DCN1, defective in cullin neddylation 1, domain containing 2 (S. cerevisiae) [Source:MGI Symbol;Acc:MGI:2142792]	-0.597463	4.21882	0.00478454
	Rela	v-rel reticuloendotheliosis viral oncogene homolog A (avian) [Source:MGI Symbol;Acc:MGI:103290]	-0.58921	3.69018	0.00812169
	Txnrd1	thioredoxin reductase 1 [Source:MGI Symbol;Acc:MGI:1354175]	-0.581046	6.69161	0.00105271
	2410003L11Rik	RIKEN cDNA 2410003L11 gene [Source:MGI Symbol;Acc:MGI:1916979]	-0.578215	3.89025	0.00344853
	Fam159b	family with sequence similarity 159, member B [Source:MGI Symbol;Acc:MGI:1925053]	-0.575151	4.48163	0.00500574
	Cdkal1	CDK5 regulatory subunit associated protein 1-like 1 [Source:MGI Symbol;Acc:MGI:1921765]	-0.563979	7.17428	9.87e-05
	Celf4	CUGBP, Elav-like family member 4 [Source:MGI Symbol;Acc:MGI:1932407]	-0.563616	4.91289	0.0059156
	Mfsd8	major facilitator superfamily domain containing 8 [Source:MGI Symbol;Acc:MGI:1919425]	-0.558834	4.78068	0.00674206
	Ankhd1	ankyrin repeat and KH domain containing 1 [Source:MGI Symbol;Acc:MGI:1921733]	-0.536017	5.39296	0.00412426
	Gm13658	predicted gene 13658 [Source:MGI Symbol;Acc:MGI:3649763]	-0.522876	3.9007	0.00229784
	Sbp	spermine binding protein [Source:MGI Symbol;Acc:MGI:106021]	-0.518088	4.7831	0.00557696
	Snx25	sorting nexin 25 [Source:MGI Symbol;Acc:MGI:2142610]	-0.486351	6.36387	0.00654233
	H6pd	hexose-6-phosphate dehydrogenase (glucose 1-dehydrogenase) [Source:MGI Symbol;Acc:MGI:2140356]	-0.485365	5.67294	0.00642921
	Golga3	golgi autoantigen, golgin subfamily a, 3 [Source:MGI Symbol;Acc:MGI:96958]	-0.464128	3.77942	0.00840267
	Scel	sciellin [Source:MGI Symbol;Acc:MGI:1891228]	-0.399185	5.70118	0.00259505
	Ccdc150	coiled-coil domain containing 150 [Source:MGI Symbol;Acc:MGI:1925266]	-0.334586	3.67459	0.00636922
