# Supplementary material for: Reduced PRC2 function alters male germline epigenetic programming and paternal inheritance
Source: BMC Biol. 2018 Sep 20;16:104. doi: 10.1186/s12915-018-0569-5 (PMC6149058; doi:10.1186/s12915-018-0569-5)
Supplement: Supplementary file 11 — Table S10. RNA-seq data showing genes significantly upregulated in eight-cell embryos sired by Eedhypo/hypo fathers. (XLSX 23 kb) [file 12915_2018_569_MOESM11_ESM.xlsx]

## Sheet: Sup table 10
	Table S10: RNA-seq data showing genes significantly up-regulated in 8-cell embryos sired by Eedhypo/hypo fathers compared to 8-cell embryos sired by Eedwt/wt fathers.
	Gene Name	Gene Description	logFC	logCPM	Adjusted p-Value
	Ubl4b	ubiquitin-like 4B [Source:MGI Symbol;Acc:MGI:1914841]	9.53853	0.505382	0.00347074
	l7Rn6	lethal, Chr 7, Rinchik 6 [Source:MGI Symbol;Acc:MGI:96738]	7.77196	-1.16871	0.00678403
	Ubc	ubiquitin C [Source:MGI Symbol;Acc:MGI:98889]	7.4331	-1.31915	0.00600347
	Vamp3	vesicle-associated membrane protein 3 [Source:MGI Symbol;Acc:MGI:1321389]	7.11943	-1.71976	0.0022309
	Hnrnpa3	heterogeneous nuclear ribonucleoprotein A3 [Source:MGI Symbol;Acc:MGI:1917171]	6.86402	-0.647926	0.00015387
	Msln	mesothelin [Source:MGI Symbol;Acc:MGI:1888992]	6.85172	-1.84236	0.00410838
	Ctxn2	cortexin 2 [Source:MGI Symbol;Acc:MGI:2139444]	6.72945	-1.89282	0.00399869
	Mnx1	motor neuron and pancreas homeobox 1 [Source:MGI Symbol;Acc:MGI:109160]	6.72451	-1.89447	0.00032626
	Vmn1r-ps73	vomeronasal 1 receptor, pseudogene 73 [Source:MGI Symbol;Acc:MGI:3782339]	6.55065	-2.01496	0.0011646
	Tmem79	transmembrane protein 79 [Source:MGI Symbol;Acc:MGI:1919163]	6.43574	-2.11497	0.0085623
	Olfr1440	olfactory receptor 1440 [Source:MGI Symbol;Acc:MGI:3031274]	6.3013	-1.25768	0.00531341
	Olfr68	olfactory receptor 68 [Source:MGI Symbol;Acc:MGI:1341790]	6.29892	-2.19776	0.00514435
	Cd209d	CD209d antigen [Source:MGI Symbol;Acc:MGI:2157947]	5.73822	-0.694359	0.00366479
	Rpl23	ribosomal protein L23 [Source:MGI Symbol;Acc:MGI:1929455]	5.54762	-0.81051	4.22e-07
	Tmem119	transmembrane protein 119 [Source:MGI Symbol;Acc:MGI:2385228]	5.23242	-1.38844	0.00517448
	Use1	unconventional SNARE in the ER 1 homolog (S. cerevisiae) [Source:MGI Symbol;Acc:MGI:1914273]	5.19306	-1.06508	0.00806569
	Mrps25	mitochondrial ribosomal protein S25 [Source:MGI Symbol;Acc:MGI:1928140]	5.17328	-0.788942	0.000179676
	4930471C04Rik	RIKEN cDNA 4930471C04 gene [Source:MGI Symbol;Acc:MGI:1925426]	4.93136	-2.20791	0.00444824
	B3galt4	UDP-Gal:betaGlcNAc beta 1,3-galactosyltransferase, polypeptide 4 [Source:MGI Symbol;Acc:MGI:1859517]	4.83874	-1.39101	0.000727206
	4932438H23Rik	RIKEN cDNA 4932438H23 gene [Source:MGI Symbol;Acc:MGI:1921637]	4.57985	-1.97371	0.0037603
	Dut	deoxyuridine triphosphatase [Source:MGI Symbol;Acc:MGI:1346051]	4.54933	-0.967725	0.00347477
	E330017A01Rik	RIKEN cDNA E330017A01 gene [Source:MGI Symbol;Acc:MGI:3045360]	4.43593	-1.18927	2.21e-07
	Olfr1352	olfactory receptor 1352 [Source:MGI Symbol;Acc:MGI:3031186]	4.42925	-1.2187	0.000269005
	Hax1	HCLS1 associated X-1 [Source:MGI Symbol;Acc:MGI:1346319]	4.40688	0.540005	0.00448772
	1110004F10Rik	RIKEN cDNA 1110004F10 gene [Source:MGI Symbol;Acc:MGI:1929274]	4.335	-1.78554	0.00440827
	Bcas2	breast carcinoma amplified sequence 2 [Source:MGI Symbol;Acc:MGI:1915433]	4.04118	-0.649183	0.00494789
	Dnajb1	DnaJ heat shock protein family (Hsp40) member B1 [Source:MGI Symbol;Acc:MGI:1931874]	4.03721	-2.0886	0.00708007
	Cldn3	claudin 3 [Source:MGI Symbol;Acc:MGI:1329044]	3.89252	-1.21119	0.00504761
	Tph1	tryptophan hydroxylase 1 [Source:MGI Symbol;Acc:MGI:98796]	3.87891	-1.48288	0.0022789
	Uprt	uracil phosphoribosyltransferase [Source:MGI Symbol;Acc:MGI:2685620]	3.85377	-1.82676	0.0015747
	Tmem104	transmembrane protein 104 [Source:MGI Symbol;Acc:MGI:2444222]	3.843	-0.31867	0.000541947
	Prss44	protease, serine 44 [Source:MGI Symbol;Acc:MGI:1920586]	3.69395	-1.08838	0.00647939
	Nxf3	nuclear RNA export factor 3 [Source:MGI Symbol;Acc:MGI:2685230]	3.57691	-1.13152	0.00409627
	Irf8	interferon regulatory factor 8 [Source:MGI Symbol;Acc:MGI:96395]	3.56539	-0.337072	0.00737619
	Ly6g6f	lymphocyte antigen 6 complex, locus G6F [Source:MGI Symbol;Acc:MGI:3616082]	3.54576	-1.35213	0.000285895
	Rufy1	RUN and FYVE domain containing 1 [Source:MGI Symbol;Acc:MGI:2429762]	3.54503	-1.77252	0.0062206
	Gabarap	gamma-aminobutyric acid receptor associated protein [Source:MGI Symbol;Acc:MGI:1861742]	3.51643	-1.7062	0.000175585
	Wfdc10	WAP four-disulfide core domain 10 [Source:MGI Symbol;Acc:MGI:3616889]	3.38801	-0.0804313	0.00131667
	D030018L15Rik	RIKEN cDNA D030018L15 gene [Source:MGI Symbol;Acc:MGI:3028082]	3.35208	-0.486974	3.83e-05
	Epo	erythropoietin [Source:MGI Symbol;Acc:MGI:95407]	3.34934	-1.78589	0.0023933
	Hjurp	Holliday junction recognition protein [Source:MGI Symbol;Acc:MGI:2685821]	3.34504	1.84798	6.7e-09
	Eif4ebp2	eukaryotic translation initiation factor 4E binding protein 2 [Source:MGI Symbol;Acc:MGI:109198]	3.30547	-0.878949	0.00845692
	Stmn4	stathmin-like 4 [Source:MGI Symbol;Acc:MGI:1931224]	3.23409	-0.208623	0.00836046
	L3mbtl1	l(3)mbt-like (Drosophila) [Source:MGI Symbol;Acc:MGI:2676663]	3.1794	-1.1487	0.00703038
	Rnf112	ring finger protein 112 [Source:MGI Symbol;Acc:MGI:106611]	3.17286	-1.21962	0.000493983
	Spint4	serine protease inhibitor, Kunitz type 4 [Source:MGI Symbol;Acc:MGI:1925489]	3.06432	-1.43387	0.00249429
	Cnr2	cannabinoid receptor 2 (macrophage) [Source:MGI Symbol;Acc:MGI:104650]	3.00836	0.485566	3.21e-05
	4930563E18Rik	RIKEN cDNA 4930563E18 gene [Source:MGI Symbol;Acc:MGI:1922620]	2.90623	-0.421041	0.00155938
	Rasd1	RAS, dexamethasone-induced 1 [Source:MGI Symbol;Acc:MGI:1270848]	2.88822	-1.15313	0.000898555
	Eri2	exoribonuclease 2 [Source:MGI Symbol;Acc:MGI:1918401]	2.8439	-1.45415	0.00409326
	Nat8f2	N-acetyltransferase 8 (GCN5-related) family member 2 [Source:MGI Symbol;Acc:MGI:2136446]	2.81593	-0.612343	0.00992864
	Stpg3	sperm tail PG rich repeat containing 3 [Source:MGI Symbol;Acc:MGI:1921722]	2.72903	0.574388	7.5e-05
	Slc35f6	solute carrier family 35, member F6 [Source:MGI Symbol;Acc:MGI:1922169]	2.68357	1.31676	0.00262259
	Hmgcr	3-hydroxy-3-methylglutaryl-Coenzyme A reductase [Source:MGI Symbol;Acc:MGI:96159]	2.62676	-1.30024	0.00915018
	Gas8	growth arrest specific 8 [Source:MGI Symbol;Acc:MGI:1202386]	2.62557	0.956342	5.84e-05
	Cyp11a1	cytochrome P450, family 11, subfamily a, polypeptide 1 [Source:MGI Symbol;Acc:MGI:88582]	2.60888	-0.786404	0.00295495
	Sec14l5	SEC14-like lipid binding 5 [Source:MGI Symbol;Acc:MGI:3616084]	2.53502	-0.166913	0.00165124
	Slc25a30	solute carrier family 25, member 30 [Source:MGI Symbol;Acc:MGI:1914804]	2.53075	1.52496	0.000277387
	Matn3	matrilin 3 [Source:MGI Symbol;Acc:MGI:1328350]	2.49054	-0.970986	0.00242701
	Got1	glutamic-oxaloacetic transaminase 1, soluble [Source:MGI Symbol;Acc:MGI:95791]	2.47435	-0.734585	0.00124573
	Klrb1a	killer cell lectin-like receptor subfamily B member 1A [Source:MGI Symbol;Acc:MGI:107540]	2.43086	-0.177632	0.00125058
	1700019B21Rik	RIKEN cDNA 1700019B21 gene [Source:MGI Symbol;Acc:MGI:1922795]	2.33326	-1.69438	0.00999871
	Rpl31	ribosomal protein L31 [Source:MGI Symbol;Acc:MGI:2149632]	2.28882	0.272347	0.00566921
	Fam96b	family with sequence similarity 96, member B [Source:MGI Symbol;Acc:MGI:1915773]	2.27102	-1.72648	0.00336576
	Naa20	N(alpha)-acetyltransferase 20, NatB catalytic subunit [Source:MGI Symbol;Acc:MGI:1915127]	2.26018	0.324848	0.0099939
	Kdr	kinase insert domain protein receptor [Source:MGI Symbol;Acc:MGI:96683]	2.25858	0.275638	0.0013038
	Pkmyt1	protein kinase, membrane associated tyrosine/threonine 1 [Source:MGI Symbol;Acc:MGI:2137630]	2.23919	-0.585169	0.00235536
	Arf4	ADP-ribosylation factor 4 [Source:MGI Symbol;Acc:MGI:99433]	2.22475	1.0398	1.85e-05
	Bin2	bridging integrator 2 [Source:MGI Symbol;Acc:MGI:3611448]	2.21757	0.943763	0.00349407
	Nxnl1	nucleoredoxin-like 1 [Source:MGI Symbol;Acc:MGI:1924446]	2.16205	0.360727	0.00243194
	Sv2a	synaptic vesicle glycoprotein 2 a [Source:MGI Symbol;Acc:MGI:1927139]	2.15933	0.464724	0.00233794
	Hoxa10	homeobox A10 [Source:MGI Symbol;Acc:MGI:96171]	2.14692	0.424042	0.00962442
	Dmc1	DNA meiotic recombinase 1 [Source:MGI Symbol;Acc:MGI:105393]	2.1444	1.53566	0.00418876
	Shpk	sedoheptulokinase [Source:MGI Symbol;Acc:MGI:1921887]	2.1051	0.526783	0.000381353
	Sulf2	sulfatase 2 [Source:MGI Symbol;Acc:MGI:1919293]	2.10258	0.579802	0.000590305
	Sag	S-antigen, retina and pineal gland (arrestin) [Source:MGI Symbol;Acc:MGI:98227]	2.08249	-0.209571	0.00626153
	Ptcd2	pentatricopeptide repeat domain 2 [Source:MGI Symbol;Acc:MGI:1916177]	2.07832	-1.30987	0.00998487
	Zdhhc23	zinc finger, DHHC domain containing 23 [Source:MGI Symbol;Acc:MGI:2685625]	2.03362	0.565228	0.00961919
	Tspan33	tetraspanin 33 [Source:MGI Symbol;Acc:MGI:1919012]	1.99076	0.971927	0.00162221
	Greb1	gene regulated by estrogen in breast cancer protein [Source:MGI Symbol;Acc:MGI:2149712]	1.96404	0.208832	0.0086123
	Smc1b	structural maintenance of chromosomes 1B [Source:MGI Symbol;Acc:MGI:2154049]	1.94491	0.507733	0.00351889
	Wdr89	WD repeat domain 89 [Source:MGI Symbol;Acc:MGI:1919588]	1.89951	-1.34262	0.00775987
	Best1	bestrophin 1 [Source:MGI Symbol;Acc:MGI:1346332]	1.87289	0.821377	0.0092928
	Gm36633	predicted gene, 36633 [Source:MGI Symbol;Acc:MGI:5595792]	1.85836	0.424095	0.000256457
	Ankrd60	ankyrin repeat domain 60 [Source:MGI Symbol;Acc:MGI:1917315]	1.81284	1.68021	0.000476183
	Cebpd	CCAAT/enhancer binding protein (C/EBP), delta [Source:MGI Symbol;Acc:MGI:103573]	1.74038	-0.39928	0.00378054
	Hpcal1	hippocalcin-like 1 [Source:MGI Symbol;Acc:MGI:1855689]	1.70896	3.08405	0.0032192
	Sec14l4	SEC14-like lipid binding 4 [Source:MGI Symbol;Acc:MGI:2144095]	1.69815	0.287033	0.00106046
	Zmiz2	zinc finger, MIZ-type containing 2 [Source:MGI Symbol;Acc:MGI:106374]	1.67963	-0.67653	0.00371942
	Xrcc1	X-ray repair complementing defective repair in Chinese hamster cells 1 [Source:MGI Symbol;Acc:MGI:99137]	1.62826	0.977143	0.00407979
	Tpgs1	tubulin polyglutamylase complex subunit 1 [Source:MGI Symbol;Acc:MGI:106618]	1.5731	0.000750319	0.0060659
	Zfp410	zinc finger protein 410 [Source:MGI Symbol;Acc:MGI:1289280]	1.57032	2.16406	0.000367177
	Abcd4	ATP-binding cassette, sub-family D (ALD), member 4 [Source:MGI Symbol;Acc:MGI:1349217]	1.55046	2.12523	0.00467627
	Gps1	G protein pathway suppressor 1 [Source:MGI Symbol;Acc:MGI:2384801]	1.54377	0.959622	0.00299313
	Pigz	phosphatidylinositol glycan anchor biosynthesis, class Z [Source:MGI Symbol;Acc:MGI:2443822]	1.52589	4.06004	0.000671409
	Fam162a	family with sequence similarity 162, member A [Source:MGI Symbol;Acc:MGI:1917436]	1.5209	2.84212	1.37e-06
	Ptprj	protein tyrosine phosphatase, receptor type, J [Source:MGI Symbol;Acc:MGI:104574]	1.52021	0.602205	0.000979745
	Tssk3	testis-specific serine kinase 3 [Source:MGI Symbol;Acc:MGI:1929914]	1.51992	0.9548	0.00339023
	Fxyd4	FXYD domain-containing ion transport regulator 4 [Source:MGI Symbol;Acc:MGI:1889005]	1.47435	1.0858	0.000253933
	Sec23b	SEC23 homolog B, COPII coat complex component [Source:MGI Symbol;Acc:MGI:1350925]	1.4627	2.44289	0.00194176
	Cyp17a1	cytochrome P450, family 17, subfamily a, polypeptide 1 [Source:MGI Symbol;Acc:MGI:88586]	1.45075	1.61719	0.00883512
	Ptpn22	protein tyrosine phosphatase, non-receptor type 22 (lymphoid) [Source:MGI Symbol;Acc:MGI:107170]	1.4249	1.459	0.00323451
	Pfkfb4	6-phosphofructo-2-kinase/fructose-2,6-biphosphatase 4 [Source:MGI Symbol;Acc:MGI:2687284]	1.4108	1.1588	0.00524368
	Med20	mediator complex subunit 20 [Source:MGI Symbol;Acc:MGI:1929648]	1.38304	1.56623	0.00488315
	Mapre3	microtubule-associated protein, RP/EB family, member 3 [Source:MGI Symbol;Acc:MGI:2140967]	1.33947	3.91713	0.000524126
	Coro7	coronin 7 [Source:MGI Symbol;Acc:MGI:1926135]	1.24548	3.18238	0.000653936
	Ncoa3	nuclear receptor coactivator 3 [Source:MGI Symbol;Acc:MGI:1276535]	1.23708	1.00273	0.00884193
	Cd200r3	CD200 receptor 3 [Source:MGI Symbol;Acc:MGI:1921853]	1.23566	3.64384	0.00224617
	Myh11	myosin, heavy polypeptide 11, smooth muscle [Source:MGI Symbol;Acc:MGI:102643]	1.15564	1.83834	0.000774243
	Ttc13	tetratricopeptide repeat domain 13 [Source:MGI Symbol;Acc:MGI:2384573]	1.1309	4.64141	0.0016044
	Gpt	glutamic pyruvic transaminase, soluble [Source:MGI Symbol;Acc:MGI:95802]	1.0535	3.07453	0.0042297
	Ndufs4	NADH dehydrogenase (ubiquinone) Fe-S protein 4 [Source:MGI Symbol;Acc:MGI:1343135]	1.03394	4.49798	0.00104091
	Bdh1	3-hydroxybutyrate dehydrogenase, type 1 [Source:MGI Symbol;Acc:MGI:1919161]	1.02132	3.22832	0.00415541
	Gba	glucosidase, beta, acid [Source:MGI Symbol;Acc:MGI:95665]	0.988869	2.51015	0.00557745
	Fgfr2	fibroblast growth factor receptor 2 [Source:MGI Symbol;Acc:MGI:95523]	0.986906	3.02298	1.41e-06
	Rab40c	Rab40C, member RAS oncogene family [Source:MGI Symbol;Acc:MGI:2183454]	0.984413	2.91632	0.00138711
	Gm10548	predicted gene 10548 [Source:MGI Symbol;Acc:MGI:3641893]	0.978281	1.57466	0.0034515
	Vmn2r91	vomeronasal 2, receptor 91 [Source:MGI Symbol;Acc:MGI:3645072]	0.968878	4.28026	0.00167785
	St6gal1	beta galactoside alpha 2,6 sialyltransferase 1 [Source:MGI Symbol;Acc:MGI:108470]	0.965259	1.43442	0.00571315
	Ak1	adenylate kinase 1 [Source:MGI Symbol;Acc:MGI:87977]	0.948552	3.44079	0.00370292
	Arih1	ariadne RBR E3 ubiquitin protein ligase 1 [Source:MGI Symbol;Acc:MGI:1344363]	0.946741	5.04972	4.43e-05
	Cyp4a30b	cytochrome P450, family 4, subfamily a, polypeptide 30b [Source:MGI Symbol;Acc:MGI:3717145]	0.944437	1.95407	0.00149752
	Sparcl1	SPARC-like 1 [Source:MGI Symbol;Acc:MGI:108110]	0.941094	2.56539	0.00184861
	Gpalpp1	GPALPP motifs containing 1 [Source:MGI Symbol;Acc:MGI:1914717]	0.939799	3.19166	0.0047899
	Foxr1	forkhead box R1 [Source:MGI Symbol;Acc:MGI:2685961]	0.928221	2.3482	0.0084255
	Rusc2	RUN and SH3 domain containing 2 [Source:MGI Symbol;Acc:MGI:2140371]	0.922339	2.30115	0.00774044
	Nrxn2	neurexin II [Source:EntrezGene;Acc:18190]	0.916349	2.74156	0.000492493
	Tmem169	transmembrane protein 169 [Source:MGI Symbol;Acc:MGI:2442781]	0.910406	2.4588	0.000397549
	Snx8	sorting nexin 8 [Source:MGI Symbol;Acc:MGI:2443816]	0.909525	3.56782	0.00374066
	Plekha8	pleckstrin homology domain containing, family A (phosphoinositide binding specific) member 8 [Source:MGI Symbol;Acc:MGI:2681164]	0.886392	2.19797	0.00594409
	Elovl3	elongation of very long chain fatty acids (FEN1/Elo2, SUR4/Elo3, yeast)-like 3 [Source:MGI Symbol;Acc:MGI:1195976]	0.874786	3.20597	0.00958692
	Tktl1	transketolase-like 1 [Source:MGI Symbol;Acc:MGI:1933244]	0.870986	4.24335	0.00694403
	Nol4l	nucleolar protein 4-like [Source:MGI Symbol;Acc:MGI:1918765]	0.834884	3.41475	0.00981434
	Kif26a	kinesin family member 26A [Source:MGI Symbol;Acc:MGI:2447072]	0.801469	4.37947	0.00208561
	Awat1	acyl-CoA wax alcohol acyltransferase 1 [Source:MGI Symbol;Acc:MGI:3588200]	0.797168	2.7004	0.00390005
	Cdc42	cell division cycle 42 [Source:MGI Symbol;Acc:MGI:106211]	0.792869	3.04928	0.00717555
	4932435O22Rik	RIKEN cDNA 4932435O22 gene [Source:MGI Symbol;Acc:MGI:2442791]	0.7704	2.4799	0.00749353
	Atp8b2	ATPase, class I, type 8B, member 2 [Source:MGI Symbol;Acc:MGI:1859660]	0.768244	3.31866	0.00341298
	Wbp1l	WW domain binding protein 1 like [Source:MGI Symbol;Acc:MGI:107577]	0.751219	3.64918	0.00475265
	Kif21b	kinesin family member 21B [Source:MGI Symbol;Acc:MGI:109234]	0.751155	3.24537	0.00210069
	E2f5	E2F transcription factor 5 [Source:MGI Symbol;Acc:MGI:105091]	0.733563	3.47936	3.39e-05
	Jdp2	Jun dimerization protein 2 [Source:MGI Symbol;Acc:MGI:1932093]	0.732859	3.31236	0.000742195
	Iqgap1	IQ motif containing GTPase activating protein 1 [Source:MGI Symbol;Acc:MGI:1352757]	0.725802	3.68181	0.00751402
	Stk11	serine/threonine kinase 11 [Source:MGI Symbol;Acc:MGI:1341870]	0.706178	3.57758	0.0005996
	Fshr	follicle stimulating hormone receptor [Source:MGI Symbol;Acc:MGI:95583]	0.691221	3.31767	0.00586325
	Gsdma	gasdermin A [Source:MGI Symbol;Acc:MGI:1889509]	0.684516	5.26049	0.000278219
	Nthl1	nth (endonuclease III)-like 1 (E.coli) [Source:MGI Symbol;Acc:MGI:1313275]	0.678402	3.49548	0.000778066
	Tmppe	transmembrane protein with metallophosphoesterase domain [Source:MGI Symbol;Acc:MGI:5317335]	0.652639	2.95944	0.00328472
	Ccdc108	coiled-coil domain containing 108 [Source:MGI Symbol;Acc:MGI:2444274]	0.639494	3.00273	0.00595725
	Tbc1d9b	TBC1 domain family, member 9B [Source:MGI Symbol;Acc:MGI:1924045]	0.634616	5.17528	0.00926611
	Gm20268	predicted gene, 20268 [Source:MGI Symbol;Acc:MGI:5012453]	0.610809	2.82156	0.00326584
	Fam19a5	family with sequence similarity 19, member A5 [Source:MGI Symbol;Acc:MGI:2146182]	0.603507	3.94033	0.000884345
	Pan3	PAN3 poly(A) specific ribonuclease subunit [Source:MGI Symbol;Acc:MGI:1919837]	0.594456	3.60768	0.00549531
	Acss2	acyl-CoA synthetase short-chain family member 2 [Source:MGI Symbol;Acc:MGI:1890410]	0.585497	3.46878	0.003918
	Prpf8	pre-mRNA processing factor 8 [Source:MGI Symbol;Acc:MGI:2179381]	0.558492	4.74961	0.00883103
	Nr4a2	nuclear receptor subfamily 4, group A, member 2 [Source:MGI Symbol;Acc:MGI:1352456]	0.551639	5.48522	0.0066115
	Dsp	desmoplakin [Source:MGI Symbol;Acc:MGI:109611]	0.540936	3.40091	0.00555878
	Adamts8	a disintegrin-like and metallopeptidase (reprolysin type) with thrombospondin type 1 motif, 8 [Source:MGI Symbol;Acc:MGI:1353468]	0.537249	4.25137	0.00731388
	Prmt3	protein arginine N-methyltransferase 3 [Source:MGI Symbol;Acc:MGI:1919224]	0.523556	4.71478	0.00677546
	Aco1	aconitase 1 [Source:MGI Symbol;Acc:MGI:87879]	0.519088	3.35453	0.00330927
	Tfdp2	transcription factor Dp 2 [Source:MGI Symbol;Acc:MGI:107167]	0.514006	7.32065	0.00649902
	Scarf1	scavenger receptor class F, member 1 [Source:MGI Symbol;Acc:MGI:2449455]	0.509361	5.47012	0.00878678
	Zfpm2	zinc finger protein, multitype 2 [Source:MGI Symbol;Acc:MGI:1334444]	0.505272	4.94382	0.00271031
	Dock4	dedicator of cytokinesis 4 [Source:MGI Symbol;Acc:MGI:1918006]	0.498197	5.5211	0.00812953
	Kdm4b	lysine (K)-specific demethylase 4B [Source:MGI Symbol;Acc:MGI:2442355]	0.480616	3.86707	0.00897783
	Slc30a5	solute carrier family 30 (zinc transporter), member 5 [Source:MGI Symbol;Acc:MGI:1916298]	0.476818	6.83718	0.00141656
	Casc4	cancer susceptibility candidate 4 [Source:MGI Symbol;Acc:MGI:2443129]	0.458267	6.75997	0.00600502
	Nos1ap	nitric oxide synthase 1 (neuronal) adaptor protein [Source:MGI Symbol;Acc:MGI:1917979]	0.432876	2.95253	0.0051038
	Tmem87a	transmembrane protein 87A [Source:MGI Symbol;Acc:MGI:2441844]	0.424392	8.34339	0.00373982
	Zfp958	zinc finger protein 958 [Source:MGI Symbol;Acc:MGI:2385298]	0.408755	3.60882	0.00995761
	Gm6034	predicted gene 6034 [Source:MGI Symbol;Acc:MGI:3646212]	0.38254	5.39156	0.00360092
